# Supplementary material for: Gut microbiota and butyrate level changes associated with the long-term administration of proton pump inhibitors to old rats
Source: Sci Rep. 2019 Apr 29;9:6626. doi: 10.1038/s41598-019-43112-x (PMC6488615; doi:10.1038/s41598-019-43112-x)
Supplement: Supplementary file 2 — Supplementary Dataset 1 [file 41598_2019_43112_MOESM2_ESM.xlsx]

## Sheet: phylum
phylum
	Count																											Ratio
	74w-con-1	74w-con-2	74w-con-3	74w-con-4	74w-con-5	74w-con-6	74w-con-7	74w-PPI-1	74w-PPI-2	74w-PPI-3	74w-PPI-4	74w-PPI-5	74w-PPI-6	2yr-con-1	2yr-con-2	2yr-con-3	2yr-con-4	2yr-con-5	2yr-con-6	2yr-con-7	2yr-PPI-1	2yr-PPI-2	2yr-PPI-3	2yr-PPI-4	2yr-PPI-5	2yr-PPI-6	2yr-PPI-7	74w-con-1	74w-con-2	74w-con-3	74w-con-4	74w-con-5	74w-con-6	74w-con-7	74w-PPI-1	74w-PPI-2	74w-PPI-3	74w-PPI-4	74w-PPI-5	74w-PPI-6	74w-PPI-7	2yr-con-1	2yr-con-2	2yr-con-3	2yr-con-4	2yr-con-5	2yr-con-6	2yr-con-7	2yr-PPI-1
Acidobacteria	0	0	16	51	0	0	0	0	0	0	0	0	0	0	2	44	0	0	0	0	0	0	0	0	0	0	0	0	0	0.0142	0.0543	0	0	0	0	0	0.0022	0	0	0	0	0	0.0025	0.0608	0	0	0	0	0
Actinobacteria	5648	724	1656	1931	85	20	52	2315	6481	3444	60	872	37	81	4660	3508	29	256	896	4873	55	75	225	2066	250	797	46	5.592	0.6592	1.4647	2.0557	0.0851	0.02	0.0361	1.3454	4.5321	1.9784	3.7719	0.0788	0.3299	0.0407	0.0686	5.7657	4.844	0.0526	0.3053	0.6709	4.4098	0.0385
Aquificae	0	0	0	0	0	2	0	0	0	0	0	0	0	0	0	0	0	0	0	0	0	0	0	0	0	0	0	0	0	0	0	0	0.002	0	0	0	0	0	0	0	0	0	0	0	0	0	0	0	0
Bacteroidetes	534	28	1596	414	6	9	8	95	12	364	1	62	0	25	670	758	2	6	74	748	9	2	4	87	14	39	9	0.5287	0.0255	1.4116	0.4407	0.006	0.009	0.0056	0.0552	0.0084	1.1714	0.3987	0.0013	0.0235	0	0.0212	0.829	1.0467	0.0036	0.0072	0.0554	0.6769	0.0063
Chlamydiae	0	0	0	0	0	0	0	0	0	0	0	0	0	0	0	0	0	0	0	0	0	0	0	0	0	0	0	0	0	0	0	0	0	0	0	0	0.0022	0	0	0	0	0	0	0	0	0	0	0	0
Chloroflexi	0	0	12	24	0	0	0	0	0	0	0	0	0	0	0	0	0	0	0	0	0	0	0	0	0	0	0	0	0	0.0106	0.0255	0	0	0	0	0	0	0	0	0	0	0	0	0	0	0	0	0	0
Cyanobacteria	0	0	146	31	2	0	0	0	0	0	0	0	0	0	1	0	0	0	0	0	1	0	0	4	0	0	0	0	0	0.1291	0.033	0.002	0	0	0	0	0.0022	0	0	0	0	0	0.0012	0	0	0	0	0	0.0007
Deferribacteres	0	0	14	0	0	0	3	1	0	0	0	0	0	0	6	0	0	0	0	0	1	0	0	0	0	0	1	0	0	0.0124	0	0	0	0.0021	0.0006	0	0	0	0	0	0	0	0.0074	0	0	0	0	0	0.0007
Deinococcus-Thermus	0	0	7	3	0	0	0	0	0	0	0	0	3	0	5	22	0	0	0	0	0	0	0	1	0	0	0	0	0	0.0062	0.0032	0	0	0	0	0	0.0253	0	0	0	0.0033	0	0.0062	0.0304	0	0	0	0	0
Firmicutes	94625	108953	87292	82775	99405	99701	143830	169443	136339	87398	76045	263202	88858	117854	71425	40602	55067	78131	132344	103532	142705	148848	113260	68114	236094	60511	283343	93.6872	99.2051	77.2065	88.1185	99.5254	99.8838	99.9	98.471	95.3406	59.8364	95.7188	99.8293	99.5627	97.6816	99.8509	88.3721	56.0654	99.8386	93.1806	99.0933	93.6907	99.9265
Fusobacteria	0	0	0	0	0	0	0	0	0	0	0	0	0	0	0	0	0	0	0	0	0	0	0	0	0	0	0	0	0	0	0	0	0	0	0	0	0.0703	0	0	0	0	0	0	0	0	0	0	0	0
Gemmatimonadetes	0	0	0	0	0	0	0	0	0	0	0	0	0	0	0	0	0	0	0	0	0	0	0	0	0	0	0	0	0	0	0	0	0	0	0	0	0.0132	0	0	0	0	0	0	0	0	0	0	0	0
Parcubacteria_OD1	0	0	10	0	0	0	0	0	0	0	0	0	0	0	0	0	0	0	0	0	0	0	0	0	0	0	0	0	0	0.0088	0	0	0	0	0	0	0.0066	0	0	0	0	0	0	0	0	0	0	0	0
Planctomycetes	0	0	0	32	0	0	0	0	0	0	0	0	0	0	0	0	0	0	0	0	0	0	0	0	0	0	0	0	0	0	0.0341	0	0	0	0	0	0.0088	0	0	0	0	0	0	0	0	0	0	0	0
Proteobacteria	77	52	9587	6987	347	47	63	111	126	15	49	25	2043	56	1561	22272	31	5398	87	1239	31	17	116	79	57	204	170	0.0762	0.0473	8.4793	7.438	0.3474	0.0471	0.0438	0.0645	0.0881	2.782	0.0164	0.0643	0.0095	2.2459	0.0474	1.9314	30.7544	0.0562	6.4378	0.0651	1.1212	0.0217
Saccharibacteria_TM7	0	0	0	0	0	0	0	0	0	0	0	0	2	0	0	0	0	0	0	0	0	0	0	0	0	0	0	0	0	0	0	0	0	0	0	0	0.0055	0	0	0	0.0022	0	0	0	0	0	0	0	0
Tenericutes	66	28	420	1185	5	8	4	20	1	35	0	6	0	2	706	613	1	0	42	37	4	0	9	7	7	0	0	0.0653	0.0255	0.3715	1.2615	0.005	0.008	0.0028	0.0116	0.0007	0.5193	0.0383	0	0.0023	0	0.0017	0.8735	0.8465	0.0018	0	0.0314	0.0335	0.0028
Verrucomicrobia	51	41	12307	503	29	30	14	89	43	51	20	191	24	12	1787	4600	26	58	112	75	4	22	18	110	115	12	111	0.0505	0.0373	10.8851	0.5355	0.029	0.0301	0.0097	0.0517	0.0301	33.5763	0.0559	0.0263	0.0723	0.0264	0.0102	2.211	6.3519	0.0471	0.0692	0.0839	0.0679	0.0028
[truncated: 6 more columns]

## Sheet: class
class
	Count																											Ratio
	74w-con-1	74w-con-2	74w-con-3	74w-con-4	74w-con-5	74w-con-6	74w-con-7	74w-PPI-1	74w-PPI-2	74w-PPI-3	74w-PPI-4	74w-PPI-5	74w-PPI-6	2yr-con-1	2yr-con-2	2yr-con-3	2yr-con-4	2yr-con-5	2yr-con-6	2yr-con-7	2yr-PPI-1	2yr-PPI-2	2yr-PPI-3	2yr-PPI-4	2yr-PPI-5	2yr-PPI-6	2yr-PPI-7	74w-con-1	74w-con-2	74w-con-3	74w-con-4	74w-con-5	74w-con-6	74w-con-7	74w-PPI-1	74w-PPI-2	74w-PPI-3	74w-PPI-4	74w-PPI-5	74w-PPI-6	74w-PPI-7	2yr-con-1	2yr-con-2	2yr-con-3	2yr-con-4	2yr-con-5	2yr-con-6	2yr-con-7	2yr-PPI-1
Actinobacteria_c	33	95	743	1058	77	4	4	565	6329	109	49	39	22	50	3109	1900	5	21	31	121	20	42	85	179	25	93	39	0.0327	0.0865	0.6572	1.1263	0.0771	0.004	0.0028	0.3283	4.4258	1.1879	0.1194	0.0643	0.0148	0.0242	0.0424	3.8467	2.6236	0.0091	0.025	0.0232	0.1095	0.014
Alphaproteobacteria	11	23	7828	6017	266	37	40	81	99	6	43	12	71	39	869	19562	14	28	63	62	21	5	36	17	46	5	141	0.0109	0.0209	6.9236	6.4054	0.2663	0.0371	0.0278	0.0471	0.0692	1.3131	0.0066	0.0564	0.0045	0.0781	0.033	1.0752	27.0122	0.0254	0.0334	0.0472	0.0561	0.0147
Aquificae_c	0	0	0	0	0	2	0	0	0	0	0	0	0	0	0	0	0	0	0	0	0	0	0	0	0	0	0	0	0	0	0	0	0.002	0	0	0	0	0	0	0	0	0	0	0	0	0	0	0	0
Bacilli	32508	15898	5594	65942	41564	98283	36456	4246	7383	643	45284	686	85329	626	17509	13245	26759	66202	7964	16782	759	1764	11783	14188	1152	34231	6298	32.1858	14.4756	4.9477	70.1989	41.6144	98.4632	25.3212	2.4675	5.1629	1.324	0.7042	59.4473	0.2595	93.8021	0.5304	21.6634	18.2894	48.5151	78.9538	5.9631	15.1868	0.5315
Bacteroidia	533	28	1546	125	6	9	8	95	12	364	1	62	0	24	665	628	2	6	74	748	9	2	3	87	14	39	9	0.5277	0.0255	1.3674	0.1331	0.006	0.009	0.0056	0.0552	0.0084	1.1154	0.3987	0.0013	0.0235	0	0.0203	0.8228	0.8672	0.0036	0.0072	0.0554	0.6769	0.0063
Betaproteobacteria	15	0	225	337	17	1	1	13	2	4	1	2	1	0	16	856	2	1	3	36	8	1	0	37	0	4	4	0.0149	0	0.199	0.3588	0.017	0.001	0.0007	0.0076	0.0014	0.6247	0.0044	0.0013	0.0008	0.0011	0	0.0198	1.182	0.0036	0.0012	0.0022	0.0326	0.0056
Blastocatellia	0	0	0	51	0	0	0	0	0	0	0	0	0	0	2	39	0	0	0	0	0	0	0	0	0	0	0	0	0	0	0.0543	0	0	0	0	0	0.0022	0	0	0	0	0	0.0025	0.0539	0	0	0	0	0
Chlamydiae_c	0	0	0	0	0	0	0	0	0	0	0	0	0	0	0	0	0	0	0	0	0	0	0	0	0	0	0	0	0	0	0	0	0	0	0	0	0.0022	0	0	0	0	0	0	0	0	0	0	0	0
Chroobacteria	0	0	21	31	0	0	0	0	0	0	0	0	0	0	1	0	0	0	0	0	0	0	0	4	0	0	0	0	0	0.0186	0.033	0	0	0	0	0	0.0022	0	0	0	0	0	0.0012	0	0	0	0	0	0
Clostridia	60233	27175	71263	16559	6831	1153	56704	159117	96248	86441	4499	260941	2760	58232	35089	21088	18240	8412	28318	55731	49523	93881	63630	3713	8485	10592	275827	59.636	24.7437	63.0295	17.628	6.8393	1.1551	39.3849	92.4701	67.3054	57.6747	94.6707	5.9061	98.7074	3.0341	49.3366	43.4146	29.1194	33.0698	10.0323	21.2032	50.4335	34.6775
Coriobacteriia	5615	629	913	785	8	16	48	1750	152	3335	11	833	15	31	1551	1607	24	235	865	4752	35	33	140	1887	225	704	7	5.5594	0.5727	0.8075	0.8357	0.008	0.016	0.0333	1.017	0.1063	0.7839	3.6525	0.0144	0.3151	0.0165	0.0263	1.919	2.219	0.0435	0.2803	0.6477	4.3003	0.0245
Cytophagia	1	0	23	247	0	0	0	0	0	0	0	0	0	0	0	3	0	0	0	0	0	0	0	0	0	0	0	0.001	0	0.0203	0.2629	0	0	0	0	0	0	0	0	0	0	0	0	0.0041	0	0	0	0	0
Deferribacteres_c	0	0	14	0	0	0	3	1	0	0	0	0	0	0	6	0	0	0	0	0	1	0	0	0	0	0	1	0	0	0.0124	0	0	0	0.0021	0.0006	0	0	0	0	0	0	0	0.0074	0	0	0	0	0	0.0007
Deinococci	0	0	7	3	0	0	0	0	0	0	0	0	3	0	5	22	0	0	0	0	0	0	0	1	0	0	0	0	0	0.0062	0.0032	0	0	0	0	0	0.0253	0	0	0	0.0033	0	0.0062	0.0304	0	0	0	0	0
Deltaproteobacteria	0	2	0	81	4	1	1	0	1	0	0	3	3	1	608	711	0	2	7	0	0	5	1	0	0	1	4	0	0.0018	0	0.0862	0.004	0.001	0.0007	0	0.0007	0.056	0	0	0.0011	0.0033	0.0008	0.7523	0.9818	0	0.0024	0.0052	0	0
Epsilonproteobacteria	0	0	0	0	0	0	0	0	0	0	0	0	0	0	0	0	0	0	0	0	1	0	0	0	0	0	0	0	0	0	0	0	0	0	0	0	0	0	0	0	0	0	0	0	0	0	0	0	0.0007
Erysipelotrichi	1884	65878	10435	242	51010	263	50670	6073	32708	314	26262	1575	769	58996	18827	6190	10068	3517	96060	31014	92423	53203	37845	50213	226457	15688	1218	1.8653	59.984	9.2294	0.2576	51.0718	0.2635	35.1939	3.5293	22.8724	0.8377	0.3439	34.4759	0.5958	0.8454	49.9839	23.2941	8.5475	18.2537	4.1944	71.9254	28.066	64.7175
Flavobacteria	0	0	13	0	0	0	0	0	0	0	0	0	0	1	5	127	0	0	0	0	0	0	1	0	0	0	0	0	0	0.0115	0	0	0	0	0	0	0.056	0	0	0	0	0.0008	0.0062	0.1754	0	0	0	0	0
Fusobacteria_c	0	0	0	0	0	0	0	0	0	0	0	0	0	0	0	0	0	0	0	0	0	0	0	0	0	0	0	0	0	0	0	0	0	0	0	0	0.0703	0	0	0	0	0	0	0	0	0	0	0	0
Gammaproteobacteria	51	27	1534	552	60	8	21	17	24	5	5	8	1968	16	67	1143	15	5367	14	1141	1	6	79	25	11	194	21	0.0505	0.0246	1.3568	0.5876	0.0601	0.008	0.0146	0.0099	0.0168	0.7762	0.0055	0.0066	0.003	2.1634	0.0136	0.0829	1.5783	0.0272	6.4008	0.0105	1.0325	0.0007
Gemmatimonadetes_c	0	0	0	0	0	0	0	0	0	0	0	0	0	0	0	0	0	0	0	0	0	0	0	0	0	0	0	0	0	0	0	0	0	0	0	0	0.0132	0	0	0	0	0	0	0	0	0	0	0	0
HM748667_c	0	0	12	0	0	0	0	0	0	0	0	0	0	0	0	0	0	0	0	0	0	0	0	0	0	0	0	0	0	0.0106	0	0	0	0	0	0	0	0	0	0	0	0	0	0	0	0	0	0	0
Hormogoneae	0	0	110	0	2	0	0	0	0	0	0	0	0	0	0	0	0	0	0	0	0	0	0	0	0	0	0	0	0	0.0973	0	0.002	0	0	0	0	0	0	0	0	0	0	0	0	0	0	0	0	0
Hydrogenophilalia	0	0	0	0	0	0	0	0	0	0	0	0	0	0	0	0	0	0	0	0	0	0	0	0	0	0	0	0	0	0	0	0	0	0	0	0	0.0022	0	0	0	0	0	0	0	0	0	0	0	0
Mollicutes	66	28	420	1185	5	8	4	20	1	35	0	6	0	2	706	613	1	0	42	37	4	0	9	7	7	0	0	0.0653	0.0255	0.3715	1.2615	0.005	0.008	0.0028	0.0116	0.0007	0.5193	0.0383	0	0.0023	0	0.0017	0.8735	0.8465	0.0018	0	0.0314	0.0335	0.0028
Negativicutes	0	2	0	13	0	0	0	7	0	0	0	0	0	0	0	0	0	0	0	0	0	0	0	0	0	0	0	0	0.0018	0	0.0138	0	0	0	0.0041	0	0	0	0	0	0	0	0	0	0	0	0	0	0
Oligoflexia	0	0	0	0	0	0	0	0	0	0	0	0	0	0	1	0	0	0	0	0	0	0	0	0	0	0	0	0	0	0	0	0	0	0	0	0	0.0099	0	0	0	0	0	0.0012	0	0	0	0	0	0
Paceibacter_c	0	0	10	0	0	0	0	0	0	0	0	0	0	0	0	0	0	0	0	0	0	0	0	0	0	0	0	0	0	0.0088	0	0	0	0	0	0	0.0066	0	0	0	0	0	0	0	0	0	0	0	0
Planctomycetia	0	0	0	32	0	0	0	0	0	0	0	0	0	0	0	0	0	0	0	0	0	0	0	0	0	0	0	0	0	0	0.0341	0	0	0	0	0	0.0088	0	0	0	0	0	0	0	0	0	0	0	0
Rubrobacteria	0	0	0	88	0	0	0	0	0	0	0	0	0	0	0	0	0	0	0	0	0	0	0	0	0	0	0	0	0	0	0.0937	0	0	0	0	0	0	0	0	0	0	0	0	0	0	0	0	0	0
Saccharimonas_c	0	0	0	0	0	0	0	0	0	0	0	0	2	0	0	0	0	0	0	0	0	0	0	0	0	0	0	0	0	0	0	0	0	0	0	0	0.0055	0	0	0	0.0022	0	0	0	0	0	0	0	0
Sphingobacteriia	0	0	14	42	0	0	0	0	0	0	0	0	0	0	0	0	0	0	0	0	0	0	0	0	0	0	0	0	0	0.0124	0.0447	0	0	0	0	0	0	0	0	0	0	0	0	0	0	0	0	0	0
Thermoleophilia	0	0	0	0	0	0	0	0	0	0	0	0	0	0	0	1	0	0	0	0	0	0	0	0	0	0	0	0	0	0	0	0	0	0	0	0	0.0066	0	0	0	0	0	0	0.0014	0	0	0	0	0
Thermomicrobia	0	0	0	24	0	0	0	0	0	0	0	0	0	0	0	0	0	0	0	0	0	0	0	0	0	0	0	0	0	0	0.0255	0	0	0	0	0	0	0	0	0	0	0	0	0	0	0	0	0	0
Tissierellia	0	0	0	19	0	2	0	0	0	0	0	0	0	0	0	79	0	0	2	5	0	0	2	0	0	0	0	0	0	0	0.0202	0	0.002	0	0	0	0	0	0	0	0	0	0	0.1091	0	0	0.0015	0.0045	0
Vampirovibrio_c	0	0	15	0	0	0	0	0	0	0	0	0	0	0	0	0	0	0	0	0	1	0	0	0	0	0	0	0	0	0.0133	0	0	0	0	0	0	0	0	0	0	0	0	0	0	0	0	0	0	0.0007
Verrucomicrobiae	51	41	12307	503	29	30	14	89	43	51	20	191	24	12	1787	4600	26	58	112	75	4	22	18	110	115	12	111	0.0505	0.0373	10.8851	0.5355	0.029	0.0301	0.0097	0.0517	0.0301	33.5763	0.0559	0.0263	0.0723	0.0264	0.0102	2.211	6.3519	0.0471	0.0692	0.0839	0.0679	0.0028
Vicinamibacter_c	0	0	16	0	0	0	0	0	0	0	0	0	0	0	0	5	0	0	0	0	0	0	0	0	0	0	0	0	0	0.0142	0	0	0	0	0	0	0	0	0	0	0	0	0	0.0069	0	0	0	0	0
[truncated: 6 more columns]

## Sheet: order
order
	Count																											Ratio
	74w-con-1	74w-con-2	74w-con-3	74w-con-4	74w-con-5	74w-con-6	74w-con-7	74w-PPI-1	74w-PPI-2	74w-PPI-3	74w-PPI-4	74w-PPI-5	74w-PPI-6	2yr-con-1	2yr-con-2	2yr-con-3	2yr-con-4	2yr-con-5	2yr-con-6	2yr-con-7	2yr-PPI-1	2yr-PPI-2	2yr-PPI-3	2yr-PPI-4	2yr-PPI-5	2yr-PPI-6	2yr-PPI-7	74w-con-1	74w-con-2	74w-con-3	74w-con-4	74w-con-5	74w-con-6	74w-con-7	74w-PPI-1	74w-PPI-2	74w-PPI-3	74w-PPI-4	74w-PPI-5	74w-PPI-6	74w-PPI-7	2yr-con-1	2yr-con-2	2yr-con-3	2yr-con-4	2yr-con-5	2yr-con-6	2yr-con-7	2yr-PPI-1
Acholeplasmatales	0	0	26	0	0	0	0	0	0	0	0	0	0	0	0	9	0	0	0	0	0	0	0	0	0	0	0	0	0	0.023	0	0	0	0	0	0	0	0	0	0	0	0	0	0.0124	0	0	0	0	0
Actinomycetales	0	0	0	25	1	0	0	0	0	0	0	0	0	0	0	0	0	0	0	0	0	0	0	0	0	0	0	0	0	0	0.0266	0.001	0	0	0	0	0.0549	0	0	0	0	0	0	0	0	0	0	0	0
Aeromonadales	1	0	0	21	0	0	0	0	0	0	0	0	0	0	1	165	1	0	0	4	0	0	0	0	0	0	0	0.001	0	0	0.0224	0	0	0	0	0	0.0329	0	0	0	0	0	0.0012	0.2278	0.0018	0	0	0.0036	0
Aquificales	0	0	0	0	0	2	0	0	0	0	0	0	0	0	0	0	0	0	0	0	0	0	0	0	0	0	0	0	0	0	0	0	0.002	0	0	0	0	0	0	0	0	0	0	0	0	0	0	0	0
Bacillales	5	234	301	205	21	0	10	8	44	6	4	4	63	7	46	379	3	1	4	44	2	2	15	1	18	19	22	0.005	0.2131	0.2662	0.2182	0.021	0	0.0069	0.0046	0.0308	0.0801	0.0066	0.0053	0.0015	0.0693	0.0059	0.0569	0.5233	0.0054	0.0012	0.003	0.0398	0.0014
Bacteroidales	533	28	1546	125	6	9	8	95	12	364	1	62	0	24	665	628	2	6	74	748	9	2	3	87	14	39	9	0.5277	0.0255	1.3674	0.1331	0.006	0.009	0.0056	0.0552	0.0084	1.1154	0.3987	0.0013	0.0235	0	0.0203	0.8228	0.8672	0.0036	0.0072	0.0554	0.6769	0.0063
Bdellovibrionales	0	0	0	0	0	0	0	0	0	0	0	0	0	0	1	0	0	0	0	0	0	0	0	0	0	0	0	0	0	0	0	0	0	0	0	0	0.0099	0	0	0	0	0	0.0012	0	0	0	0	0	0
Bifidobacteriales	15	4	23	0	1	0	1	530	242	72	28	1	3	2	18	69	1	3	10	75	20	36	56	175	2	86	0	0.0149	0.0036	0.0203	0	0.001	0	0.0007	0.308	0.1692	0.0165	0.0789	0.0368	0.0004	0.0033	0.0017	0.0223	0.0953	0.0018	0.0036	0.0075	0.0679	0.014
Blastocatellales	0	0	0	51	0	0	0	0	0	0	0	0	0	0	2	39	0	0	0	0	0	0	0	0	0	0	0	0	0	0	0.0543	0	0	0	0	0	0.0022	0	0	0	0	0	0.0025	0.0539	0	0	0	0	0
Burkholderiales	15	0	223	299	15	1	1	13	2	4	1	2	1	0	16	856	2	1	3	36	8	1	0	37	0	4	4	0.0149	0	0.1972	0.3183	0.015	0.001	0.0007	0.0076	0.0014	0.0933	0.0044	0.0013	0.0008	0.0011	0	0.0198	1.182	0.0036	0.0012	0.0022	0.0326	0.0056
CP011209_o	0	0	0	0	0	0	0	0	0	0	0	0	0	0	0	0	0	0	0	0	0	0	0	0	0	0	0	0	0	0	0	0	0	0	0	0	0.0033	0	0	0	0	0	0	0	0	0	0	0	0
CP011215_o	0	0	10	0	0	0	0	0	0	0	0	0	0	0	0	0	0	0	0	0	0	0	0	0	0	0	0	0	0	0.0088	0	0	0	0	0	0	0	0	0	0	0	0	0	0	0	0	0	0	0
Campylobacterales	0	0	0	0	0	0	0	0	0	0	0	0	0	0	0	0	0	0	0	0	1	0	0	0	0	0	0	0	0	0	0	0	0	0	0	0	0	0	0	0	0	0	0	0	0	0	0	0	0.0007
Cardiobacteriales	0	0	0	9	0	0	0	0	0	0	0	0	0	0	0	0	0	1	0	0	0	0	0	0	0	0	0	0	0	0	0.0096	0	0	0	0	0	0	0	0	0	0	0	0	0	0	0.0012	0	0	0
Caulobacterales	0	5	0	23	5	0	0	0	0	0	0	0	0	0	1	63	0	0	0	0	0	0	0	0	0	0	0	0	0.0046	0	0.0245	0.005	0	0	0	0	0.0571	0	0	0	0	0	0.0012	0.087	0	0	0	0	0
Chlamydiales	0	0	0	0	0	0	0	0	0	0	0	0	0	0	0	0	0	0	0	0	0	0	0	0	0	0	0	0	0	0	0	0	0	0	0	0	0.0022	0	0	0	0	0	0	0	0	0	0	0	0
Chroococcales	0	0	0	21	0	0	0	0	0	0	0	0	0	0	0	0	0	0	0	0	0	0	0	0	0	0	0	0	0	0	0.0224	0	0	0	0	0	0	0	0	0	0	0	0	0	0	0	0	0	0
Clostridiales	60233	27175	71263	16559	6831	1153	56704	159117	96248	86441	4499	260941	2760	58232	35089	21085	18240	8412	28318	55731	49523	93881	63630	3713	8485	10592	275827	59.636	24.7437	63.0295	17.628	6.8393	1.1551	39.3849	92.4701	67.3054	57.6747	94.6707	5.9061	98.7074	3.0341	49.3366	43.4146	29.1153	33.0698	10.0323	21.2032	50.4335	34.6775
Coriobacteriales	5615	629	913	785	8	16	48	1750	152	3335	11	833	15	31	1551	1607	24	235	865	4752	35	33	140	1887	225	704	7	5.5594	0.5727	0.8075	0.8357	0.008	0.016	0.0333	1.017	0.1063	0.7839	3.6525	0.0144	0.3151	0.0165	0.0263	1.919	2.219	0.0435	0.2803	0.6477	4.3003	0.0245
Corynebacteriales	1	8	46	37	14	0	0	2	36	0	2	9	4	3	10	385	0	1	0	0	0	0	0	0	2	0	4	0.001	0.0073	0.0407	0.0394	0.014	0	0	0.0012	0.0252	0.0823	0	0.0026	0.0034	0.0044	0.0025	0.0124	0.5316	0	0.0012	0	0	0
Cytophagales	1	0	23	247	0	0	0	0	0	0	0	0	0	0	0	3	0	0	0	0	0	0	0	0	0	0	0	0.001	0	0.0203	0.2629	0	0	0	0	0	0	0	0	0	0	0	0	0.0041	0	0	0	0	0
DQ129389_o	0	0	0	24	0	0	0	0	0	0	0	0	0	0	0	0	0	0	0	0	0	0	0	0	0	0	0	0	0	0	0.0255	0	0	0	0	0	0	0	0	0	0	0	0	0	0	0	0	0	0
Deferribacterales	0	0	14	0	0	0	3	1	0	0	0	0	0	0	6	0	0	0	0	0	1	0	0	0	0	0	1	0	0	0.0124	0	0	0	0.0021	0.0006	0	0	0	0	0	0	0	0.0074	0	0	0	0	0	0.0007
Deinococcales	0	0	7	3	0	0	0	0	0	0	0	0	0	0	4	22	0	0	0	0	0	0	0	0	0	0	0	0	0	0.0062	0.0032	0	0	0	0	0	0	0	0	0	0	0	0.0049	0.0304	0	0	0	0	0
Desulfovibrionales	0	2	0	81	4	1	1	0	1	0	0	3	3	1	608	711	0	2	7	0	0	5	1	0	0	1	4	0	0.0018	0	0.0862	0.004	0.001	0.0007	0	0.0007	0.056	0	0	0.0011	0.0033	0.0008	0.7523	0.9818	0	0.0024	0.0052	0	0
Enterobacterales	36	11	1114	59	7	1	20	16	19	3	2	6	1960	16	45	86	13	5363	9	1135	0	3	75	24	10	194	13	0.0356	0.01	0.9853	0.0628	0.007	0.001	0.0139	0.0093	0.0133	0.0253	0.0033	0.0026	0.0023	2.1546	0.0136	0.0557	0.1188	0.0236	6.396	0.0067	1.0271	0
Erysipelotrichales	1884	65878	10435	242	51010	263	50670	6073	32708	314	26262	1575	769	58996	18827	6190	10068	3517	96060	31014	92423	53203	37845	50213	226457	15688	1218	1.8653	59.984	9.2294	0.2576	51.0718	0.2635	35.1939	3.5293	22.8724	0.8377	0.3439	34.4759	0.5958	0.8454	49.9839	23.2941	8.5475	18.2537	4.1944	71.9254	28.066	64.7175
FR888536_o	0	0	15	0	0	0	0	0	0	0	0	0	0	0	0	0	0	0	0	0	1	0	0	0	0	0	0	0	0	0.0133	0	0	0	0	0	0	0	0	0	0	0	0	0	0	0	0	0	0	0.0007
Flavobacteriales	0	0	13	0	0	0	0	0	0	0	0	0	0	1	5	127	0	0	0	0	0	0	1	0	0	0	0	0	0	0.0115	0	0	0	0	0	0	0.056	0	0	0	0	0.0008	0.0062	0.1754	0	0	0	0	0
Frankiales	0	0	11	0	0	0	0	4	0	0	0	2	0	0	21	0	0	0	0	0	0	0	0	0	0	0	0	0	0	0.0097	0	0	0	0	0.0023	0	0	0	0	0.0008	0	0	0.026	0	0	0	0	0	0
Fusobacteriales	0	0	0	0	0	0	0	0	0	0	0	0	0	0	0	0	0	0	0	0	0	0	0	0	0	0	0	0	0	0	0	0	0	0	0	0	0.0703	0	0	0	0	0	0	0	0	0	0	0	0
Gemmatimonadales	0	0	0	0	0	0	0	0	0	0	0	0	0	0	0	0	0	0	0	0	0	0	0	0	0	0	0	0	0	0	0	0	0	0	0	0	0.0132	0	0	0	0	0	0	0	0	0	0	0	0
HM748667_o	0	0	12	0	0	0	0	0	0	0	0	0	0	0	0	0	0	0	0	0	0	0	0	0	0	0	0	0	0	0.0106	0	0	0	0	0	0	0	0	0	0	0	0	0	0	0	0	0	0	0
Halanaerobiales	0	0	0	0	0	0	0	0	0	0	0	0	0	0	0	3	0	0	0	0	0	0	0	0	0	0	0	0	0	0	0	0	0	0	0	0	0	0	0	0	0	0	0	0.0041	0	0	0	0	0
Hydrogenispora_o	0	0	0	0	0	0	0	7	0	0	0	0	0	0	0	0	0	0	0	0	0	0	0	0	0	0	0	0	0	0	0	0	0	0	0.0041	0	0	0	0	0	0	0	0	0	0	0	0	0	0
Hydrogenophilales	0	0	0	0	0	0	0	0	0	0	0	0	0	0	0	0	0	0	0	0	0	0	0	0	0	0	0	0	0	0	0	0	0	0	0	0	0.0022	0	0	0	0	0	0	0	0	0	0	0	0
Lactobacillales	32503	15664	5293	65737	41543	98283	36446	4238	7339	637	45280	682	85266	619	17463	12866	26756	66201	7960	16738	757	1762	11768	14187	1134	34212	6276	32.1809	14.2626	4.6815	69.9806	41.5933	98.4632	25.3143	2.4629	5.1321	1.2439	0.6976	59.4421	0.258	93.7329	0.5244	21.6065	17.7661	48.5097	78.9526	5.9601	15.147	0.5301
Legionellales	0	0	0	0	0	0	0	0	0	0	0	0	0	0	0	26	0	1	0	0	0	0	0	0	0	0	0	0	0	0	0	0	0	0	0	0	0.0022	0	0	0	0	0	0	0.0359	0	0.0012	0	0	0
Micrococcales	13	81	571	782	22	1	3	28	6048	36	9	22	10	44	3034	1144	3	15	20	42	0	6	29	4	21	7	24	0.0129	0.0738	0.505	0.8325	0.022	0.001	0.0021	0.0163	4.2293	0.7114	0.0394	0.0118	0.0083	0.011	0.0373	3.7539	1.5797	0.0054	0.0179	0.015	0.038	0
Micromonosporales	0	0	0	0	0	0	0	0	0	0	0	0	0	0	0	36	0	0	0	0	0	0	0	0	0	0	0	0	0	0	0	0	0	0	0	0	0.0011	0	0	0	0	0	0	0.0497	0	0	0	0	0
Mycoplasmatales	0	0	0	0	0	0	0	0	0	0	0	0	0	0	0	5	0	0	0	0	0	0	0	0	0	0	0	0	0	0	0	0	0	0	0	0	0	0	0	0	0	0	0	0.0069	0	0	0	0	0
Neisseriales	0	0	2	38	2	0	0	0	0	0	0	0	0	0	0	0	0	0	0	0	0	0	0	0	0	0	0	0	0	0.0018	0.0405	0.002	0	0	0	0	0.5248	0	0	0	0	0	0	0	0	0	0	0	0
Nostocales	0	0	110	0	2	0	0	0	0	0	0	0	0	0	0	0	0	0	0	0	0	0	0	0	0	0	0	0	0	0.0973	0	0.002	0	0	0	0	0	0	0	0	0	0	0	0	0	0	0	0	0
Oceanospirillales	0	0	0	4	4	0	0	0	0	0	0	0	0	0	0	0	0	0	0	0	0	0	0	0	0	0	0	0	0	0	0.0043	0.004	0	0	0	0	0	0	0	0	0	0	0	0	0	0	0	0	0
Oscillatoriales	0	0	5	0	0	0	0	0	0	0	0	0	0	0	1	0	0	0	0	0	0	0	0	0	0	0	0	0	0	0.0044	0	0	0	0	0	0	0.0022	0	0	0	0	0	0.0012	0	0	0	0	0	0
PAC001057_o	66	28	384	1185	5	8	4	20	1	35	0	6	0	2	706	599	1	0	42	37	4	0	9	7	7	0	0	0.0653	0.0255	0.3396	1.2615	0.005	0.008	0.0028	0.0116	0.0007	0.5193	0.0383	0	0.0023	0	0.0017	0.8735	0.8271	0.0018	0	0.0314	0.0335	0.0028
PAC001265_o	0	0	10	0	0	0	0	0	0	0	0	0	0	0	0	0	0	0	0	0	0	0	0	0	0	0	0	0	0	0.0088	0	0	0	0	0	0	0	0	0	0	0	0	0	0	0	0	0	0	0
PAC002290_o	0	0	0	0	0	0	0	0	0	0	0	0	0	0	0	0	0	0	0	0	0	0	0	0	0	0	0	0	0	0	0	0	0	0	0	0	0.0088	0	0	0	0	0	0	0	0	0	0	0	0
Paceibacter_o	0	0	0	0	0	0	0	0	0	0	0	0	0	0	0	0	0	0	0	0	0	0	0	0	0	0	0	0	0	0	0	0	0	0	0	0	0.0033	0	0	0	0	0	0	0	0	0	0	0	0
Pasteurellales	0	1	2	64	0	0	1	0	2	2	1	1	1	0	0	46	0	1	3	2	0	0	2	0	0	0	0	0	0.0009	0.0018	0.0681	0	0	0.0007	0	0.0014	0.4381	0.0022	0.0013	0.0004	0.0011	0	0	0.0635	0	0.0012	0.0022	0.0018	0
Planctomycetales	0	0	0	32	0	0	0	0	0	0	0	0	0	0	0	0	0	0	0	0	0	0	0	0	0	0	0	0	0	0	0.0341	0	0	0	0	0	0.0088	0	0	0	0	0	0	0	0	0	0	0	0
Pleurocapsales	0	0	16	10	0	0	0	0	0	0	0	0	0	0	0	0	0	0	0	0	0	0	0	4	0	0	0	0	0	0.0142	0.0106	0	0	0	0	0	0	0	0	0	0	0	0	0	0	0	0	0	0
Propionibacteriales	4	2	87	211	39	3	0	1	3	1	10	0	5	1	26	266	0	2	1	4	0	0	0	0	0	0	11	0.004	0.0018	0.0769	0.2246	0.039	0.003	0	0.0006	0.0021	0.3129	0.0011	0.0131	0	0.0055	0.0008	0.0322	0.3673	0	0.0024	0.0007	0.0036	0
Pseudomonadales	9	2	220	393	42	7	0	1	3	0	2	1	7	0	21	819	1	1	2	0	1	3	2	1	1	0	8	0.0089	0.0018	0.1946	0.4184	0.0421	0.007	0	0.0006	0.0021	0.269	0	0.0026	0.0004	0.0077	0	0.026	1.1309	0.0018	0.0012	0.0015	0	0.0007
Pseudonocardiales	0	0	5	0	0	0	0	0	0	0	0	5	0	0	0	0	1	0	0	0	0	0	0	0	0	0	0	0	0	0.0044	0	0	0	0	0	0	0	0	0	0.0019	0	0	0	0	0.0018	0	0	0	0
Rhizobiales	9	15	7786	5805	258	36	40	79	96	4	40	9	71	38	866	19439	14	28	63	59	19	5	34	16	46	5	141	0.0089	0.0137	6.8864	6.1797	0.2583	0.0361	0.0278	0.0459	0.0671	1.1001	0.0044	0.0525	0.0034	0.0781	0.0322	1.0715	26.8424	0.0254	0.0334	0.0472	0.0534	0.0133
Rhodobacterales	0	0	0	42	0	0	0	0	3	0	0	0	0	0	0	8	0	0	0	0	0	0	2	0	0	0	0	0	0	0	0.0447	0	0	0	0	0.0021	0	0	0	0	0	0	0	0.011	0	0	0	0	0
Rhodospirillales	0	0	18	48	0	0	0	0	0	0	0	1	0	0	0	10	0	0	0	3	2	0	0	1	0	0	0	0	0	0.0159	0.0511	0	0	0	0	0	0	0	0	0.0004	0	0	0	0.0138	0	0	0	0.0027	0.0014
Rubrobacterales	0	0	0	88	0	0	0	0	0	0	0	0	0	0	0	0	0	0	0	0	0	0	0	0	0	0	0	0	0	0	0.0937	0	0	0	0	0	0	0	0	0	0	0	0	0	0	0	0	0	0
Saccharimonas_o	0	0	0	0	0	0	0	0	0	0	0	0	2	0	0	0	0	0	0	0	0	0	0	0	0	0	0	0	0	0	0	0	0	0	0	0	0.0055	0	0	0	0.0022	0	0	0	0	0	0	0	0
Selenomonadales	0	0	0	13	0	0	0	0	0	0	0	0	0	0	0	0	0	0	0	0	0	0	0	0	0	0	0	0	0	0	0.0138	0	0	0	0	0	0	0	0	0	0	0	0	0	0	0	0	0	0
Solirubrobacterales	0	0	0	0	0	0	0	0	0	0	0	0	0	0	0	0	0	0	0	0	0	0	0	0	0	0	0	0	0	0	0	0	0	0	0	0	0.0066	0	0	0	0	0	0	0	0	0	0	0	0
Sphingobacteriales	0	0	14	42	0	0	0	0	0	0	0	0	0	0	0	0	0	0	0	0	0	0	0	0	0	0	0	0	0	0.0124	0.0447	0	0	0	0	0	0	0	0	0	0	0	0	0	0	0	0	0	0
Sphingomonadales	2	3	24	99	3	1	0	2	0	2	3	2	0	1	2	42	0	0	0	0	0	0	0	0	0	0	0	0.002	0.0027	0.0212	0.1054	0.003	0.001	0	0.0012	0	0.1559	0.0022	0.0039	0.0008	0	0.0008	0.0025	0.058	0	0	0	0	0
Steroidobacter_o	0	0	0	0	0	0	0	0	0	0	0	0	0	0	0	0	0	0	0	0	0	0	0	0	0	0	0	0	0	0	0	0	0	0	0	0	0.0011	0	0	0	0	0	0	0	0	0	0	0	0
Sterolibacterium_o	0	0	0	0	0	0	0	0	0	0	0	0	0	0	0	0	0	0	0	0	0	0	0	0	0	0	0	0	0	0	0	0	0	0	0	0	0.0066	0	0	0	0	0	0	0	0	0	0	0	0
Streptosporangiales	0	0	0	3	0	0	0	0	0	0	0	0	0	0	0	0	0	0	0	0	0	0	0	0	0	0	0	0	0	0	0.0032	0	0	0	0	0	0	0	0	0	0	0	0	0	0	0	0	0	0
Thermales	0	0	0	0	0	0	0	0	0	0	0	0	0	0	1	0	0	0	0	0	0	0	0	0	0	0	0	0	0	0	0	0	0	0	0	0	0.0154	0	0	0	0	0	0.0012	0	0	0	0	0	0
Thermoleophilales	0	0	0	0	0	0	0	0	0	0	0	0	0	0	0	1	0	0	0	0	0	0	0	0	0	0	0	0	0	0	0	0	0	0	0	0	0	0	0	0	0	0	0	0.0014	0	0	0	0	0
Tissierellales	0	0	0	19	0	2	0	0	0	0	0	0	0	0	0	79	0	0	2	5	0	0	2	0	0	0	0	0	0	0	0.0202	0	0.002	0	0	0	0	0	0	0	0	0	0	0.1091	0	0	0.0015	0.0045	0
Trueperales	0	0	0	0	0	0	0	0	0	0	0	0	3	0	0	0	0	0	0	0	0	0	0	1	0	0	0	0	0	0	0	0	0	0	0	0	0.0099	0	0	0	0.0033	0	0	0	0	0	0	0	0
Veillonellales	0	2	0	0	0	0	0	0	0	0	0	0	0	0	0	0	0	0	0	0	0	0	0	0	0	0	0	0	0.0018	0	0	0	0	0	0	0	0	0	0	0	0	0	0	0	0	0	0	0	0
Verrucomicrobiales	51	41	12307	503	29	30	14	89	43	51	20	191	24	12	1787	4600	26	58	112	75	4	22	18	110	115	12	111	0.0505	0.0373	10.8851	0.5355	0.029	0.0301	0.0097	0.0517	0.0301	33.5763	0.0559	0.0263	0.0723	0.0264	0.0102	2.211	6.3519	0.0471	0.0692	0.0839	0.0679	0.0028
Vicinamibacter_o	0	0	16	0	0	0	0	0	0	0	0	0	0	0	0	5	0	0	0	0	0	0	0	0	0	0	0	0	0	0.0142	0	0	0	0	0	0	0	0	0	0	0	0	0	0.0069	0	0	0	0	0
Xanthomonadales	5	13	198	2	7	0	0	0	0	0	0	0	0	0	0	1	0	0	0	0	0	0	0	0	0	0	0	0.005	0.0118	0.1751	0.0021	0.007	0	0	0	0	0.0077	0	0	0	0	0	0	0.0014	0	0	0	0	0
[truncated: 6 more columns]

## Sheet: family
family
	Count																											Ratio
	74w-con-1	74w-con-2	74w-con-3	74w-con-4	74w-con-5	74w-con-6	74w-con-7	74w-PPI-1	74w-PPI-2	74w-PPI-3	74w-PPI-4	74w-PPI-5	74w-PPI-6	2yr-con-1	2yr-con-2	2yr-con-3	2yr-con-4	2yr-con-5	2yr-con-6	2yr-con-7	2yr-PPI-1	2yr-PPI-2	2yr-PPI-3	2yr-PPI-4	2yr-PPI-5	2yr-PPI-6	2yr-PPI-7	74w-con-1	74w-con-2	74w-con-3	74w-con-4	74w-con-5	74w-con-6	74w-con-7	74w-PPI-1	74w-PPI-2	74w-PPI-3	74w-PPI-4	74w-PPI-5	74w-PPI-6	74w-PPI-7	2yr-con-1	2yr-con-2	2yr-con-3	2yr-con-4	2yr-con-5	2yr-con-6	2yr-con-7	2yr-PPI-1
AY922170_f	0	0	12	0	0	0	0	0	0	0	0	0	0	0	0	0	0	0	0	0	0	0	0	0	0	0	0	0	0	0.0106	0	0	0	0	0	0	0	0	0	0	0	0	0	0	0	0	0	0	0
Acetobacteraceae	0	0	10	48	0	0	0	0	0	0	0	0	0	0	0	10	0	0	0	0	0	0	0	1	0	0	0	0	0	0.0088	0.0511	0	0	0	0	0	0	0	0	0	0	0	0	0.0138	0	0	0	0	0
Acholeplasmataceae	0	0	26	0	0	0	0	0	0	0	0	0	0	0	0	9	0	0	0	0	0	0	0	0	0	0	0	0	0	0.023	0	0	0	0	0	0	0	0	0	0	0	0	0	0.0124	0	0	0	0	0
Actinomycetaceae	0	0	0	25	1	0	0	0	0	0	0	0	0	0	0	0	0	0	0	0	0	0	0	0	0	0	0	0	0	0	0.0266	0.001	0	0	0	0	0.0549	0	0	0	0	0	0	0	0	0	0	0	0
Aerococcaceae	0	44	4	155	20	2	3	18	687	11	0	2	7	19	14	0	0	11	3	305	0	2	8	0	64	13	3	0	0.0401	0.0035	0.165	0.02	0.002	0.0021	0.0105	0.4804	0.0648	0.012	0	0.0008	0.0077	0.0161	0.0173	0	0	0.0131	0.0022	0.276	0
Aeromonadaceae	1	0	0	21	0	0	0	0	0	0	0	0	0	0	1	165	1	0	0	4	0	0	0	0	0	0	0	0.001	0	0	0.0224	0	0	0	0	0	0.0329	0	0	0	0	0	0.0012	0.2278	0.0018	0	0	0.0036	0
Akkermansiaceae	51	41	12307	503	29	30	14	89	43	51	20	191	24	12	1787	4600	26	58	112	75	4	22	18	110	115	12	111	0.0505	0.0373	10.8851	0.5355	0.029	0.0301	0.0097	0.0517	0.0301	33.5763	0.0559	0.0263	0.0723	0.0264	0.0102	2.211	6.3519	0.0471	0.0692	0.0839	0.0679	0.0028
Alicyclobacillaceae	0	0	0	0	3	0	0	0	0	0	0	0	0	0	0	0	0	0	0	0	0	0	0	0	0	0	0	0	0	0	0	0.003	0	0	0	0	0	0	0	0	0	0	0	0	0	0	0	0	0
Anaerocella_f	0	0	0	0	0	0	0	0	0	0	0	0	0	0	0	0	0	0	0	0	0	0	0	0	0	0	0	0	0	0	0	0	0	0	0	0	0.0055	0	0	0	0	0	0	0	0	0	0	0	0
Aquificaceae	0	0	0	0	0	2	0	0	0	0	0	0	0	0	0	0	0	0	0	0	0	0	0	0	0	0	0	0	0	0	0	0	0.002	0	0	0	0	0	0	0	0	0	0	0	0	0	0	0	0
Bacillaceae	4	11	27	19	2	0	0	0	0	0	2	3	50	0	9	54	2	0	1	6	2	2	3	0	0	11	3	0.004	0.01	0.0239	0.0202	0.002	0	0	0	0	0.0176	0	0.0026	0.0011	0.055	0	0.0111	0.0746	0.0036	0	0.0007	0.0054	0.0014
Bacillales_uc	0	0	0	0	0	0	0	0	0	2	0	0	0	0	0	0	0	0	0	0	0	0	0	0	0	0	0	0	0	0	0	0	0	0	0	0	0	0.0022	0	0	0	0	0	0	0	0	0	0	0
Bacteroidaceae	1	5	66	0	1	1	0	1	4	17	0	0	0	0	1	13	0	1	2	6	0	0	0	1	1	0	0	0.001	0.0046	0.0584	0	0.001	0.001	0	0.0006	0.0028	0.067	0.0186	0	0	0	0	0.0012	0.018	0	0.0012	0.0015	0.0054	0
Bacteroidales_uc	0	0	0	0	0	0	0	0	0	0	0	0	0	0	0	0	0	0	0	0	0	0	0	0	0	0	0	0	0	0	0	0	0	0	0	0	0.0022	0	0	0	0	0	0	0	0	0	0	0	0
Bdellovibrionaceae	0	0	0	0	0	0	0	0	0	0	0	0	0	0	1	0	0	0	0	0	0	0	0	0	0	0	0	0	0	0	0	0	0	0	0	0	0.0099	0	0	0	0	0	0.0012	0	0	0	0	0	0
Beijerinckiaceae	0	0	0	6	0	0	0	0	0	0	0	0	0	0	0	0	0	0	0	0	0	0	0	0	0	0	0	0	0	0	0.0064	0	0	0	0	0	0	0	0	0	0	0	0	0	0	0	0	0	0
Beutenbergiaceae	0	0	0	0	0	0	0	0	0	0	0	0	0	0	0	0	0	0	0	0	0	0	0	0	0	0	1	0	0	0	0	0	0	0	0	0	0	0	0	0	0	0	0	0	0	0	0	0	0
Bifidobacteriaceae	15	4	23	0	1	0	1	530	242	72	28	1	3	2	18	69	1	3	10	75	20	36	56	175	2	86	0	0.0149	0.0036	0.0203	0	0.001	0	0.0007	0.308	0.1692	0.0165	0.0789	0.0368	0.0004	0.0033	0.0017	0.0223	0.0953	0.0018	0.0036	0.0075	0.0679	0.014
Blastocatellaceae	0	0	0	51	0	0	0	0	0	0	0	0	0	0	0	0	0	0	0	0	0	0	0	0	0	0	0	0	0	0	0.0543	0	0	0	0	0	0	0	0	0	0	0	0	0	0	0	0	0	0
Bradyrhizobiaceae	0	0	0	32	0	0	0	0	0	1	0	0	0	0	5	0	0	0	0	0	0	0	0	0	0	0	0	0	0	0	0.0341	0	0	0	0	0	0.0077	0.0011	0	0	0	0	0.0062	0	0	0	0	0	0
Brevibacteriaceae	0	0	0	77	2	1	0	0	0	0	0	5	0	0	0	0	0	0	0	0	0	0	0	0	0	0	0	0	0	0	0.082	0.002	0.001	0	0	0	0	0	0	0.0019	0	0	0	0	0	0	0	0	0
Brucellaceae	0	0	0	0	0	0	0	0	0	0	0	1	0	0	0	0	0	1	0	0	0	0	0	0	0	0	0	0	0	0	0	0	0	0	0	0	0	0	0	0.0004	0	0	0	0	0	0.0012	0	0	0
Burkholderiaceae	0	0	0	23	0	0	0	0	0	0	0	0	0	0	0	4	0	0	0	0	0	0	0	0	0	0	0	0	0	0	0.0245	0	0	0	0	0	0	0	0	0	0	0	0	0.0055	0	0	0	0	0
CP011209_o_uc	0	0	0	0	0	0	0	0	0	0	0	0	0	0	0	0	0	0	0	0	0	0	0	0	0	0	0	0	0	0	0	0	0	0	0	0	0.0033	0	0	0	0	0	0	0	0	0	0	0	0
CP011215_f	0	0	10	0	0	0	0	0	0	0	0	0	0	0	0	0	0	0	0	0	0	0	0	0	0	0	0	0	0	0.0088	0	0	0	0	0	0	0	0	0	0	0	0	0	0	0	0	0	0	0
Caldicoprobacteraceae	0	0	0	0	0	0	0	0	0	0	0	0	0	2	0	0	0	0	0	0	0	0	0	0	0	0	0	0	0	0	0	0	0	0	0	0	0	0	0	0	0	0.0017	0	0	0	0	0	0	0
Cardiobacteriaceae	0	0	0	9	0	0	0	0	0	0	0	0	0	0	0	0	0	1	0	0	0	0	0	0	0	0	0	0	0	0	0.0096	0	0	0	0	0	0	0	0	0	0	0	0	0	0	0.0012	0	0	0
Carnobacteriaceae	0	0	0	0	0	0	0	0	0	0	0	0	0	0	0	0	0	0	0	2	0	0	2	0	0	0	0	0	0	0	0	0	0	0	0	0	0	0	0	0	0	0	0	0	0	0	0	0.0018	0
Caulobacteraceae	0	5	0	23	5	0	0	0	0	0	0	0	0	0	1	63	0	0	0	0	0	0	0	0	0	0	0	0	0.0046	0	0.0245	0.005	0	0	0	0	0.0571	0	0	0	0	0	0.0012	0.087	0	0	0	0	0
Cellulomonadaceae	0	0	21	0	0	0	0	0	0	0	0	0	0	0	0	0	0	0	0	0	0	0	0	0	0	0	3	0	0	0.0186	0	0	0	0	0	0	0	0	0	0	0	0	0	0	0	0	0	0	0
Chitinophagaceae	0	0	7	42	0	0	0	0	0	0	0	0	0	0	0	0	0	0	0	0	0	0	0	0	0	0	0	0	0	0.0062	0.0447	0	0	0	0	0	0	0	0	0	0	0	0	0	0	0	0	0	0
Christensenellaceae	91	53	1959	257	12	14	4	40	4	180	7	89	1	26	211	299	6	12	231	362	6	7	10	17	22	5	2	0.0901	0.0483	1.7327	0.2736	0.012	0.014	0.0028	0.0232	0.0028	1.3043	0.1971	0.0092	0.0337	0.0011	0.022	0.2611	0.4129	0.0109	0.0143	0.173	0.3276	0.0042
Chroococcidiopsis_f	0	0	16	10	0	0	0	0	0	0	0	0	0	0	0	0	0	0	0	0	0	0	0	4	0	0	0	0	0	0.0142	0.0106	0	0	0	0	0	0	0	0	0	0	0	0	0	0	0	0	0	0
Clostridiaceae	453	358	328	59	0	4	92	571	239	1548	72	967	22	529	2142	522	16166	848	500	18200	20	234	535	414	10	4782	282	0.4485	0.326	0.2901	0.0628	0	0.004	0.0639	0.3318	0.1671	0.0955	1.6954	0.0945	0.3658	0.0242	0.4482	2.6502	0.7208	29.3096	1.0113	0.3744	16.47	0.014
Clostridiales_uc	7	0	3	0	0	2	0	0	3	0	0	0	0	0	0	0	0	0	0	0	0	0	2	0	0	0	0	0.0069	0	0.0027	0	0	0.002	0	0	0.0021	0.0022	0	0	0	0	0	0	0	0	0	0	0	0
Comamonadaceae	1	0	188	115	8	1	1	4	2	0	1	2	1	0	4	728	2	1	2	3	0	0	0	0	0	1	2	0.001	0	0.1663	0.1224	0.008	0.001	0.0007	0.0023	0.0014	0.0615	0	0.0013	0.0008	0.0011	0	0.0049	1.0053	0.0036	0.0012	0.0015	0.0027	0
Coriobacteriaceae	5613	629	913	785	8	16	48	1750	152	3333	11	833	15	31	1551	1607	24	235	865	4752	35	33	140	1887	225	704	7	5.5574	0.5727	0.8075	0.8357	0.008	0.016	0.0333	1.017	0.1063	0.7839	3.6503	0.0144	0.3151	0.0165	0.0263	1.919	2.219	0.0435	0.2803	0.6477	4.3003	0.0245
Coriobacteriales_uc	2	0	0	0	0	0	0	0	0	2	0	0	0	0	0	0	0	0	0	0	0	0	0	0	0	0	0	0.002	0	0	0	0	0	0	0	0	0	0.0022	0	0	0	0	0	0	0	0	0	0	0
Corynebacteriaceae	1	8	13	37	8	0	0	2	36	0	0	9	4	3	9	359	0	1	0	0	0	0	0	0	2	0	4	0.001	0.0073	0.0115	0.0394	0.008	0	0	0.0012	0.0252	0.0472	0	0	0.0034	0.0044	0.0025	0.0111	0.4957	0	0.0012	0	0	0
Coxiellaceae	0	0	0	0	0	0	0	0	0	0	0	0	0	0	0	26	0	1	0	0	0	0	0	0	0	0	0	0	0	0	0	0	0	0	0	0	0	0	0	0	0	0	0	0.0359	0	0.0012	0	0	0
Cytophagaceae	0	0	0	27	0	0	0	0	0	0	0	0	0	0	0	3	0	0	0	0	0	0	0	0	0	0	0	0	0	0	0.0287	0	0	0	0	0	0	0	0	0	0	0	0	0.0041	0	0	0	0	0
DQ129389_f	0	0	0	24	0	0	0	0	0	0	0	0	0	0	0	0	0	0	0	0	0	0	0	0	0	0	0	0	0	0	0.0255	0	0	0	0	0	0	0	0	0	0	0	0	0	0	0	0	0	0
Deferribacteraceae	0	0	14	0	0	0	3	1	0	0	0	0	0	0	6	0	0	0	0	0	1	0	0	0	0	0	1	0	0	0.0124	0	0	0	0.0021	0.0006	0	0	0	0	0	0	0	0.0074	0	0	0	0	0	0.0007
Dehalobacterium_f	2	0	23	0	0	0	0	0	0	6	0	0	0	0	0	0	0	0	2	3	0	0	3	0	0	0	0	0.002	0	0.0203	0	0	0	0	0	0	0.0472	0.0066	0	0	0	0	0	0	0	0	0.0015	0.0027	0
Deinococcaceae	0	0	7	3	0	0	0	0	0	0	0	0	0	0	4	22	0	0	0	0	0	0	0	0	0	0	0	0	0	0.0062	0.0032	0	0	0	0	0	0	0	0	0	0	0	0.0049	0.0304	0	0	0	0	0
Dermacoccaceae	0	0	10	7	5	0	0	0	0	0	0	0	0	0	0	42	2	0	0	0	0	0	3	0	4	0	0	0	0	0.0088	0.0075	0.005	0	0	0	0	0.0966	0	0	0	0	0	0	0.058	0.0036	0	0	0	0
Desulfovibrionaceae	0	2	0	81	4	1	1	0	1	0	0	3	3	1	608	711	0	2	7	0	0	5	1	0	0	1	4	0	0.0018	0	0.0862	0.004	0.001	0.0007	0	0.0007	0.056	0	0	0.0011	0.0033	0.0008	0.7523	0.9818	0	0.0024	0.0052	0	0
Devosia_f	0	0	0	31	0	0	0	0	0	0	0	0	0	0	0	0	0	0	0	0	0	0	0	0	0	0	0	0	0	0	0.033	0	0	0	0	0	0	0	0	0	0	0	0	0	0	0	0	0	0
EU363464_f	0	0	0	0	0	0	0	0	0	0	0	0	0	0	0	0	0	0	0	0	0	0	0	0	0	0	0	0	0	0	0	0	0	0	0	0	0.0022	0	0	0	0	0	0	0	0	0	0	0	0
EU842383_f	0	0	0	0	0	0	0	0	0	0	0	0	0	0	2	0	0	0	0	0	0	0	0	0	0	0	0	0	0	0	0	0	0	0	0	0	0.0242	0	0	0	0	0	0.0025	0	0	0	0	0	0
Enterobacterales_uc	0	0	0	0	0	0	0	0	0	0	0	0	0	0	0	21	0	0	0	0	0	0	0	0	0	0	0	0	0	0	0	0	0	0	0	0	0	0	0	0	0	0	0	0.029	0	0	0	0	0
Enterobacteriaceae	34	4	1114	59	5	1	20	16	19	3	2	6	1960	16	40	55	13	5363	9	1135	0	3	75	24	10	194	12	0.0337	0.0036	0.9853	0.0628	0.005	0.001	0.0139	0.0093	0.0133	0.0253	0.0033	0.0026	0.0023	2.1546	0.0136	0.0495	0.0759	0.0236	6.396	0.0067	1.0271	0
Enterococcaceae	1	0	71	3	8	1	22	0	75	4	1	2	28	2	11	12	4	6151	627	3076	0	5	440	3	32	1	36	0.001	0	0.0628	0.0032	0.008	0.001	0.0153	0	0.0524	0	0.0044	0.0013	0.0008	0.0308	0.0017	0.0136	0.0166	0.0073	7.3358	0.4695	2.7836	0
Erwiniaceae	2	7	0	0	0	0	0	0	0	0	0	0	0	0	5	0	0	0	0	0	0	0	0	0	0	0	0	0.002	0.0064	0	0	0	0	0	0	0	0	0	0	0	0	0	0.0062	0	0	0	0	0	0
Erysipelotrichaceae	1884	65878	10433	242	51010	263	50670	6073	32708	314	26262	1575	769	58996	18827	6190	10068	3517	96060	31014	92423	53203	37845	50213	226454	15688	1218	1.8653	59.984	9.2276	0.2576	51.0718	0.2635	35.1939	3.5293	22.8724	0.8377	0.3439	34.4759	0.5958	0.8454	49.9839	23.2941	8.5475	18.2537	4.1944	71.9254	28.066	64.7175
Erysipelotrichales_uc	0	0	2	0	0	0	0	0	0	0	0	0	0	0	0	0	0	0	0	0	0	0	0	0	3	0	0	0	0	0.0018	0	0	0	0	0	0	0	0	0	0	0	0	0	0	0	0	0	0	0
Erythrobacteraceae	0	0	0	0	0	0	0	0	0	2	0	0	0	0	1	0	0	0	0	0	0	0	0	0	0	0	0	0	0	0	0	0	0	0	0	0	0	0.0022	0	0	0	0	0.0012	0	0	0	0	0	0
Eubacteriaceae	3	1	48	0	0	0	0	0	0	0	0	0	0	0	4	0	0	0	0	0	0	0	0	0	0	0	0	0.003	0.0009	0.0425	0	0	0	0	0	0	0	0	0	0	0	0	0.0049	0	0	0	0	0	0
Exiguobacteriaceae	0	0	27	30	2	0	0	0	0	0	0	0	0	0	4	96	0	0	0	0	0	0	0	0	3	0	0	0	0	0.0239	0.0319	0.002	0	0	0	0	0.0263	0	0	0	0	0	0.0049	0.1326	0	0	0	0	0
FJ466074_f	0	0	110	0	2	0	0	0	0	0	0	0	0	0	0	0	0	0	0	0	0	0	0	0	0	0	0	0	0	0.0973	0	0.002	0	0	0	0	0	0	0	0	0	0	0	0	0	0	0	0	0
FJ547054_f	0	0	0	0	0	0	0	0	0	0	0	0	0	0	0	0	0	0	0	0	0	0	0	0	0	0	0	0	0	0	0	0	0	0	0	0	0.0033	0	0	0	0	0	0	0	0	0	0	0	0
FR888536_f	0	0	15	0	0	0	0	0	0	0	0	0	0	0	0	0	0	0	0	0	1	0	0	0	0	0	0	0	0	0.0133	0	0	0	0	0	0	0	0	0	0	0	0	0	0	0	0	0	0	0.0007
Flavobacteriaceae	0	0	13	0	0	0	0	0	0	0	0	0	0	1	5	127	0	0	0	0	0	0	1	0	0	0	0	0	0	0.0115	0	0	0	0	0	0	0.056	0	0	0	0	0.0008	0.0062	0.1754	0	0	0	0	0
Fusobacteriaceae	0	0	0	0	0	0	0	0	0	0	0	0	0	0	0	0	0	0	0	0	0	0	0	0	0	0	0	0	0	0	0	0	0	0	0	0	0.0692	0	0	0	0	0	0	0	0	0	0	0	0
GQ396872_f	0	0	0	0	0	0	0	0	0	0	0	0	0	0	0	0	0	0	0	0	0	0	0	0	0	0	0	0	0	0	0	0	0	0	0	0	0.0033	0	0	0	0	0	0	0	0	0	0	0	0
Gemella_f	0	0	0	3	0	0	0	0	0	0	0	0	0	0	0	0	0	0	0	0	0	0	0	0	0	0	0	0	0	0	0.0032	0	0	0	0	0	0	0	0	0	0	0	0	0	0	0	0	0	0
Gemmataceae	0	0	0	32	0	0	0	0	0	0	0	0	0	0	0	0	0	0	0	0	0	0	0	0	0	0	0	0	0	0	0.0341	0	0	0	0	0	0.0022	0	0	0	0	0	0	0	0	0	0	0	0
Gemmatimonadaceae	0	0	0	0	0	0	0	0	0	0	0	0	0	0	0	0	0	0	0	0	0	0	0	0	0	0	0	0	0	0	0	0	0	0	0	0	0.0132	0	0	0	0	0	0	0	0	0	0	0	0
Geodermatophilaceae	0	0	11	0	0	0	0	4	0	0	0	2	0	0	12	0	0	0	0	0	0	0	0	0	0	0	0	0	0	0.0097	0	0	0	0	0.0023	0	0	0	0	0.0008	0	0	0.0148	0	0	0	0	0	0
Gottschalkiaceae	0	0	0	0	0	0	0	0	0	2	0	0	0	0	0	0	0	0	0	0	0	0	0	0	0	0	0	0	0	0	0	0	0	0	0	0	0	0.0022	0	0	0	0	0	0	0	0	0	0	0
HQ910322_f	0	0	0	0	0	0	0	0	0	0	0	0	0	0	9	0	0	0	0	0	0	0	0	0	0	0	0	0	0	0	0	0	0	0	0	0	0	0	0	0	0	0	0.0111	0	0	0	0	0	0
Halanaerobiaceae	0	0	0	0	0	0	0	0	0	0	0	0	0	0	0	3	0	0	0	0	0	0	0	0	0	0	0	0	0	0	0	0	0	0	0	0	0	0	0	0	0	0	0	0.0041	0	0	0	0	0
Halomonadaceae	0	0	0	4	4	0	0	0	0	0	0	0	0	0	0	0	0	0	0	0	0	0	0	0	0	0	0	0	0	0	0.0043	0.004	0	0	0	0	0	0	0	0	0	0	0	0	0	0	0	0	0
Hydrogenispora_f	0	0	0	0	0	0	0	7	0	0	0	0	0	0	0	0	0	0	0	0	0	0	0	0	0	0	0	0	0	0	0	0	0	0	0.0041	0	0	0	0	0	0	0	0	0	0	0	0	0	0
Hydrogenophilaceae	0	0	0	0	0	0	0	0	0	0	0	0	0	0	0	0	0	0	0	0	0	0	0	0	0	0	0	0	0	0	0	0	0	0	0	0	0.0022	0	0	0	0	0	0	0	0	0	0	0	0
Hymenobacteraceae	1	0	23	220	0	0	0	0	0	0	0	0	0	0	0	0	0	0	0	0	0	0	0	0	0	0	0	0.001	0	0.0203	0.2342	0	0	0	0	0	0	0	0	0	0	0	0	0	0	0	0	0	0
Hyphomicrobiaceae	0	0	0	9	0	0	3	0	0	0	0	0	0	0	0	0	0	0	0	0	0	0	0	0	0	0	0	0	0	0	0.0096	0	0	0.0021	0	0	0	0	0	0	0	0	0	0	0	0	0	0	0
Intrasporangiaceae	0	0	0	0	0	0	0	0	0	0	1	0	0	0	1	0	0	2	0	0	0	0	0	0	0	0	0	0	0	0	0	0	0	0	0	0	0	0	0.0013	0	0	0	0.0012	0	0	0.0024	0	0	0
Lachnospiraceae	1887	690	9899	3426	58	162	271	2348	124	12269	46	3360	80	411	6838	5904	59	80	429	646	73	132	297	370	220	59	99	1.8683	0.6283	8.7553	3.6472	0.0581	0.1623	0.1882	1.3645	0.0867	18.0524	13.4371	0.0604	1.271	0.0879	0.3482	8.4605	8.1526	0.107	0.0954	0.3212	0.5846	0.0511
Lactobacillaceae	32468	15446	4931	63852	41376	98262	36409	4033	4739	512	45200	617	85160	266	16587	12316	26740	59955	7151	12748	748	1710	10947	14161	937	34129	6107	32.1462	14.0641	4.3613	67.9739	41.4261	98.4421	25.2886	2.3438	3.3139	0.583	0.5607	59.3371	0.2334	93.6164	0.2254	20.5226	17.0066	48.4807	71.5035	5.3543	11.5362	0.5238
Lactobacillales_uc	0	0	0	0	0	2	0	0	0	0	0	0	0	0	0	0	0	0	0	0	0	0	0	2	0	0	0	0	0	0	0	0	0.002	0	0	0	0	0	0	0	0	0	0	0	0	0	0	0	0
Lautropia_f	0	0	0	138	0	0	0	0	0	0	0	0	0	0	0	0	0	0	0	0	0	0	0	0	0	0	0	0	0	0	0.1469	0	0	0	0	0	0	0	0	0	0	0	0	0	0	0	0	0	0
Lawsonella_f	0	0	33	0	4	0	0	0	0	0	2	0	0	0	1	26	0	0	0	0	0	0	0	0	0	0	0	0	0	0.0292	0	0.004	0	0	0	0	0.0351	0	0.0026	0	0	0	0.0012	0.0359	0	0	0	0	0
Legionellaceae	0	0	0	0	0	0	0	0	0	0	0	0	0	0	0	0	0	0	0	0	0	0	0	0	0	0	0	0	0	0	0	0	0	0	0	0	0.0022	0	0	0	0	0	0	0	0	0	0	0	0
Leptotrichiaceae	0	0	0	0	0	0	0	0	0	0	0	0	0	0	0	0	0	0	0	0	0	0	0	0	0	0	0	0	0	0	0	0	0	0	0	0	0.0011	0	0	0	0	0	0	0	0	0	0	0	0
Leuconostocaceae	0	0	0	0	0	0	0	0	0	0	0	0	0	0	0	13	0	0	0	0	0	0	0	0	0	0	0	0	0	0	0	0	0	0	0	0	0	0	0	0	0	0	0	0.018	0	0	0	0	0
Limnobacter_f	0	0	0	2	0	0	0	0	0	0	0	0	0	0	0	0	0	0	0	0	0	0	0	0	0	0	0	0	0	0	0.0021	0	0	0	0	0	0	0	0	0	0	0	0	0	0	0	0	0	0
Listeriaceae	0	0	0	0	0	0	0	0	6	0	0	0	0	0	0	0	0	0	2	10	0	0	0	0	2	0	0	0	0	0	0	0	0	0	0	0.0042	0	0	0	0	0	0	0	0	0	0	0.0015	0.009	0
Methylobacteriaceae	9	15	7786	5677	258	36	37	79	94	3	40	8	69	38	859	19382	14	27	63	59	19	5	34	16	46	5	141	0.0089	0.0137	6.8864	6.0435	0.2583	0.0361	0.0257	0.0459	0.0657	1.0924	0.0033	0.0525	0.003	0.0759	0.0322	1.0628	26.7637	0.0254	0.0322	0.0472	0.0534	0.0133
Microbacteriaceae	0	0	1	27	2	0	0	0	0	0	0	0	0	0	2	0	0	0	0	0	0	0	0	0	0	0	0	0	0	0.0009	0.0287	0.002	0	0	0	0	0	0	0	0	0	0	0.0025	0	0	0	0	0	0
Micrococcaceae	13	81	538	671	13	0	3	28	6048	36	8	17	10	44	3031	1043	1	12	20	42	0	6	26	4	17	7	14	0.0129	0.0738	0.4758	0.7143	0.013	0	0.0021	0.0163	4.2293	0.6148	0.0394	0.0105	0.0064	0.011	0.0373	3.7502	1.4402	0.0018	0.0143	0.015	0.038	0
Micrococcales_uc	0	0	1	0	0	0	0	0	0	0	0	0	0	0	0	0	0	0	0	0	0	0	0	0	0	0	1	0	0	0.0009	0	0	0	0	0	0	0	0	0	0	0	0	0	0	0	0	0	0	0
Microcystaceae	0	0	0	21	0	0	0	0	0	0	0	0	0	0	0	0	0	0	0	0	0	0	0	0	0	0	0	0	0	0	0.0224	0	0	0	0	0	0	0	0	0	0	0	0	0	0	0	0	0	0
Micromonosporaceae	0	0	0	0	0	0	0	0	0	0	0	0	0	0	0	36	0	0	0	0	0	0	0	0	0	0	0	0	0	0	0	0	0	0	0	0	0.0011	0	0	0	0	0	0	0.0497	0	0	0	0	0
Mogibacterium_f	16	1	70	29	0	0	0	14	0	32	1	41	0	5	110	38	0	1	3	11	0	0	4	0	0	0	0	0.0158	0.0009	0.0619	0.0309	0	0	0	0.0081	0	0.1142	0.035	0.0013	0.0155	0	0.0042	0.1361	0.0525	0	0.0012	0.0022	0.01	0
Moraxellaceae	2	0	22	98	24	0	0	1	3	0	2	0	5	0	20	328	0	1	2	0	1	0	1	0	0	0	4	0.002	0	0.0195	0.1043	0.024	0	0	0.0006	0.0021	0.2229	0	0.0026	0	0.0055	0	0.0247	0.4529	0	0.0012	0.0015	0	0.0007
Muribaculaceae	527	21	799	107	1	3	6	92	8	342	0	60	0	23	642	561	2	5	67	740	9	1	1	84	9	39	6	0.5218	0.0191	0.7067	0.1139	0.001	0.003	0.0042	0.0535	0.0056	0.5555	0.3746	0	0.0227	0	0.0195	0.7943	0.7747	0.0036	0.006	0.0502	0.6697	0.0063
Mycoplasmataceae_f3	0	0	0	0	0	0	0	0	0	0	0	0	0	0	0	5	0	0	0	0	0	0	0	0	0	0	0	0	0	0	0	0	0	0	0	0	0	0	0	0	0	0	0	0.0069	0	0	0	0	0
Natronincola_f	2	0	0	2	0	0	2	0	0	6	0	0	0	0	0	0	0	0	0	0	0	3	0	0	0	0	0	0.002	0	0	0.0021	0	0	0.0014	0	0	0	0.0066	0	0	0	0	0	0	0	0	0	0	0
Neisseriaceae	0	0	2	38	2	0	0	0	0	0	0	0	0	0	0	0	0	0	0	0	0	0	0	0	0	0	0	0	0	0.0018	0.0405	0.002	0	0	0	0	0.5248	0	0	0	0	0	0	0	0	0	0	0	0
Nocardiaceae	0	0	0	0	2	0	0	0	0	0	0	0	0	0	0	0	0	0	0	0	0	0	0	0	0	0	0	0	0	0	0	0.002	0	0	0	0	0	0	0	0	0	0	0	0	0	0	0	0	0
Nocardioidaceae	0	0	11	7	3	0	0	0	0	0	1	0	0	0	0	0	0	0	0	0	0	0	0	0	0	0	0	0	0	0.0097	0.0075	0.003	0	0	0	0	0.0088	0	0.0013	0	0	0	0	0	0	0	0	0	0
Nocardiopsaceae	0	0	0	3	0	0	0	0	0	0	0	0	0	0	0	0	0	0	0	0	0	0	0	0	0	0	0	0	0	0	0.0032	0	0	0	0	0	0	0	0	0	0	0	0	0	0	0	0	0	0
Oscillatoriaceae	0	0	5	0	0	0	0	0	0	0	0	0	0	0	0	0	0	0	0	0	0	0	0	0	0	0	0	0	0	0.0044	0	0	0	0	0	0	0	0	0	0	0	0	0	0	0	0	0	0	0
Oxalobacteraceae	0	0	35	0	7	0	0	0	0	0	0	0	0	0	4	106	0	0	0	0	0	0	0	0	0	0	2	0	0	0.031	0	0.007	0	0	0	0	0.0022	0	0	0	0	0	0.0049	0.1464	0	0	0	0	0
PAC000004_f	0	0	0	0	0	0	0	0	0	0	0	0	0	0	0	27	0	0	0	0	0	0	0	0	0	0	0	0	0	0	0	0	0	0	0	0	0.0022	0	0	0	0	0	0	0.0373	0	0	0	0	0
PAC000016_f	0	0	0	0	0	0	0	0	0	0	0	0	2	0	0	0	0	0	0	0	0	0	0	0	0	0	0	0	0	0	0	0	0	0	0	0	0	0	0	0	0.0022	0	0	0	0	0	0	0	0
PAC000197_f	0	0	167	0	0	6	2	0	0	7	0	4	0	0	13	41	0	0	7	7	0	0	6	5	2	0	0	0	0	0.1477	0	0	0.006	0.0014	0	0	0.1581	0.0077	0	0.0015	0	0	0.0161	0.0566	0	0	0.0052	0.0063	0
PAC001057_f	66	28	217	1185	5	2	2	20	1	28	0	2	0	2	693	558	1	0	35	30	4	0	3	2	5	0	0	0.0653	0.0255	0.1919	1.2615	0.005	0.002	0.0014	0.0116	0.0007	0.3612	0.0307	0	0.0008	0	0.0017	0.8574	0.7705	0.0018	0	0.0262	0.0271	0.0028
PAC001265_f	0	0	10	0	0	0	0	0	0	0	0	0	0	0	0	0	0	0	0	0	0	0	0	0	0	0	0	0	0	0.0088	0	0	0	0	0	0	0	0	0	0	0	0	0	0	0	0	0	0	0
PAC002290_f	0	0	0	0	0	0	0	0	0	0	0	0	0	0	0	0	0	0	0	0	0	0	0	0	0	0	0	0	0	0	0	0	0	0	0	0	0.0088	0	0	0	0	0	0	0	0	0	0	0	0
Paenibacillaceae	0	0	9	5	0	0	0	0	0	0	0	0	0	0	8	0	0	0	0	0	0	0	0	0	0	0	0	0	0	0.008	0.0053	0	0	0	0	0	0	0	0	0	0	0	0.0099	0	0	0	0	0	0
Pasteurellaceae	0	1	2	64	0	0	1	0	2	2	1	1	1	0	0	46	0	1	3	2	0	0	2	0	0	0	0	0	0.0009	0.0018	0.0681	0	0	0.0007	0	0.0014	0.4381	0.0022	0.0013	0.0004	0.0011	0	0	0.0635	0	0.0012	0.0022	0.0018	0
Peptococcaceae	2	1	2	190	0	0	1	2	0	9	0	0	0	1	35	63	1	2	3	3	1	0	0	0	0	0	0	0.002	0.0009	0.0018	0.2023	0	0	0.0007	0.0012	0	0.0395	0.0099	0	0	0	0.0008	0.0433	0.087	0.0018	0.0024	0.0022	0.0027	0.0007
Peptoniphilaceae	0	0	0	0	0	0	0	0	0	0	0	0	0	0	0	79	0	0	0	0	0	0	0	0	0	0	0	0	0	0	0	0	0	0	0	0	0	0	0	0	0	0	0	0.1091	0	0	0	0	0
Peptostreptococcaceae	55125	24996	34773	3560	6663	609	56196	155126	95747	69425	4305	253159	2580	56960	19328	4846	1959	7348	25803	34994	49392	93312	62409	2707	7942	5679	275273	54.5787	22.7596	30.7554	3.7898	6.6711	0.6101	39.032	90.1507	66.955	2.2682	76.0347	5.6515	95.7637	2.8362	48.2589	23.914	6.6916	3.5517	8.7634	19.3201	31.6676	34.5858
Phyllobacteriaceae	0	0	0	0	0	0	0	0	0	0	0	0	0	0	0	1	0	0	0	0	0	0	0	0	0	0	0	0	0	0	0	0	0	0	0	0	0	0	0	0	0	0	0	0.0014	0	0	0	0	0
Planctomycetaceae	0	0	0	0	0	0	0	0	0	0	0	0	0	0	0	0	0	0	0	0	0	0	0	0	0	0	0	0	0	0	0	0	0	0	0	0	0.0066	0	0	0	0	0	0	0	0	0	0	0	0
Planococcaceae	0	0	0	17	6	0	0	0	0	0	0	0	0	0	0	0	0	0	0	0	0	0	0	0	0	0	0	0	0	0	0.0181	0.006	0	0	0	0	0	0	0	0	0	0	0	0	0	0	0	0	0
Porphyromonadaceae	4	0	258	0	0	0	0	2	0	4	0	0	0	0	19	41	0	0	5	2	0	1	2	1	4	0	0	0.004	0	0.2282	0	0	0	0	0.0012	0	0.4611	0.0044	0	0	0	0	0.0235	0.0566	0	0	0.0037	0.0018	0
Prevotellaceae	1	2	423	18	4	5	2	0	0	1	0	2	0	1	3	13	0	0	0	0	0	0	0	1	0	0	3	0.001	0.0018	0.3741	0.0192	0.004	0.005	0.0014	0	0	0.0242	0.0011	0	0.0008	0	0.0008	0.0037	0.018	0	0	0	0	0
Prochlorotrichaceae	0	0	0	0	0	0	0	0	0	0	0	0	0	0	1	0	0	0	0	0	0	0	0	0	0	0	0	0	0	0	0	0	0	0	0	0	0	0	0	0	0	0	0.0012	0	0	0	0	0	0
Promicromonosporaceae	0	0	0	0	0	0	0	0	0	0	0	0	0	0	0	0	0	0	0	0	0	0	0	0	0	0	5	0	0	0	0	0	0	0	0	0	0	0	0	0	0	0	0	0	0	0	0	0	0
Propionibacteriaceae	4	2	76	204	36	3	0	1	3	1	9	0	5	1	26	266	0	2	1	4	0	0	0	0	0	0	11	0.004	0.0018	0.0672	0.2172	0.036	0.003	0	0.0006	0.0021	0.3041	0.0011	0.0118	0	0.0055	0.0008	0.0322	0.3673	0	0.0024	0.0007	0.0036	0
Pseudanabaenaceae	0	0	0	0	0	0	0	0	0	0	0	0	0	0	0	0	0	0	0	0	0	0	0	0	0	0	0	0	0	0	0	0	0	0	0	0	0.0022	0	0	0	0	0	0	0	0	0	0	0	0
Pseudomonadaceae	7	2	198	295	18	7	0	0	0	0	0	1	2	0	1	491	1	0	0	0	0	3	1	1	1	0	4	0.0069	0.0018	0.1751	0.314	0.018	0.007	0	0	0	0.0461	0	0	0.0004	0.0022	0	0.0012	0.678	0.0018	0	0	0	0
Pseudonocardiaceae	0	0	5	0	0	0	0	0	0	0	0	5	0	0	0	0	1	0	0	0	0	0	0	0	0	0	0	0	0	0.0044	0	0	0	0	0	0	0	0	0	0.0019	0	0	0	0	0.0018	0	0	0	0
Pyrinomonadaceae	0	0	0	0	0	0	0	0	0	0	0	0	0	0	2	12	0	0	0	0	0	0	0	0	0	0	0	0	0	0	0	0	0	0	0	0	0	0	0	0	0	0	0.0025	0.0166	0	0	0	0	0
Quisquiliibacterium_f	0	0	0	21	0	0	0	0	0	0	0	0	0	0	0	0	0	0	0	0	0	0	0	0	0	0	0	0	0	0	0.0224	0	0	0	0	0	0	0	0	0	0	0	0	0	0	0	0	0	0
Ralstonia_f	0	0	0	0	0	0	0	0	0	0	0	0	0	0	6	18	0	0	0	0	0	0	0	0	0	0	0	0	0	0	0	0	0	0	0	0	0.011	0	0	0	0	0	0.0074	0.0249	0	0	0	0	0
Rhizobiaceae	0	0	0	50	0	0	0	0	2	0	0	0	2	0	2	56	0	0	0	0	0	0	0	0	0	0	0	0	0	0	0.0532	0	0	0	0	0.0014	0	0	0	0	0.0022	0	0.0025	0.0773	0	0	0	0	0
Rhodobacteraceae	0	0	0	42	0	0	0	0	3	0	0	0	0	0	0	8	0	0	0	0	0	0	2	0	0	0	0	0	0	0	0.0447	0	0	0	0	0.0021	0	0	0	0	0	0	0	0.011	0	0	0	0	0
Rhodospirillaceae	0	0	8	0	0	0	0	0	0	0	0	1	0	0	0	0	0	0	0	3	2	0	0	0	0	0	0	0	0	0.0071	0	0	0	0	0	0	0	0	0	0.0004	0	0	0	0	0	0	0	0.0027	0.0014
Rikenellaceae	0	0	0	0	0	0	0	0	0	0	1	0	0	0	0	0	0	0	0	0	0	0	0	0	0	0	0	0	0	0	0	0	0	0	0	0	0	0	0.0013	0	0	0	0	0	0	0	0	0	0
Rubrobacteraceae	0	0	0	88	0	0	0	0	0	0	0	0	0	0	0	0	0	0	0	0	0	0	0	0	0	0	0	0	0	0	0.0937	0	0	0	0	0	0	0	0	0	0	0	0	0	0	0	0	0	0
Ruminococcaceae	2643	1075	24158	9036	98	362	138	1016	131	2964	68	3325	77	298	6419	9413	49	121	1347	1512	31	193	370	205	291	62	171	2.6168	0.9788	21.3668	9.6193	0.0981	0.3627	0.0959	0.5904	0.0916	35.7271	3.2462	0.0893	1.2578	0.0846	0.2525	7.942	12.998	0.0888	0.1443	1.0086	1.3683	0.0217
Saccharimonas_f	0	0	0	0	0	0	0	0	0	0	0	0	0	0	0	0	0	0	0	0	0	0	0	0	0	0	0	0	0	0	0	0	0	0	0	0	0.0022	0	0	0	0	0	0	0	0	0	0	0	0
Sanguibacteraceae	0	0	0	0	0	0	0	0	0	0	0	0	0	0	0	59	0	1	0	0	0	0	0	0	0	0	0	0	0	0	0	0	0	0	0	0	0	0	0	0	0	0	0	0.0815	0	0.0012	0	0	0
Selenomonadaceae	0	0	0	13	0	0	0	0	0	0	0	0	0	0	0	0	0	0	0	0	0	0	0	0	0	0	0	0	0	0	0.0138	0	0	0	0	0	0	0	0	0	0	0	0	0	0	0	0	0	0
Solirubrobacteraceae	0	0	0	0	0	0	0	0	0	0	0	0	0	0	0	0	0	0	0	0	0	0	0	0	0	0	0	0	0	0	0	0	0	0	0	0	0.0066	0	0	0	0	0	0	0	0	0	0	0	0
Sphingobacteriaceae	0	0	7	0	0	0	0	0	0	0	0	0	0	0	0	0	0	0	0	0	0	0	0	0	0	0	0	0	0	0.0062	0	0	0	0	0	0	0	0	0	0	0	0	0	0	0	0	0	0	0
Sphingomonadaceae	2	3	24	99	3	1	0	2	0	0	3	2	0	1	1	42	0	0	0	0	0	0	0	0	0	0	0	0.002	0.0027	0.0212	0.1054	0.003	0.001	0	0.0012	0	0.1559	0	0.0039	0.0008	0	0.0008	0.0012	0.058	0	0	0	0	0
Staphylococcaceae	1	223	238	131	8	0	10	8	38	4	2	1	13	7	25	229	1	1	1	28	0	0	12	1	13	8	19	0.001	0.203	0.2105	0.1395	0.008	0	0.0069	0.0046	0.0266	0.0285	0.0044	0.0026	0.0004	0.0143	0.0059	0.0309	0.3162	0.0018	0.0012	0.0007	0.0253	0
Steroidobacter_f	0	0	0	0	0	0	0	0	0	0	0	0	0	0	0	0	0	0	0	0	0	0	0	0	0	0	0	0	0	0	0	0	0	0	0	0	0.0011	0	0	0	0	0	0	0	0	0	0	0	0
Sterolibacteriaceae	0	0	0	0	0	0	0	0	0	0	0	0	0	0	0	0	0	0	0	0	0	0	0	0	0	0	0	0	0	0	0	0	0	0	0	0	0.0066	0	0	0	0	0	0	0	0	0	0	0	0
Streptococcaceae	34	174	287	1727	139	16	12	187	1838	110	79	61	71	332	851	525	12	84	179	607	9	45	371	21	101	69	130	0.0337	0.1584	0.2538	1.8385	0.1392	0.016	0.0083	0.1087	1.2853	0.5961	0.1205	0.1037	0.0231	0.0781	0.2813	1.0529	0.7249	0.0218	0.1002	0.134	0.5493	0.0063
Sulfurimonas_f	0	0	0	0	0	0	0	0	0	0	0	0	0	0	0	0	0	0	0	0	1	0	0	0	0	0	0	0	0	0	0	0	0	0	0	0	0	0	0	0	0	0	0	0	0	0	0	0	0.0007
Sutterellaceae	14	0	0	0	0	0	0	9	0	4	0	0	0	0	2	0	0	0	1	33	8	1	0	37	0	3	0	0.0139	0	0	0	0	0	0	0.0052	0	0.0187	0.0044	0	0	0	0	0.0025	0	0	0	0.0007	0.0299	0.0056
Thermaceae	0	0	0	0	0	0	0	0	0	0	0	0	0	0	1	0	0	0	0	0	0	0	0	0	0	0	0	0	0	0	0	0	0	0	0	0	0.0154	0	0	0	0	0	0.0012	0	0	0	0	0	0
Thermicanus_f	0	0	0	0	0	0	0	0	0	0	0	0	0	0	0	0	0	0	0	0	0	0	0	0	0	0	0	0	0	0	0	0	0	0	0	0	0.0077	0	0	0	0	0	0	0	0	0	0	0	0
Thermincola_f	0	0	0	0	0	0	0	0	0	0	0	0	0	0	0	0	0	0	0	0	0	0	0	0	0	5	0	0	0	0	0	0	0	0	0	0	0	0	0	0	0	0	0	0	0	0	0	0	0
Thermohalobacter_f	2	0	0	0	0	0	0	0	0	0	0	0	0	0	0	0	0	0	0	0	0	0	0	0	0	0	0	0.002	0	0	0	0	0	0	0	0	0	0	0	0	0	0	0	0	0	0	0	0	0
Thermoleophilaceae	0	0	0	0	0	0	0	0	0	0	0	0	0	0	0	1	0	0	0	0	0	0	0	0	0	0	0	0	0	0	0	0	0	0	0	0	0	0	0	0	0	0	0	0.0014	0	0	0	0	0
Tissierellaceae	0	0	0	19	0	2	0	0	0	0	0	0	0	0	0	0	0	0	2	5	0	0	2	0	0	0	0	0	0	0	0.0202	0	0.002	0	0	0	0	0	0	0	0	0	0	0	0	0	0.0015	0.0045	0
Trueperaceae	0	0	0	0	0	0	0	0	0	0	0	0	3	0	0	0	0	0	0	0	0	0	0	1	0	0	0	0	0	0	0	0	0	0	0	0	0.0099	0	0	0	0.0033	0	0	0	0	0	0	0	0
Veillonellaceae	0	2	0	0	0	0	0	0	0	0	0	0	0	0	0	0	0	0	0	0	0	0	0	0	0	0	0	0	0.0018	0	0	0	0	0	0	0	0	0	0	0	0	0	0	0	0	0	0	0	0
Vicinamibacter_f	0	0	16	0	0	0	0	0	0	0	0	0	0	0	0	5	0	0	0	0	0	0	0	0	0	0	0	0	0	0.0142	0	0	0	0	0	0	0	0	0	0	0	0	0	0.0069	0	0	0	0	0
Xanthomonadaceae	5	13	198	2	7	0	0	0	0	0	0	0	0	0	0	1	0	0	0	0	0	0	0	0	0	0	0	0.005	0.0118	0.1751	0.0021	0.007	0	0	0	0	0.0077	0	0	0	0	0	0	0.0014	0	0	0	0	0
Yersiniaceae	0	0	0	0	2	0	0	0	0	0	0	0	0	0	0	10	0	0	0	0	0	0	0	0	0	0	1	0	0	0	0	0.002	0	0	0	0	0	0	0	0	0	0	0	0.0138	0	0	0	0	0
[truncated: 6 more columns]

## Sheet: genus
genus
	Count																											Ratio
	74w-con-1	74w-con-2	74w-con-3	74w-con-4	74w-con-5	74w-con-6	74w-con-7	74w-PPI-1	74w-PPI-2	74w-PPI-3	74w-PPI-4	74w-PPI-5	74w-PPI-6	2yr-con-1	2yr-con-2	2yr-con-3	2yr-con-4	2yr-con-5	2yr-con-6	2yr-con-7	2yr-PPI-1	2yr-PPI-2	2yr-PPI-3	2yr-PPI-4	2yr-PPI-5	2yr-PPI-6	2yr-PPI-7	74w-con-1	74w-con-2	74w-con-3	74w-con-4	74w-con-5	74w-con-6	74w-con-7	74w-PPI-1	74w-PPI-2	74w-PPI-3	74w-PPI-4	74w-PPI-5	74w-PPI-6	74w-PPI-7	2yr-con-1	2yr-con-2	2yr-con-3	2yr-con-4	2yr-con-5	2yr-con-6	2yr-con-7	2yr-PPI-1
AB185775_g	0	0	0	0	0	0	0	0	0	0	0	0	0	0	11	1	0	0	0	1	0	0	0	0	0	0	0	0	0	0	0	0	0	0	0	0	0.0022	0	0	0	0	0	0.0136	0.0014	0	0	0	0.0009	0
AB192276_g	1	0	15	0	0	0	0	0	0	0	0	0	0	0	0	0	0	0	0	0	0	0	0	0	0	0	0	0.001	0	0.0133	0	0	0	0	0	0	0	0	0	0	0	0	0	0	0	0	0	0	0
AB218327_g	0	0	0	0	0	0	0	0	0	0	0	0	0	0	0	8	0	0	0	0	0	0	0	0	0	0	0	0	0	0	0	0	0	0	0	0	0	0	0	0	0	0	0	0.011	0	0	0	0	0
AB264065_g	0	0	0	0	0	0	0	0	0	4	0	6	0	0	0	0	0	0	0	0	0	0	0	0	0	0	0	0	0	0	0	0	0	0	0	0	0.0055	0.0044	0	0.0023	0	0	0	0	0	0	0	0	0
AB294335_g	0	0	0	0	0	0	0	0	0	0	0	0	0	0	0	0	0	0	0	0	0	0	0	0	0	0	0	0	0	0	0	0	0	0	0	0	0.0022	0	0	0	0	0	0	0	0	0	0	0	0
AB494769_g	0	0	0	0	0	0	0	0	0	0	0	0	0	0	4	0	0	0	0	0	0	0	0	0	0	0	0	0	0	0	0	0	0	0	0	0	0	0	0	0	0	0	0.0049	0	0	0	0	0	0
AB506319_g	0	0	3	0	0	0	0	0	0	0	0	0	0	0	0	0	0	0	0	2	0	0	0	0	0	0	0	0	0	0.0027	0	0	0	0	0	0	0.0011	0	0	0	0	0	0	0	0	0	0	0.0018	0
AB506348_g	0	0	2	0	0	0	0	0	0	0	0	0	0	0	0	0	0	0	0	0	0	0	0	0	0	0	0	0	0	0.0018	0	0	0	0	0	0	0	0	0	0	0	0	0	0	0	0	0	0	0
AB606240_g	2	0	0	0	0	0	0	0	0	0	0	0	0	0	0	0	0	0	0	0	0	0	0	0	0	0	0	0.002	0	0	0	0	0	0	0	0	0	0	0	0	0	0	0	0	0	0	0	0	0
AB606281_g	0	0	55	0	0	4	0	0	0	3	0	8	0	0	6	0	0	0	5	0	2	0	0	0	0	0	0	0	0	0.0486	0	0	0.004	0	0	0	0.0725	0.0033	0	0.003	0	0	0.0074	0	0	0	0.0037	0	0.0014
AB606290_g	2	2	29	0	0	0	0	0	0	0	0	3	0	0	23	14	0	0	8	24	0	0	0	2	0	0	0	0.002	0.0018	0.0256	0	0	0	0	0	0	0	0	0	0.0011	0	0	0.0285	0.0193	0	0	0.006	0.0217	0
AB730688_g	0	0	18	0	0	0	0	0	0	0	0	0	0	0	0	0	0	0	0	0	0	0	0	0	0	0	0	0	0	0.0159	0	0	0	0	0	0	0.0022	0	0	0	0	0	0	0	0	0	0	0	0
ADLB_g	4	2	1	0	0	0	0	5	0	16	0	33	0	1	3	0	0	0	4	0	0	3	1	0	0	0	0	0.004	0.0018	0.0009	0	0	0	0	0.0029	0	0.0022	0.0175	0	0.0125	0	0.0008	0.0037	0	0	0	0.003	0	0
AF349416_g	0	0	0	2	0	0	0	0	0	4	1	0	0	0	1	29	1	2	0	2	0	0	0	0	2	0	0	0	0	0	0.0021	0	0	0	0	0	0.0834	0.0044	0.0013	0	0	0	0.0012	0.04	0.0018	0.0024	0	0.0018	0
AF366267_g	0	0	0	0	0	0	0	0	0	0	0	0	0	0	0	0	0	0	0	0	0	0	0	0	0	0	0	0	0	0	0	0	0	0	0	0	0.0055	0	0	0	0	0	0	0	0	0	0	0	0
AM405126_g	0	0	0	11	0	0	0	0	0	0	0	0	0	0	0	0	0	0	0	0	0	0	0	0	0	0	0	0	0	0	0.0117	0	0	0	0	0	0	0	0	0	0	0	0	0	0	0	0	0	0
AM932595_g	0	0	0	0	0	0	0	0	0	156	0	20	0	5	8	21	0	0	0	0	0	0	0	0	0	0	0	0	0	0	0	0	0	0	0	0	0	0.1709	0	0.0076	0	0.0042	0.0099	0.029	0	0	0	0	0
AX003092_g	2	1	3	0	0	0	1	0	0	0	1	0	0	0	9	0	0	0	0	0	0	0	0	0	0	0	0	0.002	0.0009	0.0027	0	0	0	0.0007	0	0	0	0	0.0013	0	0	0	0.0111	0	0	0	0	0	0
AY212760_g	0	0	3	0	0	0	0	0	0	0	0	0	0	0	4	0	0	0	0	0	0	0	0	0	0	0	0	0	0	0.0027	0	0	0	0	0	0	0.0483	0	0	0	0	0	0.0049	0	0	0	0	0	0
AY442821_g	0	0	42	28	0	0	0	0	0	6	0	1	0	2	5	0	0	0	1	4	3	0	0	0	2	0	0	0	0	0.0371	0.0298	0	0	0	0	0	0	0.0066	0	0.0004	0	0.0017	0.0062	0	0	0	0.0007	0.0036	0.0021
AY858448_g	8	5	0	34	0	0	0	0	0	0	0	0	0	0	3	0	0	0	2	3	0	0	0	0	0	0	0	0.0079	0.0046	0	0.0362	0	0	0	0	0	0	0	0	0	0	0	0.0037	0	0	0	0.0015	0.0027	0
AY858456_g	0	0	9	0	0	0	0	0	1	0	0	0	0	0	0	0	0	0	0	0	0	0	0	0	0	0	0	0	0	0.008	0	0	0	0	0	0.0007	0	0	0	0	0	0	0	0	0	0	0	0	0
AY922170_f_uc	0	0	12	0	0	0	0	0	0	0	0	0	0	0	0	0	0	0	0	0	0	0	0	0	0	0	0	0	0	0.0106	0	0	0	0	0	0	0	0	0	0	0	0	0	0	0	0	0	0	0
Abiotrophia	0	0	0	0	0	0	0	0	0	0	0	0	0	0	3	0	0	0	0	0	0	0	0	0	0	0	0	0	0	0	0	0	0	0	0	0	0	0	0	0	0	0	0.0037	0	0	0	0	0	0
Acetatifactor	8	2	10	0	0	0	7	43	0	151	0	104	0	11	144	12	0	0	5	0	0	0	3	3	0	0	0	0.0079	0.0018	0.0088	0	0	0	0.0049	0.025	0	0.0242	0.1654	0	0.0393	0	0.0093	0.1782	0.0166	0	0	0.0037	0	0
Acetitomaculum	27	2	0	1	0	0	0	0	0	0	0	0	0	1	2	0	0	0	0	8	0	0	0	0	0	0	0	0.0267	0.0018	0	0.0011	0	0	0	0	0	0.0187	0	0	0	0	0.0008	0.0025	0	0	0	0	0.0072	0
Acetivibrio_g1	0	0	0	0	0	0	0	0	0	10	0	0	0	0	0	0	0	0	0	0	0	0	0	0	3	0	0	0	0	0	0	0	0	0	0	0	0	0.011	0	0	0	0	0	0	0	0	0	0	0
Acholeplasma_g2	0	0	16	0	0	0	0	0	0	0	0	0	0	0	0	0	0	0	0	0	0	0	0	0	0	0	0	0	0	0.0142	0	0	0	0	0	0	0	0	0	0	0	0	0	0	0	0	0	0	0
Acholeplasmataceae_uc	0	0	10	0	0	0	0	0	0	0	0	0	0	0	0	9	0	0	0	0	0	0	0	0	0	0	0	0	0	0.0088	0	0	0	0	0	0	0	0	0	0	0	0	0	0.0124	0	0	0	0	0
Acidovorax	0	0	0	0	0	0	0	0	0	0	1	0	0	0	0	0	0	0	0	0	0	0	0	0	0	0	0	0	0	0	0	0	0	0	0	0	0	0	0.0013	0	0	0	0	0	0	0	0	0	0
Acinetobacter	0	0	14	55	16	0	0	1	3	0	2	0	1	0	9	165	0	0	2	0	0	0	1	0	0	0	4	0	0	0.0124	0.0586	0.016	0	0	0.0006	0.0021	0.0659	0	0.0026	0	0.0011	0	0.0111	0.2278	0	0	0.0015	0	0
Actinomyces	0	0	0	25	1	0	0	0	0	0	0	0	0	0	0	0	0	0	0	0	0	0	0	0	0	0	0	0	0	0	0.0266	0.001	0	0	0	0	0.0549	0	0	0	0	0	0	0	0	0	0	0	0
Actinoplanes	0	0	0	0	0	0	0	0	0	0	0	0	0	0	0	0	0	0	0	0	0	0	0	0	0	0	0	0	0	0	0	0	0	0	0	0	0.0011	0	0	0	0	0	0	0	0	0	0	0	0
Acutalibacter	4	0	11	1	0	1	0	9	4	56	0	47	0	0	3	0	0	1	0	4	0	0	2	0	0	0	0	0.004	0	0.0097	0.0011	0	0.001	0	0.0052	0.0028	0.0187	0.0613	0	0.0178	0	0	0.0037	0	0	0.0012	0	0.0036	0
Adlercreutzia	2617	147	78	65	1	5	15	570	15	857	3	147	3	8	55	85	8	181	450	2724	21	2	6	433	88	65	0	2.5911	0.1338	0.069	0.0692	0.001	0.005	0.0104	0.3313	0.0105	0.1537	0.9386	0.0039	0.0556	0.0033	0.0068	0.068	0.1174	0.0145	0.2159	0.3369	2.4651	0.0147
Aerococcaceae_uc	0	12	0	140	20	0	0	0	683	0	0	0	0	6	11	0	0	6	3	88	0	2	6	0	64	13	0	0	0.0109	0	0.149	0.02	0	0	0	0.4776	0.0088	0	0	0	0	0.0051	0.0136	0	0	0.0072	0.0022	0.0796	0
Aeromicrobium	0	0	11	0	3	0	0	0	0	0	0	0	0	0	0	0	0	0	0	0	0	0	0	0	0	0	0	0	0	0.0097	0	0.003	0	0	0	0	0	0	0	0	0	0	0	0	0	0	0	0	0
Aeromonas	1	0	0	21	0	0	0	0	0	0	0	0	0	0	1	165	1	0	0	0	0	0	0	0	0	0	0	0.001	0	0	0.0224	0	0	0	0	0	0.0329	0	0	0	0	0	0.0012	0.2278	0.0018	0	0	0	0
Agathobacter	0	1	0	0	0	0	0	0	0	2	0	1	0	0	0	0	0	0	0	0	0	0	0	0	0	0	0	0	0.0009	0	0	0	0	0	0	0	0	0.0022	0	0.0004	0	0	0	0	0	0	0	0	0
Agathobaculum	0	0	0	0	0	0	4	0	1	1	0	8	0	0	73	0	1	1	4	4	0	0	0	0	0	0	0	0	0	0	0	0	0	0.0028	0	0.0007	0.0242	0.0011	0	0.003	0	0	0.0903	0	0.0018	0.0012	0.003	0.0036	0
Aggregatibacter	0	0	0	0	0	0	0	0	0	0	0	0	0	0	0	0	0	0	0	0	0	0	0	0	0	0	0	0	0	0	0	0	0	0	0	0	0.011	0	0	0	0	0	0	0	0	0	0	0	0
Akkermansia	51	41	12307	503	29	30	14	89	43	51	20	191	24	12	1787	4600	26	58	112	75	4	22	18	110	113	12	111	0.0505	0.0373	10.8851	0.5355	0.029	0.0301	0.0097	0.0517	0.0301	33.5686	0.0559	0.0263	0.0723	0.0264	0.0102	2.211	6.3519	0.0471	0.0692	0.0839	0.0679	0.0028
Akkermansiaceae_uc	0	0	0	0	0	0	0	0	0	0	0	0	0	0	0	0	0	0	0	0	0	0	0	0	2	0	0	0	0	0	0	0	0	0	0	0	0.0077	0	0	0	0	0	0	0	0	0	0	0	0
Alicyclobacillus	0	0	0	0	3	0	0	0	0	0	0	0	0	0	0	0	0	0	0	0	0	0	0	0	0	0	0	0	0	0	0	0.003	0	0	0	0	0	0	0	0	0	0	0	0	0	0	0	0	0
Alistipes	0	0	0	0	0	0	0	0	0	0	1	0	0	0	0	0	0	0	0	0	0	0	0	0	0	0	0	0	0	0	0	0	0	0	0	0	0	0	0.0013	0	0	0	0	0	0	0	0	0	0
Alloprevotella	0	0	0	0	0	0	0	0	0	0	0	2	0	0	0	0	0	0	0	0	0	0	0	0	0	0	0	0	0	0	0	0	0	0	0	0	0	0	0	0.0008	0	0	0	0	0	0	0	0	0
Altererythrobacter	0	0	0	0	0	0	0	0	0	2	0	0	0	0	1	0	0	0	0	0	0	0	0	0	0	0	0	0	0	0	0	0	0	0	0	0	0	0.0022	0	0	0	0	0.0012	0	0	0	0	0	0
Ampullimonas	0	0	0	0	0	0	0	0	0	0	0	0	0	0	0	18	0	0	0	0	0	0	0	0	0	0	0	0	0	0	0	0	0	0	0	0	0	0	0	0	0	0	0	0.0249	0	0	0	0	0
Anaerobium	0	0	0	0	0	0	0	0	0	0	0	0	0	0	0	4	0	0	0	0	0	0	0	0	0	0	0	0	0	0	0	0	0	0	0	0	0	0	0	0	0	0	0	0.0055	0	0	0	0	0
Anaerocella	0	0	0	0	0	0	0	0	0	0	0	0	0	0	0	0	0	0	0	0	0	0	0	0	0	0	0	0	0	0	0	0	0	0	0	0	0.0055	0	0	0	0	0	0	0	0	0	0	0	0
Anaerocolumna	0	0	0	0	1	0	0	0	0	0	0	0	0	0	0	0	0	0	0	0	0	0	0	0	0	0	0	0	0	0	0	0.001	0	0	0	0	0	0	0	0	0	0	0	0	0	0	0	0	0
Anaerofilum	0	0	0	0	0	1	0	0	0	7	0	11	0	0	2	0	0	0	0	0	0	0	0	0	0	0	0	0	0	0	0	0	0.001	0	0	0	0	0.0077	0	0.0042	0	0	0.0025	0	0	0	0	0	0
Anaerofustis	3	1	48	0	0	0	0	0	0	0	0	0	0	0	4	0	0	0	0	0	0	0	0	0	0	0	0	0.003	0.0009	0.0425	0	0	0	0	0	0	0	0	0	0	0	0	0.0049	0	0	0	0	0	0
Anaerostipes	4	0	0	0	0	0	0	2	0	0	0	1	0	0	2	0	0	0	0	0	0	0	0	0	0	0	0	0.004	0	0	0	0	0	0	0.0012	0	0	0	0	0.0004	0	0	0.0025	0	0	0	0	0	0
Anaerotaenia	4	0	0	0	0	0	0	0	0	0	0	1	0	0	0	0	0	0	0	0	0	0	0	0	0	0	0	0.004	0	0	0	0	0	0	0	0	0	0	0	0.0004	0	0	0	0	0	0	0	0	0
Anaerotignum	0	1	0	1	0	0	0	0	0	0	0	3	0	0	6	0	0	0	0	0	0	0	0	0	0	0	0	0	0.0009	0	0.0011	0	0	0	0	0	0.0077	0	0	0.0011	0	0	0.0074	0	0	0	0	0	0
Anaerotruncus	0	0	0	0	0	0	0	0	0	0	0	3	0	0	0	0	0	0	0	0	0	0	0	0	0	0	0	0	0	0	0	0	0	0	0	0	0	0	0	0.0011	0	0	0	0	0	0	0	0	0
Anoxybacillus	0	0	0	0	0	0	0	0	0	0	0	0	0	0	0	0	0	0	0	4	0	0	0	0	0	0	0	0	0	0	0	0	0	0	0	0	0.0044	0	0	0	0	0	0	0	0	0	0	0.0036	0
Aquabacterium	0	0	0	0	0	0	0	0	0	0	0	0	0	0	0	0	0	0	0	0	0	0	0	0	0	0	0	0	0	0	0	0	0	0	0	0	0.0033	0	0	0	0	0	0	0	0	0	0	0	0
Arcicella	0	0	0	4	0	0	0	0	0	0	0	0	0	0	0	0	0	0	0	0	0	0	0	0	0	0	0	0	0	0	0.0043	0	0	0	0	0	0	0	0	0	0	0	0	0	0	0	0	0	0
Aridibacter	0	0	0	14	0	0	0	0	0	0	0	0	0	0	0	0	0	0	0	0	0	0	0	0	0	0	0	0	0	0	0.0149	0	0	0	0	0	0	0	0	0	0	0	0	0	0	0	0	0	0
Arthrobacter	0	2	0	0	0	0	0	0	0	0	0	0	0	0	0	25	0	0	0	0	0	0	0	0	0	0	4	0	0.0018	0	0	0	0	0	0	0	0	0	0	0	0	0	0	0.0345	0	0	0	0	0
Bacillaceae_uc	4	9	0	0	0	0	0	0	0	0	0	0	0	0	0	0	2	0	0	0	2	0	0	0	0	6	0	0.004	0.0082	0	0	0	0	0	0	0	0	0	0	0	0	0	0	0	0.0036	0	0	0	0.0014
Bacillus	0	2	27	14	2	0	0	0	0	0	0	3	50	0	0	25	0	0	1	0	0	0	3	0	0	2	1	0	0.0018	0.0239	0.0149	0.002	0	0	0	0	0.0066	0	0	0.0011	0.055	0	0	0.0345	0	0	0.0007	0	0
Bacteroides	1	5	66	0	1	1	0	1	4	17	0	0	0	0	1	13	0	1	2	6	0	0	0	1	1	0	0	0.001	0.0046	0.0584	0	0.001	0.001	0	0.0006	0.0028	0.067	0.0186	0	0	0	0	0.0012	0.018	0	0.0012	0.0015	0.0054	0
Bacteroides_g1	0	0	0	0	0	0	0	0	0	0	0	0	0	0	0	0	0	0	0	1	0	0	0	0	0	0	0	0	0	0	0	0	0	0	0	0	0	0	0	0	0	0	0	0	0	0	0	0.0009	0
Bdellovibrio	0	0	0	0	0	0	0	0	0	0	0	0	0	0	0	0	0	0	0	0	0	0	0	0	0	0	0	0	0	0	0	0	0	0	0	0	0.0077	0	0	0	0	0	0	0	0	0	0	0	0
Bergeyella	0	0	0	0	0	0	0	0	0	0	0	0	0	0	0	0	0	0	0	0	0	0	0	0	0	0	0	0	0	0	0	0	0	0	0	0	0.0088	0	0	0	0	0	0	0	0	0	0	0	0
Bifidobacterium	15	4	16	0	1	0	1	530	242	72	28	1	3	2	18	69	1	3	10	75	20	36	56	175	2	86	0	0.0149	0.0036	0.0142	0	0.001	0	0.0007	0.308	0.1692	0.0165	0.0789	0.0368	0.0004	0.0033	0.0017	0.0223	0.0953	0.0018	0.0036	0.0075	0.0679	0.014
Bilophila	0	1	0	0	0	0	0	0	0	0	0	0	0	0	0	0	0	0	0	0	0	0	0	0	0	0	0	0	0.0009	0	0	0	0	0	0	0	0	0	0	0	0	0	0	0	0	0	0	0	0
Blastocatella	0	0	0	2	0	0	0	0	0	0	0	0	0	0	0	0	0	0	0	0	0	0	0	0	0	0	0	0	0	0	0.0021	0	0	0	0	0	0	0	0	0	0	0	0	0	0	0	0	0	0
Blastococcus	0	0	11	0	0	0	0	4	0	0	0	2	0	0	5	0	0	0	0	0	0	0	0	0	0	0	0	0	0	0.0097	0	0	0	0	0.0023	0	0	0	0	0.0008	0	0	0.0062	0	0	0	0	0	0
Blastomonas	0	0	0	0	0	0	0	0	0	0	0	0	0	0	0	0	0	0	0	0	0	0	0	0	0	0	0	0	0	0	0	0	0	0	0	0	0.0066	0	0	0	0	0	0	0	0	0	0	0	0
Blautia	16	11	6	17	0	3	0	0	0	15	0	0	0	0	12	0	0	0	1	2	0	0	0	0	1	0	0	0.0158	0.01	0.0053	0.0181	0	0.003	0	0	0	0.0099	0.0164	0	0	0	0	0.0148	0	0	0	0.0007	0.0018	0
Bradyrhizobium	0	0	0	32	0	0	0	0	0	1	0	0	0	0	5	0	0	0	0	0	0	0	0	0	0	0	0	0	0	0	0.0341	0	0	0	0	0	0.0077	0.0011	0	0	0	0	0.0062	0	0	0	0	0	0
Brevibacillus	0	0	0	0	0	0	0	0	0	0	0	0	0	0	3	0	0	0	0	0	0	0	0	0	0	0	0	0	0	0	0	0	0	0	0	0	0	0	0	0	0	0	0.0037	0	0	0	0	0	0
Brevibacterium	0	0	0	77	2	1	0	0	0	0	0	5	0	0	0	0	0	0	0	0	0	0	0	0	0	0	0	0	0	0	0.082	0.002	0.001	0	0	0	0	0	0	0.0019	0	0	0	0	0	0	0	0	0
Brevitalea	0	0	0	0	0	0	0	0	0	0	0	0	0	0	2	12	0	0	0	0	0	0	0	0	0	0	0	0	0	0	0	0	0	0	0	0	0	0	0	0	0	0	0.0025	0.0166	0	0	0	0	0
Brevundimonas	0	3	0	23	5	0	0	0	0	0	0	0	0	0	1	63	0	0	0	0	0	0	0	0	0	0	0	0	0.0027	0	0.0245	0.005	0	0	0	0	0.0571	0	0	0	0	0	0.0012	0.087	0	0	0	0	0
Brucellaceae_g	0	0	0	0	0	0	0	0	0	0	0	1	0	0	0	0	0	1	0	0	0	0	0	0	0	0	0	0	0	0	0	0	0	0	0	0	0	0	0	0.0004	0	0	0	0	0	0.0012	0	0	0
Bulleidia	0	0	0	0	0	0	0	0	0	0	0	0	0	0	0	0	0	0	0	0	0	0	0	0	0	0	0	0	0	0	0	0	0	0	0	0	0.0176	0	0	0	0	0	0	0	0	0	0	0	0
Burkholderia	0	0	0	23	0	0	0	0	0	0	0	0	0	0	0	4	0	0	0	0	0	0	0	0	0	0	0	0	0	0	0.0245	0	0	0	0	0	0	0	0	0	0	0	0	0.0055	0	0	0	0	0
CCYH_g	0	0	0	0	0	0	0	0	0	3	0	0	0	0	0	0	0	0	0	0	0	0	0	0	0	0	0	0	0	0	0	0	0	0	0	0	0	0.0033	0	0	0	0	0	0	0	0	0	0	0
CP009302_g	0	0	0	0	0	0	0	0	0	0	0	0	0	0	0	0	0	0	0	0	0	0	0	0	0	0	0	0	0	0	0	0	0	0	0	0	0.0022	0	0	0	0	0	0	0	0	0	0	0	0
CP011215_f_uc	0	0	10	0	0	0	0	0	0	0	0	0	0	0	0	0	0	0	0	0	0	0	0	0	0	0	0	0	0	0.0088	0	0	0	0	0	0	0	0	0	0	0	0	0	0	0	0	0	0	0
Caldicoprobacteraceae_uc	0	0	0	0	0	0	0	0	0	0	0	0	0	2	0	0	0	0	0	0	0	0	0	0	0	0	0	0	0	0	0	0	0	0	0	0	0	0	0	0	0	0.0017	0	0	0	0	0	0	0
Capnocytophaga	0	0	0	0	0	0	0	0	0	0	0	0	0	0	0	0	0	0	0	0	0	0	0	0	0	0	0	0	0	0	0	0	0	0	0	0	0.0296	0	0	0	0	0	0	0	0	0	0	0	0
Caproiciproducens	19	18	166	22	21	8	2	10	6	29	1	10	3	9	28	111	0	0	10	53	1	1	5	0	10	2	0	0.0188	0.0164	0.1468	0.0234	0.021	0.008	0.0014	0.0058	0.0042	0.4205	0.0318	0.0013	0.0038	0.0033	0.0076	0.0346	0.1533	0	0	0.0075	0.048	0.0007
Cardiobacterium	0	0	0	9	0	0	0	0	0	0	0	0	0	0	0	0	0	1	0	0	0	0	0	0	0	0	0	0	0	0	0.0096	0	0	0	0	0	0	0	0	0	0	0	0	0	0	0.0012	0	0	0
Carnobacteriaceae_uc	0	0	0	0	0	0	0	0	0	0	0	0	0	0	0	0	0	0	0	2	0	0	2	0	0	0	0	0	0	0	0	0	0	0	0	0	0	0	0	0	0	0	0	0	0	0	0	0.0018	0
Caulobacter	0	2	0	0	0	0	0	0	0	0	0	0	0	0	0	0	0	0	0	0	0	0	0	0	0	0	0	0	0.0018	0	0	0	0	0	0	0	0	0	0	0	0	0	0	0	0	0	0	0	0
Cellulomonas	0	0	21	0	0	0	0	0	0	0	0	0	0	0	0	0	0	0	0	0	0	0	0	0	0	0	3	0	0	0.0186	0	0	0	0	0	0	0	0	0	0	0	0	0	0	0	0	0	0	0
Chalicogloea	0	0	0	21	0	0	0	0	0	0	0	0	0	0	0	0	0	0	0	0	0	0	0	0	0	0	0	0	0	0	0.0224	0	0	0	0	0	0	0	0	0	0	0	0	0	0	0	0	0	0
Chamaesiphon	0	0	0	0	0	0	0	0	0	0	0	0	0	0	0	0	0	0	0	0	0	0	0	0	0	0	0	0	0	0	0	0	0	0	0	0	0.0022	0	0	0	0	0	0	0	0	0	0	0	0
Christensenella	6	0	77	0	0	0	1	4	0	8	0	14	0	2	7	0	0	0	0	0	0	2	2	0	0	0	0	0.0059	0	0.0681	0	0	0	0.0007	0.0023	0	0.0296	0.0088	0	0.0053	0	0.0017	0.0087	0	0	0	0	0	0
Christensenellaceae_uc	0	0	8	0	0	0	0	2	0	6	0	0	0	0	4	0	0	0	0	5	0	0	0	0	0	0	0	0	0	0.0071	0	0	0	0	0.0012	0	0.0274	0.0066	0	0	0	0	0.0049	0	0	0	0	0.0045	0
Chroococcidiopsis_f_uc	0	0	0	0	0	0	0	0	0	0	0	0	0	0	0	0	0	0	0	0	0	0	0	3	0	0	0	0	0	0	0	0	0	0	0	0	0	0	0	0	0	0	0	0	0	0	0	0	0
Chryseobacterium	0	0	13	0	0	0	0	0	0	0	0	0	0	1	5	127	0	0	0	0	0	0	1	0	0	0	0	0	0	0.0115	0	0	0	0	0	0	0.0011	0	0	0	0	0.0008	0.0062	0.1754	0	0	0	0	0
Clavibacter	0	0	0	2	0	0	0	0	0	0	0	0	0	0	0	0	0	0	0	0	0	0	0	0	0	0	0	0	0	0	0.0021	0	0	0	0	0	0	0	0	0	0	0	0	0	0	0	0	0	0
Clostridiaceae_uc	9	3	0	0	0	0	0	2	5	14	0	4	0	5	0	0	8	3	6	52	0	0	2	0	0	0	0	0.0089	0.0027	0	0	0	0	0	0.0012	0.0035	0.0022	0.0153	0	0.0015	0	0.0042	0	0	0.0145	0.0036	0.0045	0.0471	0
Clostridium	444	355	328	59	0	4	92	569	234	1534	72	963	22	524	2142	522	16158	845	494	18148	20	234	533	414	10	4782	282	0.4396	0.3232	0.2901	0.0628	0	0.004	0.0639	0.3307	0.1636	0.0933	1.68	0.0945	0.3643	0.0242	0.444	2.6502	0.7208	29.2951	1.0078	0.3699	16.4229	0.014
Clostridium_g21	10	9	28	28	0	4	0	87	0	78	0	79	0	0	10	37	0	0	20	38	0	0	2	14	0	1	0	0.0099	0.0082	0.0248	0.0298	0	0.004	0	0.0506	0	0.0483	0.0854	0	0.0299	0	0	0.0124	0.0511	0	0	0.015	0.0344	0
Clostridium_g24	21	0	35	5	0	1	0	10	0	206	2	6	0	0	26	50	1	0	3	8	0	0	0	6	0	0	1	0.0208	0	0.031	0.0053	0	0.001	0	0.0058	0	0.0132	0.2256	0.0026	0.0023	0	0	0.0322	0.069	0.0018	0	0.0022	0.0072	0
Clostridium_g34	3	0	43	3	0	0	0	2	0	261	4	10	0	0	16	16	0	0	0	0	0	0	0	0	0	0	0	0.003	0	0.038	0.0032	0	0	0	0.0012	0	0.0351	0.2858	0.0053	0.0038	0	0	0.0198	0.0221	0	0	0	0	0
Clostridium_g6	0	0	46	0	0	0	0	4	0	7	0	3	0	0	5	0	0	0	0	84	0	0	0	0	0	0	0	0	0	0.0407	0	0	0	0	0.0023	0	0.0593	0.0077	0	0.0011	0	0	0.0062	0	0	0	0	0.076	0
Clostridium_g8	0	0	0	0	0	0	0	0	0	0	0	0	0	0	0	0	0	0	0	0	0	0	0	0	0	0	0	0	0	0	0	0	0	0	0	0	0.011	0	0	0	0	0	0	0	0	0	0	0	0
Comamonadaceae_uc	0	0	0	0	0	0	0	0	0	0	0	0	0	0	0	1	0	0	0	0	0	0	0	0	0	0	0	0	0	0	0	0	0	0	0	0	0	0	0	0	0	0	0	0.0014	0	0	0	0	0
Comamonas	1	0	132	98	8	1	0	2	2	0	0	2	1	0	3	392	1	1	2	2	0	0	0	0	0	0	2	0.001	0	0.1167	0.1043	0.008	0.001	0	0.0012	0.0014	0.0285	0	0	0.0008	0.0011	0	0.0037	0.5413	0.0018	0.0012	0.0015	0.0018	0
Coprococcus	0	0	24	0	0	1	0	0	1	70	0	1	0	0	9	0	0	1	5	1	0	0	2	0	7	1	1	0	0	0.0212	0	0	0.001	0	0	0.0007	0.0637	0.0767	0	0.0004	0	0	0.0111	0	0	0.0012	0.0037	0.0009	0
Coprococcus_g2	3	0	0	4	0	0	0	2	0	5	0	12	0	1	0	0	0	0	1	0	0	0	0	0	0	0	0	0.003	0	0	0.0043	0	0	0	0.0012	0	0.0011	0.0055	0	0.0045	0	0.0008	0	0	0	0	0.0007	0	0
Coriobacteriaceae_uc	146	9	7	2	0	0	0	26	6	157	0	10	0	0	8	46	0	0	4	47	0	0	0	46	0	7	2	0.1446	0.0082	0.0062	0.0021	0	0	0	0.0151	0.0042	0.0209	0.1719	0	0.0038	0	0	0.0099	0.0635	0	0	0.003	0.0425	0
Corynebacterium	1	8	13	37	8	0	0	2	36	0	0	9	4	3	9	359	0	1	0	0	0	0	0	0	2	0	4	0.001	0.0073	0.0115	0.0394	0.008	0	0	0.0012	0.0252	0.0472	0	0	0.0034	0.0044	0.0025	0.0111	0.4957	0	0.0012	0	0	0
Couchioplanes	0	0	0	0	0	0	0	0	0	0	0	0	0	0	0	32	0	0	0	0	0	0	0	0	0	0	0	0	0	0	0	0	0	0	0	0	0	0	0	0	0	0	0	0.0442	0	0	0	0	0
Craurococcus	0	0	0	0	0	0	0	0	0	0	0	0	0	0	0	0	0	0	0	0	0	0	0	1	0	0	0	0	0	0	0	0	0	0	0	0	0	0	0	0	0	0	0	0	0	0	0	0	0
Curtobacterium	0	0	0	0	1	0	0	0	0	0	0	0	0	0	0	0	0	0	0	0	0	0	0	0	0	0	0	0	0	0	0	0.001	0	0	0	0	0	0	0	0	0	0	0	0	0	0	0	0	0
Cutibacterium	4	2	71	204	36	3	0	1	3	1	9	0	5	1	26	266	0	2	1	4	0	0	0	0	0	0	11	0.004	0.0018	0.0628	0.2172	0.036	0.003	0	0.0006	0.0021	0.3041	0.0011	0.0118	0	0.0055	0.0008	0.0322	0.3673	0	0.0024	0.0007	0.0036	0
DQ015604_g	0	0	0	171	0	0	0	1	0	0	0	0	0	0	0	0	0	0	0	0	0	0	0	0	0	0	0	0	0	0	0.182	0	0	0	0.0006	0	0	0	0	0	0	0	0	0	0	0	0	0	0
DQ129389_g	0	0	0	24	0	0	0	0	0	0	0	0	0	0	0	0	0	0	0	0	0	0	0	0	0	0	0	0	0	0	0.0255	0	0	0	0	0	0	0	0	0	0	0	0	0	0	0	0	0	0
DQ238618_g	0	0	0	3	0	0	0	0	0	0	0	0	0	0	0	0	0	0	0	0	0	0	0	0	0	0	0	0	0	0	0.0032	0	0	0	0	0	0	0	0	0	0	0	0	0	0	0	0	0	0
DQ307698_g	0	0	0	0	0	0	0	0	0	5	0	0	0	0	0	0	0	0	0	0	0	0	0	0	0	0	0	0	0	0	0	0	0	0	0	0	0	0.0055	0	0	0	0	0	0	0	0	0	0	0
DQ532333_g	0	0	10	0	0	0	0	0	0	0	0	0	0	0	0	10	0	0	0	0	0	0	0	0	0	0	0	0	0	0.0088	0	0	0	0	0	0	0	0	0	0	0	0	0	0.0138	0	0	0	0	0
DQ532334_g	0	0	0	0	0	0	0	0	0	0	0	0	0	0	0	0	0	0	0	0	0	0	0	0	0	0	0	0	0	0	0	0	0	0	0	0	0.0132	0	0	0	0	0	0	0	0	0	0	0	0
DQ673521_g	4	0	0	0	0	0	0	0	0	0	0	0	0	0	0	0	0	0	0	0	0	0	0	0	0	0	0	0.004	0	0	0	0	0	0	0	0	0	0	0	0	0	0	0	0	0	0	0	0	0
DQ777889_g	0	0	9	0	0	0	0	0	0	0	0	0	0	0	1	0	0	0	0	0	0	0	0	0	0	0	0	0	0	0.008	0	0	0	0	0	0	0.0055	0	0	0	0	0	0.0012	0	0	0	0	0	0
DQ800447_g	11	0	5	0	0	0	0	0	0	0	0	0	0	0	0	0	0	0	0	0	0	0	0	0	0	0	0	0.0109	0	0.0044	0	0	0	0	0	0	0	0	0	0	0	0	0	0	0	0	0	0	0
DQ815728_g	3	11	143	0	0	0	0	31	0	0	0	25	0	0	0	0	0	0	1	6	0	0	0	8	0	0	0	0.003	0.01	0.1265	0	0	0	0	0.018	0	0.0263	0	0	0.0095	0	0	0	0	0	0	0.0007	0.0054	0
Dehalobacterium_f_uc	0	0	0	0	0	0	0	0	0	0	0	0	0	0	0	0	0	0	0	0	0	0	0	0	0	0	0	0	0	0	0	0	0	0	0	0	0.011	0	0	0	0	0	0	0	0	0	0	0	0
Deinococcus	0	0	7	3	0	0	0	0	0	0	0	0	0	0	4	22	0	0	0	0	0	0	0	0	0	0	0	0	0	0.0062	0.0032	0	0	0	0	0	0	0	0	0	0	0	0.0049	0.0304	0	0	0	0	0
Dermacoccus	0	0	10	7	5	0	0	0	0	0	0	0	0	0	0	42	2	0	0	0	0	0	3	0	4	0	0	0	0	0.0088	0.0075	0.005	0	0	0	0	0.0966	0	0	0	0	0	0	0.058	0.0036	0	0	0	0
Desulfovibrio	0	1	0	81	4	1	1	0	1	0	0	3	3	1	608	711	0	2	7	0	0	5	1	0	0	1	3	0	0.0009	0	0.0862	0.004	0.001	0.0007	0	0.0007	0.056	0	0	0.0011	0.0033	0.0008	0.7523	0.9818	0	0.0024	0.0052	0	0
Devosia	0	0	0	31	0	0	0	0	0	0	0	0	0	0	0	0	0	0	0	0	0	0	0	0	0	0	0	0	0	0	0.033	0	0	0	0	0	0	0	0	0	0	0	0	0	0	0	0	0	0
Dialister	0	2	0	0	0	0	0	0	0	0	0	0	0	0	0	0	0	0	0	0	0	0	0	0	0	0	0	0	0.0018	0	0	0	0	0	0	0	0	0	0	0	0	0	0	0	0	0	0	0	0
Diaphorobacter	0	0	41	9	0	0	1	0	0	0	0	0	0	0	1	296	1	0	0	1	0	0	0	0	0	1	0	0	0	0.0363	0.0096	0	0	0.0007	0	0	0.0077	0	0	0	0	0	0.0012	0.4087	0.0018	0	0	0.0009	0
Dorea	0	3	9	0	0	0	0	0	0	0	0	0	0	0	0	0	0	0	0	0	0	0	0	0	0	0	0	0	0.0027	0.008	0	0	0	0	0	0	0	0	0	0	0	0	0	0	0	0	0	0	0
EF404387_g	0	0	0	0	0	0	0	0	0	0	0	0	0	0	0	0	0	0	0	0	0	0	0	0	0	0	0	0	0	0	0	0	0	0	0	0	0.0044	0	0	0	0	0	0	0	0	0	0	0	0
EU137610_g	0	0	0	0	0	0	0	0	0	2	0	0	0	0	0	0	0	0	0	0	0	0	0	0	0	0	0	0	0	0	0	0	0	0	0	0	0	0.0022	0	0	0	0	0	0	0	0	0	0	0
EU289441_g	0	0	0	6	0	0	0	0	0	0	0	0	0	0	0	0	0	0	0	0	0	0	0	0	0	0	0	0	0	0	0.0064	0	0	0	0	0	0	0	0	0	0	0	0	0	0	0	0	0	0
EU363464_g	0	0	0	0	0	0	0	0	0	0	0	0	0	0	0	0	0	0	0	0	0	0	0	0	0	0	0	0	0	0	0	0	0	0	0	0	0.0022	0	0	0	0	0	0	0	0	0	0	0	0
EU456594_g	0	0	0	0	0	0	0	0	0	0	0	0	1	0	0	0	0	0	0	0	0	0	0	0	0	0	0	0	0	0	0	0	0	0	0	0	0	0	0	0	0.0011	0	0	0	0	0	0	0	0
EU474900_g	0	0	0	0	0	0	0	0	0	2	0	0	0	0	0	0	0	0	0	0	0	0	0	0	0	0	0	0	0	0	0	0	0	0	0	0	0	0.0022	0	0	0	0	0	0	0	0	0	0	0
EU475449_g	0	0	0	0	0	0	0	0	0	0	0	0	0	0	0	0	0	0	0	0	0	0	0	0	0	0	0	0	0	0	0	0	0	0	0	0	0.0011	0	0	0	0	0	0	0	0	0	0	0	0
EU475512_g	0	0	0	0	0	0	0	0	0	0	0	0	0	0	0	0	0	0	0	0	0	0	0	0	0	0	0	0	0	0	0	0	0	0	0	0	0.0011	0	0	0	0	0	0	0	0	0	0	0	0
EU580479_g	0	0	0	0	0	0	0	1	0	0	0	0	0	0	0	0	0	0	0	0	0	0	0	0	0	0	0	0	0	0	0	0	0	0	0.0006	0	0	0	0	0	0	0	0	0	0	0	0	0	0
EU622674_g	0	0	0	0	0	0	0	4	0	3	0	2	0	0	0	0	0	0	0	0	0	0	0	0	0	0	0	0	0	0	0	0	0	0	0.0023	0	0	0.0033	0	0.0008	0	0	0	0	0	0	0	0	0
EU728771_g	0	0	0	0	0	0	0	0	0	0	0	0	0	0	0	0	0	0	0	0	0	0	0	0	0	0	0	0	0	0	0	0	0	0	0	0	0.0033	0	0	0	0	0	0	0	0	0	0	0	0
EU735703_g	0	0	0	8	0	0	0	0	0	0	0	0	0	0	0	0	0	0	0	0	0	0	0	0	0	0	0	0	0	0	0.0085	0	0	0	0	0	0	0	0	0	0	0	0	0	0	0	0	0	0
EU778596_g	0	0	0	0	0	0	0	0	0	3	0	0	0	0	0	0	0	0	0	0	0	0	0	0	0	0	0	0	0	0	0	0	0	0	0	0	0	0.0033	0	0	0	0	0	0	0	0	0	0	0
EU842383_f_uc	0	0	0	0	0	0	0	0	0	0	0	0	0	0	2	0	0	0	0	0	0	0	0	0	0	0	0	0	0	0	0	0	0	0	0	0	0.0242	0	0	0	0	0	0.0025	0	0	0	0	0	0
EU843171_g	0	0	0	0	0	0	0	0	0	0	0	0	0	0	2	0	0	0	0	0	0	0	0	0	0	0	0	0	0	0	0	0	0	0	0	0	0	0	0	0	0	0	0.0025	0	0	0	0	0	0
EU843993_g	0	0	0	0	0	0	0	0	0	8	0	0	0	0	0	0	0	0	0	0	0	0	0	0	0	0	0	0	0	0	0	0	0	0	0	0	0	0.0088	0	0	0	0	0	0	0	0	0	0	0
EU881226_g	0	0	0	0	0	0	0	0	0	0	0	0	0	0	0	0	0	0	0	0	0	0	0	0	0	0	0	0	0	0	0	0	0	0	0	0	0.0066	0	0	0	0	0	0	0	0	0	0	0	0
EU937973_g	0	0	0	0	0	0	0	0	0	0	0	0	0	0	0	0	0	0	0	0	0	0	0	0	0	0	0	0	0	0	0	0	0	0	0	0	0.0022	0	0	0	0	0	0	0	0	0	0	0	0
Eggerthella	0	0	0	0	0	0	1	0	0	0	0	0	0	2	0	0	0	0	0	84	0	0	0	0	0	0	0	0	0	0	0	0	0	0.0007	0	0	0	0	0	0	0	0.0017	0	0	0	0	0	0.076	0
Eikenella	0	0	2	0	0	0	0	0	0	0	0	0	0	0	0	0	0	0	0	0	0	0	0	0	0	0	0	0	0	0.0018	0	0	0	0	0	0	0	0	0	0	0	0	0	0	0	0	0	0	0
Eisenbergiella	0	0	0	0	0	0	0	2	0	8	1	0	0	2	3	0	0	0	0	0	0	0	0	0	0	0	0	0	0	0	0	0	0	0	0.0012	0	0.0582	0.0088	0.0013	0	0	0.0017	0.0037	0	0	0	0	0	0
Emergencia	5	0	19	0	0	0	0	1	0	2	0	3	0	0	5	30	0	1	0	1	0	0	0	0	0	0	0	0.005	0	0.0168	0	0	0	0	0.0006	0	0.0329	0.0022	0	0.0011	0	0	0.0062	0.0414	0	0.0012	0	0.0009	0
Emticicia	0	0	0	21	0	0	0	0	0	0	0	0	0	0	0	0	0	0	0	0	0	0	0	0	0	0	0	0	0	0	0.0224	0	0	0	0	0	0	0	0	0	0	0	0	0	0	0	0	0	0
Enhydrobacter	2	0	8	43	8	0	0	0	0	0	0	0	4	0	11	163	0	1	0	0	1	0	0	0	0	0	0	0.002	0	0.0071	0.0458	0.008	0	0	0	0	0.157	0	0	0	0.0044	0	0.0136	0.2251	0	0.0012	0	0	0.0007
Enterobacter	14	0	341	17	0	1	0	1	0	0	0	0	0	0	0	0	0	0	0	0	0	0	7	0	0	0	0	0.0139	0	0.3016	0.0181	0	0.001	0	0.0006	0	0	0	0	0	0	0	0	0	0	0	0	0	0
Enterobacteriaceae_g	20	4	761	31	0	0	0	3	2	0	0	0	0	0	0	0	0	0	0	0	0	3	34	0	0	0	0	0.0198	0.0036	0.6731	0.033	0	0	0	0.0017	0.0014	0	0	0	0	0	0	0	0	0	0	0	0	0
Enterobacteriaceae_uc	0	0	1	0	0	0	0	0	0	0	0	0	0	0	0	0	0	0	0	2	0	0	0	0	0	0	0	0	0	0.0009	0	0	0	0	0	0	0	0	0	0	0	0	0	0	0	0	0	0.0018	0
Enterococcaceae_uc	0	0	0	0	7	0	0	0	0	0	0	0	0	0	0	0	0	49	4	30	0	0	3	0	0	0	0	0	0	0	0	0.007	0	0	0	0	0	0	0	0	0	0	0	0	0	0.0584	0.003	0.0271	0
Enterococcus	1	0	71	3	1	1	22	0	75	4	1	2	28	2	11	12	4	6102	623	3046	0	5	437	3	32	1	36	0.001	0	0.0628	0.0032	0.001	0.001	0.0153	0	0.0524	0	0.0044	0.0013	0.0008	0.0308	0.0017	0.0136	0.0166	0.0073	7.2774	0.4665	2.7565	0
Enterorhabdus	152	12	59	3	5	0	1	46	4	100	0	14	0	0	62	60	0	0	12	145	1	1	3	58	7	2	0	0.1505	0.0109	0.0522	0.0032	0.005	0	0.0007	0.0267	0.0028	0.0933	0.1095	0	0.0053	0	0	0.0767	0.0829	0	0	0.009	0.1312	0.0007
Erwinia	0	0	0	0	0	0	0	0	0	0	0	0	0	0	5	0	0	0	0	0	0	0	0	0	0	0	0	0	0	0	0	0	0	0	0	0	0	0	0	0	0	0	0.0062	0	0	0	0	0	0
Erysipelotrichaceae_uc	8	57	42	0	8	0	79	2	5	4	19	3	0	21	0	2	8	6	23	27	10	26	25	80	15	24	2	0.0079	0.0519	0.0371	0	0.008	0	0.0549	0.0012	0.0035	0.0439	0.0044	0.0249	0.0011	0	0.0178	0	0.0028	0.0145	0.0072	0.0172	0.0244	0.007
Escherichia	0	0	11	11	5	0	20	12	12	3	2	6	1960	6	35	55	13	5363	9	1133	0	0	34	24	10	194	12	0	0	0.0097	0.0117	0.005	0	0.0139	0.007	0.0084	0.0253	0.0033	0.0026	0.0023	2.1546	0.0051	0.0433	0.0759	0.0236	6.396	0.0067	1.0253	0
Eubacterium_g17	35	7	326	79	3	10	1	86	2	443	0	71	2	15	361	236	2	6	15	13	8	3	22	32	2	1	0	0.0347	0.0064	0.2883	0.0841	0.003	0.01	0.0007	0.05	0.0014	0.4293	0.4852	0	0.0269	0.0022	0.0127	0.4467	0.3259	0.0036	0.0072	0.0112	0.0118	0.0056
Eubacterium_g20	54	6	12	0	0	1	0	0	0	0	0	0	0	0	0	0	0	0	0	2	0	0	0	0	0	0	0	0.0535	0.0055	0.0106	0	0	0.001	0	0	0	0	0	0	0	0	0	0	0	0	0	0	0.0018	0
Eubacterium_g23	207	18	868	55	11	14	2	282	5	869	3	128	5	12	154	318	1	2	4	43	6	9	10	22	16	5	2	0.2049	0.0164	0.7677	0.0586	0.011	0.014	0.0014	0.1639	0.0035	1.7434	0.9517	0.0039	0.0484	0.0055	0.0102	0.1905	0.4391	0.0018	0.0024	0.003	0.0389	0.0042
Eubacterium_g24	0	0	0	2	3	6	1	0	0	0	0	4	2	0	0	14	2	0	8	5	0	0	0	2	0	8	2	0	0	0	0.0021	0.003	0.006	0.0007	0	0	0	0	0	0.0015	0.0022	0	0	0.0193	0.0036	0	0.006	0.0045	0
Eubacterium_g4	1	1	30	0	0	4	1	0	0	0	0	1	0	0	12	33	0	0	0	5	3	0	0	0	0	0	0	0.001	0.0009	0.0265	0	0	0.004	0.0007	0	0	0.0812	0	0	0.0004	0	0	0.0148	0.0456	0	0	0	0.0045	0.0021
Eubacterium_g5	0	0	0	0	0	0	0	0	2	0	0	0	0	0	0	0	0	0	0	0	0	0	0	0	0	0	0	0	0	0	0	0	0	0	0	0.0014	0	0	0	0	0	0	0	0	0	0	0	0	0
Eubacterium_g6	0	0	0	0	0	1	0	0	0	0	0	3	0	0	172	0	0	0	3	2	0	5	0	0	0	0	0	0	0	0	0	0	0.001	0	0	0	0	0	0	0.0011	0	0	0.2128	0	0	0	0.0022	0.0018	0
Eubacterium_g8	0	10	718	5	11	63	4	6	7	22	13	46	6	22	88	361	5	23	20	12	0	5	6	42	15	12	9	0	0.0091	0.635	0.0053	0.011	0.0631	0.0028	0.0035	0.0049	2.9983	0.0241	0.0171	0.0174	0.0066	0.0186	0.1089	0.4985	0.0091	0.0274	0.015	0.0109	0
Exiguobacterium	0	0	27	30	2	0	0	0	0	0	0	0	0	0	4	96	0	0	0	0	0	0	0	0	3	0	0	0	0	0.0239	0.0319	0.002	0	0	0	0	0.0263	0	0	0	0	0	0.0049	0.1326	0	0	0	0	0
Extibacter	0	0	0	0	0	0	0	0	0	0	0	0	0	0	0	25	0	0	0	0	0	0	0	0	0	0	0	0	0	0	0	0	0	0	0	0	0	0	0	0	0	0	0	0.0345	0	0	0	0	0
FCNB_g	13	4	2	26	0	0	0	14	2	24	0	0	0	0	15	0	0	0	4	1	0	0	0	11	1	0	0	0.0129	0.0036	0.0018	0.0277	0	0	0	0.0081	0.0014	0.011	0.0263	0	0	0	0	0.0186	0	0	0	0.003	0.0009	0
FJ466074_g	0	0	110	0	2	0	0	0	0	0	0	0	0	0	0	0	0	0	0	0	0	0	0	0	0	0	0	0	0	0.0973	0	0.002	0	0	0	0	0	0	0	0	0	0	0	0	0	0	0	0	0
FJ534957_g	0	0	0	0	0	0	0	0	0	3	0	0	0	0	0	0	0	0	0	0	0	0	0	0	0	0	0	0	0	0	0	0	0	0	0	0	0	0.0033	0	0	0	0	0	0	0	0	0	0	0
FJ547054_f_uc	0	0	0	0	0	0	0	0	0	0	0	0	0	0	0	0	0	0	0	0	0	0	0	0	0	0	0	0	0	0	0	0	0	0	0	0	0.0033	0	0	0	0	0	0	0	0	0	0	0	0
FJ681385_g	0	0	0	0	0	0	0	0	0	0	0	0	0	0	1	0	0	0	0	0	0	0	0	0	0	0	0	0	0	0	0	0	0	0	0	0	0.0154	0	0	0	0	0	0.0012	0	0	0	0	0	0
FJ681456_g	0	1	0	0	0	0	0	0	0	0	0	0	0	0	12	0	0	0	0	0	0	0	0	0	0	0	0	0	0.0009	0	0	0	0	0	0	0	0	0	0	0	0	0	0.0148	0	0	0	0	0	0
FJ825526_g	0	0	0	0	0	0	0	0	0	2	0	0	0	0	0	0	0	0	0	0	0	0	0	0	0	0	0	0	0	0	0	0	0	0	0	0	0.0022	0.0022	0	0	0	0	0	0	0	0	0	0	0
FJ880790_g	0	0	0	0	0	0	0	0	0	0	0	0	0	2	0	0	0	0	0	0	0	0	0	0	0	0	0	0	0	0	0	0	0	0	0	0	0	0	0	0	0	0.0017	0	0	0	0	0	0	0
FJ881160_g	0	0	0	0	0	0	4	0	0	0	0	1	0	0	2	0	0	0	0	0	0	0	0	0	0	0	0	0	0	0	0	0	0	0.0028	0	0	0.0022	0	0	0.0004	0	0	0.0025	0	0	0	0	0	0
FMWZ_g	0	0	0	0	0	0	0	0	0	1	0	0	0	0	0	0	0	0	0	0	0	0	0	0	0	0	0	0	0	0	0	0	0	0	0	0	0.0011	0.0011	0	0	0	0	0	0	0	0	0	0	0
FR888536_g	0	0	15	0	0	0	0	0	0	0	0	0	0	0	0	0	0	0	0	0	1	0	0	0	0	0	0	0	0	0.0133	0	0	0	0	0	0	0	0	0	0	0	0	0	0	0	0	0	0	0.0007
FR893353_g	0	0	99	0	0	0	0	0	0	0	0	0	0	0	0	0	0	0	0	0	0	0	0	0	0	0	0	0	0	0.0876	0	0	0	0	0	0	0	0	0	0	0	0	0	0	0	0	0	0	0
FTRU_g	0	0	7	0	0	0	0	0	0	0	0	0	0	0	0	0	0	0	0	3	0	0	0	0	0	0	0	0	0	0.0062	0	0	0	0	0	0	0	0	0	0	0	0	0	0	0	0	0	0.0027	0
Faecalibacterium	0	0	0	0	0	0	0	0	2	0	0	4	0	0	0	0	0	0	0	0	0	0	0	0	0	0	0	0	0	0	0	0	0	0	0	0.0014	0	0	0	0.0015	0	0	0	0	0	0	0	0	0
Faecalibaculum	0	0	0	0	0	0	0	0	0	0	0	0	0	0	0	0	0	0	0	0	0	0	0	17	0	1	0	0	0	0	0	0	0	0	0	0	0	0	0	0	0	0	0	0	0	0	0	0	0
Finegoldia	0	0	0	0	0	0	0	0	0	0	0	0	0	0	0	79	0	0	0	0	0	0	0	0	0	0	0	0	0	0	0	0	0	0	0	0	0	0	0	0	0	0	0	0.1091	0	0	0	0	0
Flavisolibacter	0	0	0	1	0	0	0	0	0	0	0	0	0	0	0	0	0	0	0	0	0	0	0	0	0	0	0	0	0	0	0.0011	0	0	0	0	0	0	0	0	0	0	0	0	0	0	0	0	0	0
Flavobacterium	0	0	0	0	0	0	0	0	0	0	0	0	0	0	0	0	0	0	0	0	0	0	0	0	0	0	0	0	0	0	0	0	0	0	0	0	0.0165	0	0	0	0	0	0	0	0	0	0	0	0
Friedmanniella	0	0	5	0	0	0	0	0	0	0	0	0	0	0	0	0	0	0	0	0	0	0	0	0	0	0	0	0	0	0.0044	0	0	0	0	0	0	0	0	0	0	0	0	0	0	0	0	0	0	0
Frisingicoccus	35	6	75	0	0	3	2	36	0	86	0	9	0	3	7	21	0	0	9	3	0	0	0	2	0	0	1	0.0347	0.0055	0.0663	0	0	0.003	0.0014	0.0209	0	0.0165	0.0942	0	0.0034	0	0.0025	0.0087	0.029	0	0	0.0067	0.0027	0
Fusicatenibacter	0	0	0	0	0	2	0	0	0	0	0	0	0	0	0	0	0	0	0	0	0	0	0	0	0	0	0	0	0	0	0	0	0.002	0	0	0	0	0	0	0	0	0	0	0	0	0	0	0	0
Fusobacterium	0	0	0	0	0	0	0	0	0	0	0	0	0	0	0	0	0	0	0	0	0	0	0	0	0	0	0	0	0	0	0	0	0	0	0	0	0.0692	0	0	0	0	0	0	0	0	0	0	0	0
GQ396872_g	0	0	0	0	0	0	0	0	0	0	0	0	0	0	0	0	0	0	0	0	0	0	0	0	0	0	0	0	0	0	0	0	0	0	0	0	0.0033	0	0	0	0	0	0	0	0	0	0	0	0
GQ451199_g	0	0	0	0	0	0	0	0	0	1	0	0	0	0	0	0	0	0	0	0	0	0	0	0	0	0	0	0	0	0	0	0	0	0	0	0	0	0.0011	0	0	0	0	0	0	0	0	0	0	0
GQ451258_g	0	0	0	2	0	0	2	0	0	72	0	0	0	0	0	0	0	0	0	0	0	0	0	0	0	0	0	0	0	0	0.0021	0	0	0.0014	0	0	0.0099	0.0789	0	0	0	0	0	0	0	0	0	0	0
GU324393_g	0	0	52	0	0	3	0	20	0	24	0	14	0	0	42	76	3	2	0	5	0	1	2	0	2	0	0	0	0	0.046	0	0	0.003	0	0.0116	0	0.1383	0.0263	0	0.0053	0	0	0.052	0.1049	0.0054	0.0024	0	0.0045	0
Gardnerella	0	0	7	0	0	0	0	0	0	0	0	0	0	0	0	0	0	0	0	0	0	0	0	0	0	0	0	0	0	0.0062	0	0	0	0	0	0	0	0	0	0	0	0	0	0	0	0	0	0	0
Gellertiella	0	0	0	0	0	0	0	0	0	0	0	0	0	0	0	30	0	0	0	0	0	0	0	0	0	0	0	0	0	0	0	0	0	0	0	0	0	0	0	0	0	0	0	0.0414	0	0	0	0	0
Gemella	0	0	0	3	0	0	0	0	0	0	0	0	0	0	0	0	0	0	0	0	0	0	0	0	0	0	0	0	0	0	0.0032	0	0	0	0	0	0	0	0	0	0	0	0	0	0	0	0	0	0
Gemmata	0	0	0	27	0	0	0	0	0	0	0	0	0	0	0	0	0	0	0	0	0	0	0	0	0	0	0	0	0	0	0.0287	0	0	0	0	0	0	0	0	0	0	0	0	0	0	0	0	0	0
Gemmataceae_uc	0	0	0	5	0	0	0	0	0	0	0	0	0	0	0	0	0	0	0	0	0	0	0	0	0	0	0	0	0	0	0.0053	0	0	0	0	0	0	0	0	0	0	0	0	0	0	0	0	0	0
Geobacillus	0	0	0	5	0	0	0	0	0	0	2	0	0	0	9	17	0	0	0	0	0	0	0	0	0	0	0	0	0	0	0.0053	0	0	0	0	0	0.0066	0	0.0026	0	0	0	0.0111	0.0235	0	0	0	0	0
Geodermatophilaceae_uc	0	0	0	0	0	0	0	0	0	0	0	0	0	0	7	0	0	0	0	0	0	0	0	0	0	0	0	0	0	0	0	0	0	0	0	0	0	0	0	0	0	0	0.0087	0	0	0	0	0	0
Globicatella	0	32	4	0	0	2	3	18	4	11	0	2	7	13	0	0	0	5	0	217	0	0	0	0	0	0	3	0	0.0291	0.0035	0	0	0.002	0.0021	0.0105	0.0028	0	0.012	0	0.0008	0.0077	0.011	0	0	0	0.006	0	0.1964	0
Gordonibacter	0	0	0	0	0	0	0	0	0	1	0	0	0	0	0	0	0	0	0	5	0	0	1	0	0	0	0	0	0	0	0	0	0	0	0	0	0	0.0011	0	0	0	0	0	0	0	0	0	0.0045	0
Gottschalkiaceae_uc	0	0	0	0	0	0	0	0	0	2	0	0	0	0	0	0	0	0	0	0	0	0	0	0	0	0	0	0	0	0	0	0	0	0	0	0	0	0.0022	0	0	0	0	0	0	0	0	0	0	0
Granulicatella	0	0	0	15	0	0	0	0	0	0	0	0	0	0	0	0	0	0	0	0	0	0	2	0	0	0	0	0	0	0	0.016	0	0	0	0	0	0.056	0	0	0	0	0	0	0	0	0	0	0	0
HM099641_g	0	0	0	0	0	0	0	0	0	0	0	0	0	0	0	0	0	0	0	0	0	0	0	0	0	0	0	0	0	0	0	0	0	0	0	0	0.0022	0	0	0	0	0	0	0	0	0	0	0	0
HM124015_g	5	1	110	27	0	0	0	0	0	1	0	1	0	3	6	0	0	0	0	2	0	0	1	0	0	0	0	0.005	0.0009	0.0973	0.0287	0	0	0	0	0	0.0253	0.0011	0	0.0004	0	0.0025	0.0074	0	0	0	0	0.0018	0
HM124225_g	0	0	33	0	0	0	0	0	0	8	0	0	0	0	0	0	0	0	0	1	0	0	0	0	0	0	0	0	0	0.0292	0	0	0	0	0	0	0	0.0088	0	0	0	0	0	0	0	0	0	0.0009	0
HM124264_g	22	0	23	2	2	0	0	24	0	66	0	3	0	0	0	0	0	0	13	6	0	0	0	6	0	1	0	0.0218	0	0.0203	0.0021	0.002	0	0	0.0139	0	0.0439	0.0723	0	0.0011	0	0	0	0	0	0	0.0097	0.0054	0
HM124342_g	8	2	47	0	0	0	0	0	0	0	0	0	0	0	0	0	0	0	0	0	0	0	0	1	0	0	0	0.0079	0.0018	0.0416	0	0	0	0	0	0	0.0055	0	0	0	0	0	0	0	0	0	0	0	0
HM366486_g	0	0	0	30	0	0	0	0	0	0	0	0	0	0	0	0	0	0	0	0	0	0	0	0	0	0	0	0	0	0	0.0319	0	0	0	0	0	0	0	0	0	0	0	0	0	0	0	0	0	0
HQ158663_g	0	0	0	0	0	0	0	2	0	0	0	0	0	0	0	24	0	0	0	0	0	0	0	0	0	0	0	0	0	0	0	0	0	0	0.0012	0	0	0	0	0	0	0	0	0.0331	0	0	0	0	0
HQ399867_g	0	0	0	0	0	0	0	0	0	2	0	0	0	0	0	0	0	0	0	0	0	0	0	0	0	0	0	0	0	0	0	0	0	0	0	0	0	0.0022	0	0	0	0	0	0	0	0	0	0	0
HQ400094_g	0	0	0	0	0	0	0	0	0	0	0	3	0	0	0	0	0	0	0	0	0	0	0	0	0	0	0	0	0	0	0	0	0	0	0	0	0	0	0	0.0011	0	0	0	0	0	0	0	0	0
HQ748727_g	0	0	0	0	0	0	0	0	0	0	0	0	0	0	0	0	0	0	0	0	0	0	0	0	0	0	0	0	0	0	0	0	0	0	0	0	0.0077	0	0	0	0	0	0	0	0	0	0	0	0
HQ910270_g	0	0	16	10	0	0	0	0	0	0	0	0	0	0	0	0	0	0	0	0	0	0	0	1	0	0	0	0	0	0.0142	0.0106	0	0	0	0	0	0	0	0	0	0	0	0	0	0	0	0	0	0
HQ910322_g	0	0	0	0	0	0	0	0	0	0	0	0	0	0	9	0	0	0	0	0	0	0	0	0	0	0	0	0	0	0	0	0	0	0	0	0	0	0	0	0	0	0	0.0111	0	0	0	0	0	0
Haemophilus	0	1	2	64	0	0	1	0	2	2	1	1	1	0	0	46	0	1	3	2	0	0	2	0	0	0	0	0	0.0009	0.0018	0.0681	0	0	0.0007	0	0.0014	0.4271	0.0022	0.0013	0.0004	0.0011	0	0	0.0635	0	0.0012	0.0022	0.0018	0
Halocella	0	0	0	0	0	0	0	0	0	0	0	0	0	0	0	3	0	0	0	0	0	0	0	0	0	0	0	0	0	0	0	0	0	0	0	0	0	0	0	0	0	0	0	0.0041	0	0	0	0	0
Halomonas	0	0	0	4	4	0	0	0	0	0	0	0	0	0	0	0	0	0	0	0	0	0	0	0	0	0	0	0	0	0	0.0043	0.004	0	0	0	0	0	0	0	0	0	0	0	0	0	0	0	0	0
Harryflintia	0	0	47	0	0	0	0	0	0	0	0	0	0	2	0	19	0	0	0	0	0	0	0	0	0	5	0	0	0	0.0416	0	0	0	0	0	0	0	0	0	0	0	0.0017	0	0.0262	0	0	0	0	0
Holdemania	2	0	0	0	0	0	0	0	0	0	0	0	0	0	0	0	0	0	0	0	0	0	0	0	0	0	0	0.002	0	0	0	0	0	0	0	0	0	0	0	0	0	0	0	0	0	0	0	0	0
Hungatella	0	0	1	0	0	0	0	1	0	1	0	0	0	0	0	0	0	0	0	0	0	0	0	0	0	0	0	0	0	0.0009	0	0	0	0	0.0006	0	0	0.0011	0	0	0	0	0	0	0	0	0	0	0
Hydrogenobacter	0	0	0	0	0	2	0	0	0	0	0	0	0	0	0	0	0	0	0	0	0	0	0	0	0	0	0	0	0	0	0	0	0.002	0	0	0	0	0	0	0	0	0	0	0	0	0	0	0	0
Hydrogenophilus	0	0	0	0	0	0	0	0	0	0	0	0	0	0	0	0	0	0	0	0	0	0	0	0	0	0	0	0	0	0	0	0	0	0	0	0	0.0022	0	0	0	0	0	0	0	0	0	0	0	0
Hymenobacter	1	0	23	220	0	0	0	0	0	0	0	0	0	0	0	0	0	0	0	0	0	0	0	0	0	0	0	0.001	0	0.0203	0.2342	0	0	0	0	0	0	0	0	0	0	0	0	0	0	0	0	0	0
Hyphomicrobium	0	0	0	9	0	0	3	0	0	0	0	0	0	0	0	0	0	0	0	0	0	0	0	0	0	0	0	0	0	0	0.0096	0	0	0.0021	0	0	0	0	0	0	0	0	0	0	0	0	0	0	0
Intestinibacter	0	0	0	0	0	0	1	0	0	0	0	2	0	0	0	0	0	0	0	0	0	0	0	0	0	0	1	0	0	0	0	0	0	0.0007	0	0	0	0	0	0.0008	0	0	0	0	0	0	0	0	0
Isoptericola	0	0	0	0	0	0	0	0	0	0	0	0	0	0	0	0	0	0	0	0	0	0	0	0	0	0	5	0	0	0	0	0	0	0	0	0	0	0	0	0	0	0	0	0	0	0	0	0	0
JPZU_g	0	0	0	0	0	0	0	0	0	0	0	0	0	0	3	0	0	0	0	0	0	0	0	0	0	0	0	0	0	0	0	0	0	0	0	0	0	0	0	0	0	0	0.0037	0	0	0	0	0	0
JQ084194_g	0	0	15	0	0	2	0	0	0	5	0	5	0	0	18	34	0	0	0	0	0	0	0	3	1	1	0	0	0	0.0133	0	0	0.002	0	0	0	0.1065	0.0055	0	0.0019	0	0	0.0223	0.0469	0	0	0	0	0
JQ624974_g	0	0	0	0	0	0	0	0	0	8	0	0	0	0	0	0	0	0	0	0	0	0	0	0	0	0	0	0	0	0	0	0	0	0	0	0	0	0.0088	0	0	0	0	0	0	0	0	0	0	0
JX095860_g	0	0	0	0	0	0	0	0	0	0	0	0	0	0	1	0	0	0	0	0	0	0	0	0	0	0	0	0	0	0	0	0	0	0	0	0	0	0	0	0	0	0	0.0012	0	0	0	0	0	0
JX198636_g	0	0	1	0	0	0	0	5	0	15	0	3	0	0	4	0	0	0	0	3	1	0	0	3	0	0	0	0	0	0.0009	0	0	0	0	0.0029	0	0.0022	0.0164	0	0.0011	0	0	0.0049	0	0	0	0	0.0027	0.0007
JX575834_g	0	0	0	0	0	0	0	0	0	0	0	0	0	0	0	0	0	0	0	0	0	0	0	0	0	0	0	0	0	0	0	0	0	0	0	0	0.045	0	0	0	0	0	0	0	0	0	0	0	0
JX898164_g	0	0	0	0	0	0	0	0	0	0	0	0	0	0	1	0	0	0	0	0	0	0	0	0	0	0	0	0	0	0	0	0	0	0	0	0	0	0	0	0	0	0	0.0012	0	0	0	0	0	0
Janibacter	0	0	0	0	0	0	0	0	0	0	0	0	0	0	0	0	0	2	0	0	0	0	0	0	0	0	0	0	0	0	0	0	0	0	0	0	0	0	0	0	0	0	0	0	0	0.0024	0	0	0
Janthinobacterium	0	0	0	0	1	0	0	0	0	0	0	0	0	0	0	63	0	0	0	0	0	0	0	0	0	0	0	0	0	0	0	0.001	0	0	0	0	0	0	0	0	0	0	0	0.087	0	0	0	0	0
KE159538_g	14	2	722	64	1	4	2	5	0	1	0	14	1	20	555	328	6	8	5	9	1	0	3	3	3	0	0	0.0139	0.0018	0.6386	0.0681	0.001	0.004	0.0014	0.0029	0	0.2317	0.0011	0	0.0053	0.0011	0.0169	0.6867	0.4529	0.0109	0.0095	0.0037	0.0081	0.0007
KE159571_g	552	47	15	414	1	5	9	94	3	45	0	696	0	21	247	135	0	0	1	26	2	4	21	4	0	2	0	0.5465	0.0428	0.0133	0.4407	0.001	0.005	0.0063	0.0546	0.0021	0	0.0493	0	0.2633	0	0.0178	0.3056	0.1864	0	0	0.0007	0.0235	0.0014
KE159600_g	0	108	62	129	0	2	8	70	0	70	0	8	0	0	10	0	0	0	0	7	0	0	4	3	3	0	0	0	0.0983	0.0548	0.1373	0	0.002	0.0056	0.0407	0	0.1493	0.0767	0	0.003	0	0	0.0124	0	0	0	0	0.0063	0
KE159605_g	144	42	83	272	0	5	1	6	15	112	0	67	0	8	38	62	1	1	5	16	0	11	33	3	0	0	0	0.1426	0.0382	0.0734	0.2896	0	0.005	0.0007	0.0035	0.0105	0.1735	0.1227	0	0.0253	0	0.0068	0.047	0.0856	0.0018	0.0012	0.0037	0.0145	0
KE159628_g	2	0	22	107	0	0	0	0	0	0	1	14	0	0	2	43	0	0	0	0	0	2	2	0	0	0	0	0.002	0	0.0195	0.1139	0	0	0	0	0	0.0637	0	0.0013	0.0053	0	0	0.0025	0.0594	0	0	0	0	0
KE159797_g	13	38	3	28	0	0	0	92	1	54	0	231	0	1	59	42	0	0	0	6	0	0	2	3	0	0	0	0.0129	0.0346	0.0027	0.0298	0	0	0	0.0535	0.0007	0.0395	0.0591	0	0.0874	0	0.0008	0.073	0.058	0	0	0	0.0054	0
KE159810_g	0	2	0	18	0	2	0	7	0	1	0	0	0	0	1	5	0	0	0	2	0	0	6	0	0	0	0	0	0.0018	0	0.0192	0	0.002	0	0.0041	0	0.0242	0.0011	0	0	0	0	0.0012	0.0069	0	0	0	0.0018	0
KE993550_g	20	0	2	27	0	0	0	9	0	2	0	1	0	0	0	0	0	0	0	0	0	0	1	0	0	0	0	0.0198	0	0.0018	0.0287	0	0	0	0.0052	0	0.0099	0.0022	0	0.0004	0	0	0	0	0	0	0	0	0
Keratinibaculum	0	0	0	0	0	0	0	0	0	0	0	0	0	0	0	0	0	0	0	0	0	0	2	0	0	0	0	0	0	0	0	0	0	0	0	0	0	0	0	0	0	0	0	0	0	0	0	0	0
Kineothrix	157	97	354	60	6	4	10	65	9	3553	10	329	5	57	148	269	3	4	19	16	8	4	33	16	1	0	0	0.1554	0.0883	0.3131	0.0639	0.006	0.004	0.0069	0.0378	0.0063	2.4011	3.8913	0.0131	0.1245	0.0055	0.0483	0.1831	0.3714	0.0054	0.0048	0.0142	0.0145	0.0056
Klebsiella	0	0	0	0	0	0	0	0	5	0	0	0	0	10	5	0	0	0	0	0	0	0	0	0	0	0	0	0	0	0	0	0	0	0	0	0.0035	0	0	0	0	0	0.0085	0.0062	0	0	0	0	0	0
Kocuria	0	0	0	20	0	0	0	0	0	0	0	0	0	0	0	17	0	0	1	0	0	0	3	0	0	0	3	0	0	0	0.0213	0	0	0	0	0	0.0209	0	0	0	0	0	0	0.0235	0	0	0.0007	0	0
LARJ_g	0	0	8	0	0	0	0	0	0	0	0	1	0	0	0	0	0	0	0	3	2	0	0	0	0	0	0	0	0	0.0071	0	0	0	0	0	0	0	0	0	0.0004	0	0	0	0	0	0	0	0.0027	0.0014
LLKB_g	6	88	70	495	3	6	41	9	31	2	1	89	3	5	380	241	2	6	20	18	2	5	15	1	95	0	0	0.0059	0.0801	0.0619	0.527	0.003	0.006	0.0285	0.0052	0.0217	0.09	0.0022	0.0013	0.0337	0.0033	0.0042	0.4702	0.3328	0.0036	0.0072	0.015	0.0163	0.0014
LT706945_g	0	0	0	0	0	0	0	0	0	0	0	0	0	0	0	0	0	0	0	0	0	0	0	0	0	0	1	0	0	0	0	0	0	0	0	0	0	0	0	0	0	0	0	0	0	0	0	0	0
LT821227_g	3	0	0	0	0	0	0	9	0	25	0	30	0	0	21	33	0	1	7	9	0	0	2	48	0	23	0	0.003	0	0	0	0	0	0	0.0052	0	0.0077	0.0274	0	0.0113	0	0	0.026	0.0456	0	0.0012	0.0052	0.0081	0
Lachnospira	2	0	0	0	0	0	0	0	0	0	0	0	0	0	0	0	0	0	0	0	0	0	0	0	0	0	0	0.002	0	0	0	0	0	0	0	0	0	0	0	0	0	0	0	0	0	0	0	0	0
Lachnospiraceae_uc	31	27	132	32	0	2	39	68	4	386	3	93	0	16	235	310	1	4	16	19	1	8	4	7	4	2	4	0.0307	0.0246	0.1167	0.0341	0	0.002	0.0271	0.0395	0.0028	0.6005	0.4227	0.0039	0.0352	0	0.0136	0.2908	0.4281	0.0018	0.0048	0.012	0.0172	0.0007
Lachnotalea	4	2	0	0	0	0	19	0	0	0	0	0	0	0	0	0	0	0	0	0	0	0	0	0	0	0	0	0.004	0.0018	0	0	0	0	0.0132	0	0	0	0	0	0	0	0	0	0	0	0	0	0	0
Lactobacillaceae_uc	126	36	15	2	68	115	76	2	29	0	252	3	78	0	7	2	67	302	15	79	4	0	24	60	0	167	0	0.1248	0.0328	0.0133	0.0021	0.0681	0.1152	0.0528	0.0012	0.0203	0	0	0.3308	0.0011	0.0857	0	0.0087	0.0028	0.1215	0.3602	0.0112	0.0715	0.0028
Lactobacillus	32342	15410	4916	63850	41305	98137	36333	4031	4710	512	44938	614	85079	266	16580	12314	26553	59614	7136	12669	744	1710	10923	14098	937	33939	6104	32.0215	14.0313	4.348	67.9718	41.355	98.3169	25.2358	2.3426	3.2937	0.583	0.5607	58.9931	0.2323	93.5273	0.2254	20.514	17.0038	48.1416	71.0969	5.3431	11.4647	0.521
Lactococcus	1	6	2	7	14	0	0	1	1	0	2	0	1	14	0	6	1	12	14	77	0	0	1	0	10	4	3	0.001	0.0055	0.0018	0.0075	0.014	0	0	0.0006	0.0007	0	0	0.0026	0	0.0011	0.0119	0	0.0083	0.0018	0.0143	0.0105	0.0697	0
Lactonifactor	2	0	10	5	0	0	0	4	0	0	1	0	0	0	0	0	0	0	0	27	0	0	0	0	1	0	0	0.002	0	0.0088	0.0053	0	0	0	0.0023	0	0.0549	0	0.0013	0	0	0	0	0	0	0	0	0.0244	0
Lautropia	0	0	0	138	0	0	0	0	0	0	0	0	0	0	0	0	0	0	0	0	0	0	0	0	0	0	0	0	0	0	0.1469	0	0	0	0	0	0	0	0	0	0	0	0	0	0	0	0	0	0
Lawsonella	0	0	33	0	4	0	0	0	0	0	2	0	0	0	1	26	0	0	0	0	0	0	0	0	0	0	0	0	0	0.0292	0	0.004	0	0	0	0	0.0351	0	0.0026	0	0	0	0.0012	0.0359	0	0	0	0	0
Legionellaceae_uc	0	0	0	0	0	0	0	0	0	0	0	0	0	0	0	0	0	0	0	0	0	0	0	0	0	0	0	0	0	0	0	0	0	0	0	0	0.0022	0	0	0	0	0	0	0	0	0	0	0	0
Leifsonia	0	0	1	25	0	0	0	0	0	0	0	0	0	0	0	0	0	0	0	0	0	0	0	0	0	0	0	0	0	0.0009	0.0266	0	0	0	0	0	0	0	0	0	0	0	0	0	0	0	0	0	0
Leptotrichia	0	0	0	0	0	0	0	0	0	0	0	0	0	0	0	0	0	0	0	0	0	0	0	0	0	0	0	0	0	0	0	0	0	0	0	0	0.0011	0	0	0	0	0	0	0	0	0	0	0	0
Limnobacter_f_uc	0	0	0	2	0	0	0	0	0	0	0	0	0	0	0	0	0	0	0	0	0	0	0	0	0	0	0	0	0	0	0.0021	0	0	0	0	0	0	0	0	0	0	0	0	0	0	0	0	0	0
Listeriaceae_uc	0	0	0	0	0	0	0	0	6	0	0	0	0	0	0	0	0	0	2	10	0	0	0	0	2	0	0	0	0	0	0	0	0	0	0	0.0042	0	0	0	0	0	0	0	0	0	0	0.0015	0.009	0
Luteimonas	0	0	0	0	6	0	0	0	0	0	0	0	0	0	0	0	0	0	0	0	0	0	0	0	0	0	0	0	0	0	0	0.006	0	0	0	0	0	0	0	0	0	0	0	0	0	0	0	0	0
Marmoricola	0	0	0	7	0	0	0	0	0	0	0	0	0	0	0	0	0	0	0	0	0	0	0	0	0	0	0	0	0	0	0.0075	0	0	0	0	0	0	0	0	0	0	0	0	0	0	0	0	0	0
Marvinbryantia	2	0	0	0	0	0	0	0	0	0	0	0	0	0	0	0	0	0	0	0	0	0	0	0	0	0	0	0.002	0	0	0	0	0	0	0	0	0	0	0	0	0	0	0	0	0	0	0	0	0
Massilia	0	0	35	0	6	0	0	0	0	0	0	0	0	0	4	43	0	0	0	0	0	0	0	0	0	0	2	0	0	0.031	0	0.006	0	0	0	0	0	0	0	0	0	0	0.0049	0.0594	0	0	0	0	0
Massilioclostridium	1	0	83	0	0	0	0	0	3	6	0	0	0	0	56	25	1	0	2	0	0	0	2	0	0	0	0	0.001	0	0.0734	0	0	0	0	0	0.0021	0.0242	0.0066	0	0	0	0	0.0693	0.0345	0.0018	0	0.0015	0	0
Mesorhizobium	0	0	0	0	0	0	0	0	0	0	0	0	0	0	0	1	0	0	0	0	0	0	0	0	0	0	0	0	0	0	0	0	0	0	0	0	0	0	0	0	0	0	0	0.0014	0	0	0	0	0
Methylobacterium	9	15	7786	5672	253	36	37	79	94	3	40	8	69	38	857	19356	14	27	63	59	19	5	34	16	46	5	141	0.0089	0.0137	6.8864	6.0382	0.2533	0.0361	0.0257	0.0459	0.0657	1.0924	0.0033	0.0525	0.003	0.0759	0.0322	1.0603	26.7278	0.0254	0.0322	0.0472	0.0534	0.0133
Methyloversatilis	0	0	0	0	0	0	0	0	0	0	0	0	0	0	0	0	0	0	0	0	0	0	0	0	0	0	0	0	0	0	0	0	0	0	0	0	0.0066	0	0	0	0	0	0	0	0	0	0	0	0
Microbacteriaceae_uc	0	0	0	0	0	0	0	0	0	0	0	0	0	0	2	0	0	0	0	0	0	0	0	0	0	0	0	0	0	0	0	0	0	0	0	0	0	0	0	0	0	0	0.0025	0	0	0	0	0	0
Microbacterium	0	0	0	0	1	0	0	0	0	0	0	0	0	0	0	0	0	0	0	0	0	0	0	0	0	0	0	0	0	0	0	0.001	0	0	0	0	0	0	0	0	0	0	0	0	0	0	0	0	0
Micrococcaceae_uc	0	0	5	0	0	0	0	0	15	0	0	0	0	0	8	1	0	0	0	0	0	0	0	0	3	0	0	0	0	0.0044	0	0	0	0	0	0.0105	0	0	0	0	0	0	0.0099	0.0014	0	0	0	0	0
Micrococcus	0	1	19	154	4	0	0	3	0	1	1	0	0	0	19	49	0	0	0	0	0	0	0	0	0	0	2	0	0.0009	0.0168	0.1639	0.004	0	0	0.0017	0	0	0.0011	0.0013	0	0	0	0.0235	0.0677	0	0	0	0	0
Micromonospora	0	0	0	0	0	0	0	0	0	0	0	0	0	0	0	2	0	0	0	0	0	0	0	0	0	0	0	0	0	0	0	0	0	0	0	0	0	0	0	0	0	0	0	0.0028	0	0	0	0	0
Microvirga	0	0	0	0	5	0	0	0	0	0	0	0	0	0	2	26	0	0	0	0	0	0	0	0	0	0	0	0	0	0	0	0.005	0	0	0	0	0	0	0	0	0	0	0.0025	0.0359	0	0	0	0	0
Miniimonas	0	0	0	0	0	0	0	0	0	0	0	0	0	0	0	0	0	0	0	0	0	0	0	0	0	0	1	0	0	0	0	0	0	0	0	0	0	0	0	0	0	0	0	0	0	0	0	0	0
Mogibacterium_f_uc	3	0	26	12	0	0	0	9	0	13	0	32	0	3	78	8	0	0	0	10	0	0	2	0	0	0	0	0.003	0	0.023	0.0128	0	0	0	0.0052	0	0.0121	0.0142	0	0.0121	0	0.0025	0.0965	0.011	0	0	0	0.009	0
Monoglobus	4	2	510	290	0	3	4	0	0	4	0	1	1	0	65	38	3	2	11	82	0	0	2	1	0	1	1	0.004	0.0018	0.4511	0.3087	0	0.003	0.0028	0	0	0.6631	0.0044	0	0.0004	0.0011	0	0.0804	0.0525	0.0054	0.0024	0.0082	0.0742	0
Moryella	0	0	0	0	0	0	0	0	0	0	0	3	0	0	3	0	0	0	0	0	0	0	0	0	0	0	0	0	0	0	0	0	0	0	0	0	0	0	0	0.0011	0	0	0.0037	0	0	0	0	0	0
Mucispirillum	0	0	14	0	0	0	3	1	0	0	0	0	0	0	6	0	0	0	0	0	1	0	0	0	0	0	1	0	0	0.0124	0	0	0	0.0021	0.0006	0	0	0	0	0	0	0	0.0074	0	0	0	0	0	0.0007
Muribaculaceae_uc	18	10	42	23	0	0	4	8	0	28	0	7	0	2	490	288	0	3	31	149	0	0	0	15	2	4	0	0.0178	0.0091	0.0371	0.0245	0	0	0.0028	0.0046	0	0.1471	0.0307	0	0.0026	0	0.0017	0.6063	0.3977	0	0.0036	0.0232	0.1348	0
Muribaculum	476	11	323	2	0	0	1	53	8	217	0	21	0	10	84	126	0	1	34	279	8	0	0	40	3	20	0	0.4713	0.01	0.2857	0.0021	0	0	0.0007	0.0308	0.0056	0.0066	0.2377	0	0.0079	0	0.0085	0.1039	0.174	0	0.0012	0.0255	0.2525	0.0056
Murimonas	0	0	0	0	0	0	0	6	0	0	0	0	0	0	0	0	0	0	0	0	0	0	0	0	0	0	0	0	0	0	0	0	0	0	0.0035	0	0	0	0	0	0	0	0	0	0	0	0	0	0
Mycoplasma_g14	0	0	0	0	0	0	0	0	0	0	0	0	0	0	0	5	0	0	0	0	0	0	0	0	0	0	0	0	0	0	0	0	0	0	0	0	0	0	0	0	0	0	0	0.0069	0	0	0	0	0
Natronincola_f_uc	2	0	0	2	0	0	2	0	0	6	0	0	0	0	0	0	0	0	0	0	0	3	0	0	0	0	0	0.002	0	0	0.0021	0	0	0.0014	0	0	0	0.0066	0	0	0	0	0	0	0	0	0	0	0
Neglecta	30	1	121	4	0	1	0	1	0	9	0	13	4	1	83	153	1	0	1	13	2	2	6	1	4	0	0	0.0297	0.0009	0.107	0.0043	0	0.001	0	0.0006	0	0.4435	0.0099	0	0.0049	0.0044	0.0008	0.1027	0.2113	0.0018	0	0.0007	0.0118	0.0014
Neisseria	0	0	0	38	2	0	0	0	0	0	0	0	0	0	0	0	0	0	0	0	0	0	0	0	0	0	0	0	0	0	0.0405	0.002	0	0	0	0	0.5193	0	0	0	0	0	0	0	0	0	0	0	0
Nocardioides	0	0	0	0	0	0	0	0	0	0	1	0	0	0	0	0	0	0	0	0	0	0	0	0	0	0	0	0	0	0	0	0	0	0	0	0	0.0088	0	0.0013	0	0	0	0	0	0	0	0	0	0
Nosocomiicoccus	0	0	0	0	0	0	0	0	0	0	0	0	0	0	0	8	0	0	0	0	0	0	0	0	0	0	0	0	0	0	0	0	0	0	0	0	0	0	0	0	0	0	0	0.011	0	0	0	0	0
Novosphingobium	0	0	0	16	0	1	0	0	0	0	0	0	0	0	0	0	0	0	0	0	0	0	0	0	0	0	0	0	0	0	0.017	0	0.001	0	0	0	0	0	0	0	0	0	0	0	0	0	0	0	0
OCTT_g	0	0	0	0	0	0	0	0	0	0	0	0	0	0	0	0	0	0	0	3	0	0	0	0	0	0	0	0	0	0	0	0	0	0	0	0	0.0154	0	0	0	0	0	0	0	0	0	0	0.0027	0
Oceanobacillus	0	0	0	0	0	0	0	0	0	0	0	0	0	0	0	0	0	0	0	0	0	2	0	0	0	0	2	0	0	0	0	0	0	0	0	0	0	0	0	0	0	0	0	0	0	0	0	0	0
Olsenella	0	0	0	0	0	0	0	0	0	0	0	0	0	0	0	0	0	0	0	0	0	0	0	0	0	0	0	0	0	0	0	0	0	0	0	0	0.0033	0	0	0	0	0	0	0	0	0	0	0	0
Oscillatoria_g3	0	0	0	0	0	0	0	0	0	0	0	0	0	0	1	0	0	0	0	0	0	0	0	0	0	0	0	0	0	0	0	0	0	0	0	0	0	0	0	0	0	0	0.0012	0	0	0	0	0	0
Oscillatoriaceae_uc	0	0	5	0	0	0	0	0	0	0	0	0	0	0	0	0	0	0	0	0	0	0	0	0	0	0	0	0	0	0.0044	0	0	0	0	0	0	0	0	0	0	0	0	0	0	0	0	0	0	0
Oscillibacter	9	0	1870	61	1	6	14	5	4	46	0	12	3	10	70	175	0	0	12	26	0	0	18	0	21	0	3	0.0089	0	1.6539	0.0649	0.001	0.006	0.0097	0.0029	0.0028	0.1065	0.0504	0	0.0045	0.0033	0.0085	0.0866	0.2416	0	0	0.009	0.0235	0
Ottowia	0	0	0	0	0	0	0	0	0	0	0	0	0	0	0	0	0	0	0	0	0	0	0	0	0	0	0	0	0	0	0	0	0	0	0	0	0.0077	0	0	0	0	0	0	0	0	0	0	0	0
PAC000004_f_uc	0	0	0	0	0	0	0	0	0	0	0	0	0	0	0	27	0	0	0	0	0	0	0	0	0	0	0	0	0	0	0	0	0	0	0	0	0.0022	0	0	0	0	0	0	0.0373	0	0	0	0	0
PAC000016_g	0	0	0	0	0	0	0	0	0	0	0	0	2	0	0	0	0	0	0	0	0	0	0	0	0	0	0	0	0	0	0	0	0	0	0	0	0	0	0	0	0.0022	0	0	0	0	0	0	0	0
PAC000025_g	0	0	0	0	0	0	0	0	0	0	0	0	0	0	0	0	0	0	0	0	0	0	0	0	0	0	0	0	0	0	0	0	0	0	0	0	0.0022	0	0	0	0	0	0	0	0	0	0	0	0
PAC000142_g	0	0	0	0	0	0	0	0	0	0	0	0	0	0	0	1	0	0	0	0	0	0	0	0	0	0	0	0	0	0	0	0	0	0	0	0	0	0	0	0	0	0	0	0.0014	0	0	0	0	0
PAC000186_g	0	0	25	0	0	0	0	0	0	1	0	0	0	0	0	0	0	0	0	0	0	0	0	0	0	0	0	0	0	0.0221	0	0	0	0	0	0	0.0329	0.0011	0	0	0	0	0	0	0	0	0	0	0
PAC000196_g	0	0	0	0	0	0	3	0	0	0	0	0	0	0	0	0	0	0	0	0	0	0	0	0	0	0	0	0	0	0	0	0	0	0.0021	0	0	0.0176	0	0	0	0	0	0	0	0	0	0	0	0
PAC000197_f_uc	0	0	122	0	0	0	0	0	0	3	0	0	0	0	0	23	0	0	6	0	0	0	0	0	0	0	0	0	0	0.1079	0	0	0	0	0	0	0.0274	0.0033	0	0	0	0	0	0.0318	0	0	0.0045	0	0
PAC000197_g	0	0	45	0	0	6	2	0	0	4	0	4	0	0	9	18	0	0	1	6	0	0	6	3	2	0	0	0	0	0.0398	0	0	0.006	0.0014	0	0	0.1219	0.0044	0	0.0015	0	0	0.0111	0.0249	0	0	0.0007	0.0054	0
PAC000198_g	15	0	105	74	0	1	1	7	0	30	0	13	0	1	11	35	1	1	0	309	0	0	1	16	0	10	5	0.0149	0	0.0929	0.0788	0	0.001	0.0007	0.0041	0	0.0681	0.0329	0	0.0049	0	0.0008	0.0136	0.0483	0.0018	0.0012	0	0.2796	0
PAC000240_g	0	0	0	0	0	0	0	0	0	0	0	0	0	0	0	0	0	0	0	0	0	0	0	0	0	0	0	0	0	0	0	0	0	0	0	0	0.0011	0	0	0	0	0	0	0	0	0	0	0	0
PAC000656_g	2	0	0	0	0	0	6	2	0	0	0	2	0	0	26	0	0	0	0	0	1	0	0	0	0	0	0	0.002	0	0	0	0	0	0.0042	0.0012	0	0	0	0	0.0008	0	0	0.0322	0	0	0	0	0	0.0007
PAC000661_g	1631	845	10269	1050	41	107	51	346	32	721	30	1814	34	135	2666	4598	23	59	938	630	3	135	203	97	131	26	102	1.6148	0.7694	9.0825	1.1178	0.041	0.1072	0.0354	0.2011	0.0224	19.6564	0.7896	0.0394	0.6862	0.0374	0.1144	3.2986	6.3492	0.0417	0.0704	0.7023	0.5701	0.0021
PAC000664_g	27	51	3859	803	23	49	64	68	22	853	13	267	39	149	2399	2982	29	33	118	122	14	36	41	58	59	18	67	0.0267	0.0464	3.4131	0.8548	0.023	0.0491	0.0445	0.0395	0.0154	10.4408	0.9342	0.0171	0.101	0.0429	0.1262	2.9682	4.1177	0.0526	0.0394	0.0884	0.1104	0.0098
PAC000671_g	0	0	0	6	0	2	0	0	0	1	0	1	0	1	15	2	0	0	0	0	1	0	0	0	0	0	0	0	0	0	0.0064	0	0.002	0	0	0	0.0198	0.0011	0	0.0004	0	0.0008	0.0186	0.0028	0	0	0	0	0.0007
PAC000672_g	108	13	2390	6871	7	41	20	21	10	33	9	86	10	3	1389	1451	8	16	20	150	4	12	32	7	27	0	21	0.1069	0.0118	2.1139	7.3146	0.007	0.0411	0.0139	0.0122	0.007	4.2191	0.0361	0.0118	0.0325	0.011	0.0025	1.7186	2.0036	0.0145	0.0191	0.015	0.1357	0.0028
PAC000673_g	0	0	0	0	0	0	0	0	0	0	0	0	0	0	0	0	0	2	0	0	0	0	0	0	0	0	0	0	0	0	0	0	0	0	0	0	0	0	0	0	0	0	0	0	0	0.0024	0	0	0
PAC000678_g	0	0	0	0	0	0	0	0	0	0	0	0	0	0	12	0	0	0	0	0	0	0	0	0	0	0	0	0	0	0	0	0	0	0	0	0	0	0	0	0	0	0	0.0148	0	0	0	0	0	0
PAC000683_g	11	3	38	0	0	2	0	1	2	0	0	2	0	1	33	0	0	0	1	0	0	0	0	3	0	0	0	0.0109	0.0027	0.0336	0	0	0.002	0	0.0006	0.0014	0.1153	0	0	0.0008	0	0.0008	0.0408	0	0	0	0.0007	0	0
PAC000692_g	4	4	5	0	0	0	0	8	0	8	0	10	0	0	19	46	0	0	0	1	0	0	0	1	0	0	0	0.004	0.0036	0.0044	0	0	0	0	0.0046	0	0.0253	0.0088	0	0.0038	0	0	0.0235	0.0635	0	0	0	0.0009	0
PAC000718_g	0	0	0	0	0	0	0	0	0	3	0	0	0	0	0	0	0	0	0	0	0	0	0	0	0	0	0	0	0	0	0	0	0	0	0	0	0	0.0033	0	0	0	0	0	0	0	0	0	0	0
PAC000720_g	0	0	0	21	0	0	0	0	0	0	0	0	1	2	231	68	0	0	0	1	0	0	2	0	0	0	1	0	0	0	0.0224	0	0	0	0	0	0	0	0	0	0.0011	0.0017	0.2858	0.0939	0	0	0	0.0009	0
PAC000737_g	0	0	0	0	0	0	0	0	0	0	0	0	0	0	0	26	0	1	0	0	0	0	0	0	0	0	0	0	0	0	0	0	0	0	0	0	0	0	0	0	0	0	0	0.0359	0	0.0012	0	0	0
PAC000740_g	12	0	10	0	1	0	0	3	0	1	0	3	0	1	8	0	0	0	4	4	0	0	0	0	0	0	0	0.0119	0	0.0088	0	0.001	0	0	0.0017	0	0	0.0011	0	0.0011	0	0.0008	0.0099	0	0	0	0.003	0.0036	0
PAC000742_g	7	0	0	0	0	0	0	0	0	0	0	3	0	0	0	3	0	0	0	0	0	0	0	0	0	0	0	0.0069	0	0	0	0	0	0	0	0	0	0	0	0.0011	0	0	0	0.0041	0	0	0	0	0
PAC000743_g	10	0	0	0	0	0	0	0	0	0	0	5	0	0	0	0	0	0	2	0	0	0	0	0	0	0	0	0.0099	0	0	0	0	0	0	0	0	0.0022	0	0	0.0019	0	0	0	0	0	0	0.0015	0	0
PAC000745_g	2	0	18	0	0	0	0	0	0	2	0	0	0	0	0	0	0	0	0	2	0	0	3	0	0	0	0	0.002	0	0.0159	0	0	0	0	0	0	0	0.0022	0	0	0	0	0	0	0	0	0	0.0018	0
PAC000748_g	7	1	193	0	0	3	2	24	4	15	0	27	0	2	0	0	0	0	0	2	0	0	0	5	0	0	0	0.0069	0.0009	0.1707	0	0	0.003	0.0014	0.0139	0.0028	0.0494	0.0164	0	0.0102	0	0.0017	0	0	0	0	0	0.0018	0
PAC001043_g	11	2	38	3	0	0	2	7	0	46	0	0	0	7	72	11	0	4	4	7	0	0	1	0	2	0	0	0.0109	0.0018	0.0336	0.0032	0	0	0.0014	0.0041	0	0.079	0.0504	0	0	0	0.0059	0.0891	0.0152	0	0.0048	0.003	0.0063	0
PAC001057_f_uc	0	0	12	4	0	0	0	0	0	0	0	2	0	0	23	38	0	0	2	0	0	0	0	0	2	0	0	0	0	0.0106	0.0043	0	0	0	0	0	0.0406	0	0	0.0008	0	0	0.0285	0.0525	0	0	0.0015	0	0
PAC001057_g	0	0	12	0	0	0	0	3	0	0	0	0	0	0	0	0	0	0	0	0	0	0	0	0	0	0	0	0	0	0.0106	0	0	0	0	0.0017	0	0.0165	0	0	0	0	0	0	0	0	0	0	0	0
PAC001066_g	0	0	90	0	0	0	0	2	0	12	0	1	0	1	5	0	0	0	0	0	0	0	0	2	0	0	0	0	0	0.0796	0	0	0	0	0.0012	0	0.045	0.0131	0	0.0004	0	0.0008	0.0062	0	0	0	0	0	0
PAC001068_g	3	0	22	0	1	0	0	11	0	2	0	0	0	7	4	9	0	0	1	1	0	0	0	4	0	0	0	0.003	0	0.0195	0	0.001	0	0	0.0064	0	0.0253	0.0022	0	0	0	0.0059	0.0049	0.0124	0	0	0.0007	0.0009	0
PAC001090_g	0	0	40	0	0	0	0	0	0	0	0	0	1	0	0	0	0	0	0	0	0	0	0	0	0	0	0	0	0	0.0354	0	0	0	0	0	0	0.0121	0	0	0	0.0011	0	0	0	0	0	0	0	0
PAC001091_g	1	1	237	62	2	0	13	8	0	53	1	26	8	2	150	55	4	2	7	5	4	15	0	14	0	2	11	0.001	0.0009	0.2096	0.066	0.002	0	0.009	0.0046	0	0.6763	0.058	0.0013	0.0098	0.0088	0.0017	0.1856	0.0759	0.0073	0.0024	0.0052	0.0045	0.0028
PAC001092_g	4	1	38	9	0	0	3	2	0	48	0	1	0	1	28	5	0	0	4	7	0	0	1	3	0	0	0	0.004	0.0009	0.0336	0.0096	0	0	0.0021	0.0012	0	0.2108	0.0526	0	0.0004	0	0.0008	0.0346	0.0069	0	0	0.003	0.0063	0
PAC001097_g	2	0	277	0	1	1	4	2	2	47	0	11	0	4	27	16	0	0	7	4	0	0	7	3	7	0	1	0.002	0	0.245	0	0.001	0.001	0.0028	0.0012	0.0014	0.258	0.0515	0	0.0042	0	0.0034	0.0334	0.0221	0	0	0.0052	0.0036	0
PAC001103_g	2	4	89	58	0	2	0	9	2	32	0	66	0	0	14	1	0	0	25	16	0	0	0	1	1	0	4	0.002	0.0036	0.0787	0.0617	0	0.002	0	0.0052	0.0014	0.1866	0.035	0	0.025	0	0	0.0173	0.0014	0	0	0.0187	0.0145	0
PAC001105_g	1	2	0	0	0	0	1	0	0	0	0	0	0	0	0	0	0	0	0	0	0	0	0	0	0	0	0	0.001	0.0018	0	0	0	0	0.0007	0	0	0	0	0	0	0	0	0	0	0	0	0	0	0
PAC001108_g	43	18	87	1149	5	2	0	15	1	8	0	0	0	0	39	93	1	0	12	27	0	0	1	2	0	0	0	0.0426	0.0164	0.0769	1.2232	0.005	0.002	0	0.0087	0.0007	0.1065	0.0088	0	0	0	0	0.0483	0.1284	0.0018	0	0.009	0.0244	0
PAC001109_g	23	10	101	1	0	0	2	2	0	20	0	0	0	1	585	420	0	0	4	3	4	0	2	0	3	0	0	0.0228	0.0091	0.0893	0.0011	0	0	0.0014	0.0012	0	0.1932	0.0219	0	0	0	0.0008	0.7238	0.58	0	0	0.003	0.0027	0.0028
PAC001112_g	0	0	0	0	0	2	0	0	0	1	0	2	0	0	1	36	0	0	0	0	0	1	0	0	0	5	0	0	0	0	0	0	0.002	0	0	0	0.0307	0.0011	0	0.0008	0	0	0.0012	0.0497	0	0	0	0	0
PAC001115_g	0	2	861	1	2	5	2	6	3	12	0	5	0	4	89	146	1	0	9	15	1	3	2	0	0	1	1	0	0.0018	0.7615	0.0011	0.002	0.005	0.0014	0.0035	0.0021	0.1197	0.0131	0	0.0019	0	0.0034	0.1101	0.2016	0.0018	0	0.0067	0.0136	0.0007
PAC001116_g	0	2	18	0	0	0	0	0	0	48	0	0	0	1	11	20	0	0	0	0	0	0	0	0	0	0	0	0	0.0018	0.0159	0	0	0	0	0	0	0.0143	0.0526	0	0	0	0.0008	0.0136	0.0276	0	0	0	0	0
PAC001118_g	48	8	497	0	2	1	1	0	0	4	0	283	1	12	0	0	0	1	1	0	0	0	0	6	1	0	0	0.0475	0.0073	0.4396	0	0.002	0.001	0.0007	0	0	0.0703	0.0044	0	0.1071	0.0011	0.0102	0	0	0	0.0012	0.0007	0	0
PAC001124_g	0	0	2	0	0	0	0	0	0	0	0	0	1	0	0	0	0	0	0	0	0	0	0	2	0	0	0	0	0	0.0018	0	0	0	0	0	0	0	0	0	0	0.0011	0	0	0	0	0	0	0	0
PAC001138_g	4	0	19	0	0	0	0	0	1	11	0	10	0	2	8	0	0	2	1	12	1	0	0	0	0	0	0	0.004	0	0.0168	0	0	0	0	0	0.0007	0.0154	0.012	0	0.0038	0	0.0017	0.0099	0	0	0.0024	0.0007	0.0109	0.0007
PAC001141_g	2	2	225	0	0	0	0	0	0	0	0	0	0	0	0	0	0	0	0	0	0	0	0	0	0	0	0	0.002	0.0018	0.199	0	0	0	0	0	0	0	0	0	0	0	0	0	0	0	0	0	0	0
PAC001144_g	0	0	99	0	0	0	0	0	0	7	0	6	0	0	9	0	0	0	0	0	0	0	0	0	0	0	0	0	0	0.0876	0	0	0	0	0	0	0.0154	0.0077	0	0.0023	0	0	0.0111	0	0	0	0	0	0
PAC001165_g	245	22	327	62	1	0	1	1165	2	1400	1	213	10	32	378	231	0	0	5	14	3	11	32	75	5	11	6	0.2426	0.02	0.2892	0.066	0.001	0	0.0007	0.677	0.0014	0.123	1.5333	0.0013	0.0806	0.011	0.0271	0.4677	0.319	0	0	0.0037	0.0127	0.0021
PAC001166_g	3	0	2	0	2	0	0	1	0	40	0	0	0	0	9	2	0	0	0	0	0	0	0	3	0	0	0	0.003	0	0.0018	0	0.002	0	0	0.0006	0	0.0329	0.0438	0	0	0	0	0.0111	0.0028	0	0	0	0	0
PAC001168_g	2	1	0	0	0	0	0	0	0	0	0	0	0	0	2	0	0	0	0	0	0	0	0	0	0	0	0	0.002	0.0009	0	0	0	0	0	0	0	0	0	0	0	0	0	0.0025	0	0	0	0	0	0
PAC001177_g	1	0	0	0	0	0	0	0	0	0	0	0	0	0	0	0	0	0	0	0	0	0	0	0	0	0	0	0.001	0	0	0	0	0	0	0	0	0	0	0	0	0	0	0	0	0	0	0	0	0
PAC001199_g	0	0	105	17	0	0	0	3	0	1	0	5	0	0	14	0	0	0	0	0	0	0	0	0	2	0	0	0	0	0.0929	0.0181	0	0	0	0.0017	0	0.0055	0.0011	0	0.0019	0	0	0.0173	0	0	0	0	0	0
PAC001200_g	116	7	30	2	0	2	0	12	0	7	0	1	0	3	13	0	0	0	16	2	15	0	0	2	0	0	0	0.1149	0.0064	0.0265	0.0021	0	0.002	0	0.007	0	0.0198	0.0077	0	0.0004	0	0.0025	0.0161	0	0	0	0.012	0.0018	0.0105
PAC001201_g	4	1	0	0	0	1	0	1	0	17	0	0	0	0	0	0	0	0	1	6	1	0	0	0	2	0	0	0.004	0.0009	0	0	0	0.001	0	0.0006	0	0.0055	0.0186	0	0	0	0	0	0	0	0	0.0007	0.0054	0.0007
PAC001207_g	44	4	85	3	8	7	1	15	1	98	7	10	0	8	47	99	5	12	207	303	2	1	4	6	18	2	1	0.0436	0.0036	0.0752	0.0032	0.008	0.007	0.0007	0.0087	0.0007	0.9925	0.1073	0.0092	0.0038	0	0.0068	0.0582	0.1367	0.0091	0.0143	0.155	0.2742	0.0014
PAC001212_g	3	0	0	0	0	0	0	0	0	5	0	0	0	0	19	0	1	0	0	5	0	0	2	4	0	1	0	0.003	0	0	0	0	0	0	0	0	0	0.0055	0	0	0	0	0.0235	0	0.0018	0	0	0.0045	0
PAC001217_g	3	0	0	0	0	0	0	2	0	7	0	3	1	0	0	0	0	0	0	2	0	0	0	0	0	0	0	0.003	0	0	0	0	0	0	0.0012	0	0.0088	0.0077	0	0.0011	0.0011	0	0	0	0	0	0	0.0018	0
PAC001219_g	0	0	25	0	0	0	0	0	0	1	0	0	0	0	0	0	0	0	0	2	0	0	0	0	0	0	0	0	0	0.0221	0	0	0	0	0	0	0	0.0011	0	0	0	0	0	0	0	0	0	0.0018	0
PAC001221_g	0	0	0	0	0	0	0	0	0	2	0	0	0	0	0	0	0	0	2	1	0	0	0	0	0	0	0	0	0	0	0	0	0	0	0	0	0	0.0022	0	0	0	0	0	0	0	0	0.0015	0.0009	0
PAC001225_g	0	0	0	0	0	0	13	0	0	4	0	24	0	1	5	0	0	0	0	0	0	0	2	1	0	0	0	0	0	0	0	0	0	0.009	0	0	0	0.0044	0	0.0091	0	0.0008	0.0062	0	0	0	0	0	0
PAC001228_g	5	2	0	9	0	0	0	0	6	2	0	11	0	0	8	0	0	0	0	0	0	0	0	0	0	0	0	0.005	0.0018	0	0.0096	0	0	0	0	0.0042	0.0022	0.0022	0	0.0042	0	0	0.0099	0	0	0	0	0	0
PAC001231_g	0	0	6	0	0	0	0	0	0	3	0	0	0	0	0	0	0	0	0	0	0	0	0	0	2	0	0	0	0	0.0053	0	0	0	0	0	0	0.0011	0.0033	0	0	0	0	0	0	0	0	0	0	0
PAC001236_g	0	0	24	0	0	0	0	2	0	7	0	0	0	0	0	0	0	0	0	0	0	0	0	0	0	0	0	0	0	0.0212	0	0	0	0	0.0012	0	0.0011	0.0077	0	0	0	0	0	0	0	0	0	0	0
PAC001265_f_uc	0	0	2	0	0	0	0	0	0	0	0	0	0	0	0	0	0	0	0	0	0	0	0	0	0	0	0	0	0	0.0018	0	0	0	0	0	0	0	0	0	0	0	0	0	0	0	0	0	0	0
PAC001265_g	0	0	8	0	0	0	0	0	0	0	0	0	0	0	0	0	0	0	0	0	0	0	0	0	0	0	0	0	0	0.0071	0	0	0	0	0	0	0	0	0	0	0	0	0	0	0	0	0	0	0
PAC001266_g	2330	425	757	307	2	10	26	1026	115	2131	7	627	10	19	1322	1369	14	6	311	543	11	30	128	1154	115	571	5	2.3069	0.387	0.6695	0.3268	0.002	0.01	0.0181	0.5963	0.0804	0.4655	2.3339	0.0092	0.2372	0.011	0.0161	1.6357	1.8904	0.0254	0.0072	0.2329	0.4914	0.0077
PAC001270_g	6	0	0	0	0	0	0	18	1	5	0	5	0	1	2	0	0	0	2	0	0	1	0	1	0	0	0	0.0059	0	0	0	0	0	0	0.0105	0.0007	0	0.0055	0	0.0019	0	0.0008	0.0025	0	0	0	0.0015	0	0
PAC001274_g	0	0	5	31	0	0	0	0	0	0	0	0	0	1	46	7	0	0	17	0	0	0	0	0	0	0	0	0	0	0.0044	0.033	0	0	0	0	0	0.0044	0	0	0	0	0.0008	0.0569	0.0097	0	0	0.0127	0	0
PAC001283_g	0	0	1	0	0	0	0	0	0	0	0	0	0	0	42	51	2	1	0	0	0	0	0	0	0	0	0	0	0	0.0009	0	0	0	0	0	0	0	0	0	0	0	0	0.052	0.0704	0.0036	0.0012	0	0	0
PAC001287_g	0	0	0	0	0	0	0	0	1	1	0	0	0	0	1	0	0	0	0	0	0	0	0	0	0	0	0	0	0	0	0	0	0	0	0	0.0007	0	0.0011	0	0	0	0	0.0012	0	0	0	0	0	0
PAC001296_g	47	39	36	2	0	0	0	15	0	29	0	23	0	0	121	47	0	1	18	7	6	2	3	1	0	0	0	0.0465	0.0355	0.0318	0.0021	0	0	0	0.0087	0	0.0176	0.0318	0	0.0087	0	0	0.1497	0.0649	0	0.0012	0.0135	0.0063	0.0042
PAC001301_g	0	0	9	0	0	0	0	0	0	0	0	0	0	1	0	0	0	0	0	0	0	0	0	0	0	0	0	0	0	0.008	0	0	0	0	0	0	0	0	0	0	0	0.0008	0	0	0	0	0	0	0
PAC001308_g	2	0	0	0	0	0	0	13	0	92	0	39	0	0	10	19	0	0	1	2	0	0	0	2	0	1	0	0.002	0	0	0	0	0	0	0.0076	0	0	0.1008	0	0.0148	0	0	0.0124	0.0262	0	0	0.0007	0.0018	0
PAC001313_g	0	0	0	0	0	0	0	1	0	1	0	0	0	0	0	0	0	0	0	0	0	0	0	0	0	0	0	0	0	0	0	0	0	0	0.0006	0	0.0088	0.0011	0	0	0	0	0	0	0	0	0	0	0
PAC001323_g	0	0	0	0	0	0	0	0	0	0	0	0	0	0	4	0	0	0	0	1	0	0	0	2	0	0	0	0	0	0	0	0	0	0	0	0	0.0088	0	0	0	0	0	0.0049	0	0	0	0	0.0009	0
PAC001341_g	0	0	0	0	0	0	0	0	0	0	0	0	0	0	2	0	0	0	0	0	0	0	0	0	0	0	0	0	0	0	0	0	0	0	0	0	0	0	0	0	0	0	0.0025	0	0	0	0	0	0
PAC001360_g	0	0	319	190	0	0	0	0	0	0	0	34	0	1	0	0	0	0	0	2	0	0	0	7	0	2	0	0	0	0.2821	0.2023	0	0	0	0	0	0.0165	0	0	0.0129	0	0.0008	0	0	0	0	0	0.0018	0
PAC001362_g	0	0	43	3	0	0	0	3	0	3	0	3	0	0	0	0	0	0	2	0	0	0	0	0	0	0	0	0	0	0.038	0.0032	0	0	0	0.0017	0	0.0088	0.0033	0	0.0011	0	0	0	0	0	0	0.0015	0	0
PAC001372_g	0	0	19	15	0	2	0	0	0	1	0	19	1	0	147	43	0	0	1	2	0	0	1	1	0	0	0	0	0	0.0168	0.016	0	0.002	0	0	0	0.0373	0.0011	0	0.0072	0.0011	0	0.1819	0.0594	0	0	0.0007	0.0018	0
PAC001375_g	0	0	7	1	0	0	0	0	0	0	0	0	0	0	0	0	0	0	0	0	0	0	0	0	0	0	0	0	0	0.0062	0.0011	0	0	0	0	0	0.0011	0	0	0	0	0	0	0	0	0	0	0	0
PAC001377_g	0	1	0	0	0	0	0	0	0	1	0	9	0	0	0	0	0	0	0	0	0	0	0	2	0	1	0	0	0.0009	0	0	0	0	0	0	0	0	0.0011	0	0.0034	0	0	0	0	0	0	0	0	0
PAC001385_g	1	0	47	32	0	0	0	12	0	19	0	12	0	0	0	21	0	0	0	2	0	0	1	0	3	0	0	0.001	0	0.0416	0.0341	0	0	0	0.007	0	0.0044	0.0208	0	0.0045	0	0	0	0.029	0	0	0	0.0018	0
PAC001389_g	0	0	0	0	0	0	0	0	0	0	0	1	0	0	0	0	0	0	0	0	0	0	0	0	0	0	0	0	0	0	0	0	0	0	0	0	0	0	0	0.0004	0	0	0	0	0	0	0	0	0
PAC001390_g	0	0	0	0	0	0	0	0	0	0	0	0	0	0	0	0	0	0	0	0	0	0	0	0	0	0	0	0	0	0	0	0	0	0	0	0	0.0121	0	0	0	0	0	0	0	0	0	0	0	0
PAC001400_g	2	0	2	102	0	0	0	2	0	8	0	0	0	0	24	21	0	0	0	0	0	0	0	0	0	0	0	0.002	0	0.0018	0.1086	0	0	0	0.0012	0	0	0.0088	0	0	0	0	0.0297	0.029	0	0	0	0	0
PAC001402_g	0	0	25	0	0	0	0	0	0	1	0	0	0	4	1	0	0	0	0	1	0	0	0	0	0	0	0	0	0	0.0221	0	0	0	0	0	0	0	0.0011	0	0	0	0.0034	0.0012	0	0	0	0	0.0009	0
PAC001408_g	0	0	0	0	0	0	0	0	0	0	1	2	0	0	0	0	0	0	0	0	0	3	0	0	0	0	0	0	0	0	0	0	0	0	0	0	0.0176	0	0.0013	0.0008	0	0	0	0	0	0	0	0	0
PAC001433_g	4	0	0	0	0	0	0	3	0	0	0	3	0	0	0	0	0	0	3	1	0	0	0	0	0	0	0	0.004	0	0	0	0	0	0	0.0017	0	0.0066	0	0	0.0011	0	0	0	0	0	0	0.0022	0.0009	0
PAC001437_g	24	40	88	0	2	2	0	7	0	42	0	19	0	8	56	54	0	0	9	25	0	0	2	4	2	0	0	0.0238	0.0364	0.0778	0	0.002	0.002	0	0.0041	0	0.1032	0.046	0	0.0072	0	0.0068	0.0693	0.0746	0	0	0.0067	0.0226	0
PAC001440_g	0	0	220	1	0	0	0	0	0	0	0	0	0	0	0	0	0	0	0	0	0	0	0	0	0	0	0	0	0	0.1946	0.0011	0	0	0	0	0	0	0	0	0	0	0	0	0	0	0	0	0	0
PAC001446_g	0	0	0	0	0	0	0	0	0	0	0	0	0	0	0	0	0	0	0	0	0	1	0	0	0	0	0	0	0	0	0	0	0	0	0	0	0	0	0	0	0	0	0	0	0	0	0	0	0
PAC001452_g	0	0	5	0	0	0	0	0	0	3	0	0	0	0	0	0	0	0	2	0	0	0	0	0	0	0	0	0	0	0.0044	0	0	0	0	0	0	0.0143	0.0033	0	0	0	0	0	0	0	0	0.0015	0	0
PAC001456_g	0	0	0	24	0	0	0	0	0	0	0	0	0	1	137	10	0	0	0	0	0	1	0	0	0	0	0	0	0	0	0.0255	0	0	0	0	0	0	0	0	0	0	0.0008	0.1695	0.0138	0	0	0	0	0
PAC001457_g	3	0	0	0	0	1	0	8	0	2	0	13	0	4	6	0	1	0	4	0	0	0	0	0	0	0	0	0.003	0	0	0	0	0.001	0	0.0046	0	0	0.0022	0	0.0049	0	0.0034	0.0074	0	0.0018	0	0.003	0	0
PAC001458_g	0	0	0	0	0	0	0	0	0	2	0	0	0	0	0	0	0	0	0	0	0	0	0	0	0	0	0	0	0	0	0	0	0	0	0	0	0	0.0022	0	0	0	0	0	0	0	0	0	0	0
PAC001465_g	0	0	0	0	0	0	0	0	0	0	0	0	0	0	0	0	0	0	0	0	0	0	0	0	0	0	0	0	0	0	0	0	0	0	0	0	0.0055	0	0	0	0	0	0	0	0	0	0	0	0
PAC001468_g	0	0	10	0	0	0	0	0	0	0	0	0	0	0	0	0	0	0	0	0	0	0	0	0	0	0	0	0	0	0.0088	0	0	0	0	0	0	0	0	0	0	0	0	0	0	0	0	0	0	0
PAC001472_g	0	0	0	0	0	0	0	0	0	0	0	0	0	0	0	0	0	0	0	0	0	0	0	0	0	0	0	0	0	0	0	0	0	0	0	0	0.0022	0	0	0	0	0	0	0	0	0	0	0	0
PAC001480_g	0	0	0	0	0	0	0	0	0	0	0	0	0	0	2	0	0	0	0	0	0	0	0	0	0	0	0	0	0	0	0	0	0	0	0	0	0	0	0	0	0	0	0.0025	0	0	0	0	0	0
PAC001500_g	0	1	0	86	0	0	1	0	0	1	0	0	0	1	9	42	1	2	0	3	1	0	0	0	0	0	0	0	0.0009	0	0.0916	0	0	0.0007	0	0	0.0395	0.0011	0	0	0	0.0008	0.0111	0.058	0.0018	0.0024	0	0.0027	0.0007
PAC001516_g	6	0	1	61	0	0	0	121	3	143	0	1	0	1	36	55	0	0	0	0	0	0	0	0	0	0	0	0.0059	0	0.0009	0.0649	0	0	0	0.0703	0.0021	0.0231	0.1566	0	0.0004	0	0.0008	0.0445	0.0759	0	0	0	0	0
PAC001524_g	0	0	0	0	0	0	0	0	0	0	0	0	0	0	0	0	0	0	2	0	0	0	0	0	0	0	0	0	0	0	0	0	0	0	0	0	0.0121	0	0	0	0	0	0	0	0	0	0.0015	0	0
PAC001525_g	0	0	0	0	0	0	0	0	0	0	0	2	0	0	23	0	0	0	0	0	0	2	0	0	0	0	0	0	0	0	0	0	0	0	0	0	0	0	0	0.0008	0	0	0.0285	0	0	0	0	0	0
PAC001544_g	0	0	0	0	0	0	0	0	0	0	0	0	0	0	15	0	0	0	4	0	0	0	0	0	0	0	0	0	0	0	0	0	0	0	0	0	0	0	0	0	0	0	0.0186	0	0	0	0.003	0	0
PAC001563_g	6	0	6	0	0	0	0	0	0	7	0	4	0	0	1	0	0	0	0	0	0	0	0	0	0	0	0	0.0059	0	0.0053	0	0	0	0	0	0	0.0143	0.0077	0	0.0015	0	0	0.0012	0	0	0	0	0	0
PAC001572_g	0	0	0	0	3	0	0	0	0	0	0	0	0	0	0	0	0	0	0	0	0	0	0	0	0	0	0	0	0	0	0	0.003	0	0	0	0	0	0	0	0	0	0	0	0	0	0	0	0	0
PAC001573_g	1	0	0	17	0	0	0	2	0	2	1	4	0	0	15	0	0	0	1	0	0	0	2	0	0	0	0	0.001	0	0	0.0181	0	0	0	0.0012	0	0	0.0022	0.0013	0.0015	0	0	0.0186	0	0	0	0.0007	0	0
PAC001588_g	6	0	106	0	0	0	0	9	0	19	3	9	0	0	5	0	0	0	0	2	0	0	0	0	0	0	0	0.0059	0	0.0938	0	0	0	0	0.0052	0	0.0351	0.0208	0.0039	0.0034	0	0	0.0062	0	0	0	0	0.0018	0
PAC001609_g	5	0	0	0	0	0	0	0	0	1	0	0	0	2	10	0	0	0	2	0	0	0	0	0	0	0	0	0.005	0	0	0	0	0	0	0	0	0.0285	0.0011	0	0	0	0.0017	0.0124	0	0	0	0.0015	0	0
PAC001612_g	0	0	1	0	0	0	0	0	0	7	0	2	0	0	0	0	0	0	0	0	0	0	0	0	0	0	0	0	0	0.0009	0	0	0	0	0	0	0.0395	0.0077	0	0.0008	0	0	0	0	0	0	0	0	0
PAC001637_g	0	0	0	0	0	0	0	0	0	0	0	0	0	0	10	0	0	0	0	0	0	0	0	0	0	0	0	0	0	0	0	0	0	0	0	0	0	0	0	0	0	0	0.0124	0	0	0	0	0	0
PAC001651_g	0	0	8	0	0	1	0	0	0	0	0	0	0	0	0	0	0	0	0	0	0	0	0	0	0	0	0	0	0	0.0071	0	0	0.001	0	0	0	0	0	0	0	0	0	0	0	0	0	0	0	0
PAC001663_g	1	0	41	0	0	0	0	3	0	7	0	55	0	1	6	0	0	0	3	3	0	0	0	0	0	0	1	0.001	0	0.0363	0	0	0	0	0.0017	0	0.0231	0.0077	0	0.0208	0	0.0008	0.0074	0	0	0	0.0022	0.0027	0
PAC001679_g	76	2	779	153	0	7	2	44	5	3146	2	176	5	12	154	125	0	0	11	115	0	6	38	69	2	9	0	0.0752	0.0018	0.689	0.1629	0	0.007	0.0014	0.0256	0.0035	0.1471	3.4455	0.0026	0.0666	0.0055	0.0102	0.1905	0.1726	0	0	0.0082	0.1041	0
PAC001681_g	2	2	0	11	0	0	0	1	0	1	0	0	0	0	0	0	0	0	0	0	0	0	0	0	0	0	0	0.002	0.0018	0	0.0117	0	0	0	0.0006	0	0	0.0011	0	0	0	0	0	0	0	0	0	0	0
PAC001738_g	0	0	0	21	0	0	0	0	0	0	0	0	0	0	0	0	0	0	0	0	0	0	0	0	0	0	0	0	0	0	0.0224	0	0	0	0	0	0	0	0	0	0	0	0	0	0	0	0	0	0
PAC001765_g	15	0	192	8	0	0	0	11	0	51	0	16	0	2	47	67	1	0	1	2	1	0	0	7	4	0	1	0.0149	0	0.1698	0.0085	0	0	0	0.0064	0	0.1888	0.0559	0	0.0061	0	0.0017	0.0582	0.0925	0.0018	0	0.0007	0.0018	0.0007
PAC001778_g	0	0	0	0	0	0	0	0	0	0	0	3	0	0	4	26	0	0	0	0	0	0	0	0	0	0	0	0	0	0	0	0	0	0	0	0	0	0	0	0.0011	0	0	0.0049	0.0359	0	0	0	0	0
PAC001846_g	0	0	16	0	0	0	0	0	0	0	0	0	0	0	0	0	0	0	0	0	0	0	0	0	0	0	0	0	0	0.0142	0	0	0	0	0	0	0	0	0	0	0	0	0	0	0	0	0	0	0
PAC001918_g	0	0	10	0	0	0	0	0	0	0	0	0	0	0	0	0	0	0	0	0	0	0	0	0	0	0	0	0	0	0.0088	0	0	0	0	0	0	0	0	0	0	0	0	0	0	0	0	0	0	0
PAC001997_g	0	0	0	0	0	0	0	0	0	0	0	0	0	0	0	5	0	0	0	0	0	0	0	0	0	0	0	0	0	0	0	0	0	0	0	0	0	0	0	0	0	0	0	0.0069	0	0	0	0	0
PAC002039_g	0	0	0	0	0	0	0	0	0	0	0	2	0	0	0	0	0	0	0	0	0	0	0	0	0	0	0	0	0	0	0	0	0	0	0	0	0	0	0	0.0008	0	0	0	0	0	0	0	0	0
PAC002042_g	0	0	0	1	0	0	0	2	0	188	0	1	0	0	0	29	0	0	1	2	0	0	0	1	0	0	0	0	0	0	0.0011	0	0	0	0.0012	0	0	0.2059	0	0.0004	0	0	0	0.04	0	0	0.0007	0.0018	0
PAC002046_g	2	0	0	0	0	0	0	0	0	0	0	0	0	0	0	0	0	0	0	0	0	0	0	0	0	0	0	0.002	0	0	0	0	0	0	0	0	0	0	0	0	0	0	0	0	0	0	0	0	0
PAC002129_g	0	0	0	0	0	0	0	7	0	0	0	0	0	0	0	0	0	0	0	0	0	0	0	0	0	0	0	0	0	0	0	0	0	0	0.0041	0	0	0	0	0	0	0	0	0	0	0	0	0	0
PAC002153_g	0	0	0	12	0	0	0	7	0	2	0	1	0	0	9	0	0	0	0	0	0	0	0	0	0	0	0	0	0	0	0.0128	0	0	0	0.0041	0	0	0.0022	0	0.0004	0	0	0.0111	0	0	0	0	0	0
PAC002155_g	0	0	0	0	0	0	0	2	0	1	0	0	0	0	0	0	0	0	0	0	0	0	0	0	0	0	0	0	0	0	0	0	0	0	0.0012	0	0	0.0011	0	0	0	0	0	0	0	0	0	0	0
PAC002172_g	0	0	0	0	0	0	0	0	0	0	0	0	0	0	1	0	0	0	0	0	0	0	0	0	0	0	0	0	0	0	0	0	0	0	0	0	0	0	0	0	0	0	0.0012	0	0	0	0	0	0
PAC002178_g	3	1	0	0	0	0	0	17	0	13	0	5	0	0	7	0	0	0	0	0	0	0	0	0	0	0	0	0.003	0.0009	0	0	0	0	0	0.0099	0	0	0.0142	0	0.0019	0	0	0.0087	0	0	0	0	0	0
PAC002196_g	0	0	0	0	0	0	0	0	0	0	0	0	0	0	3	0	0	0	0	0	0	0	0	0	0	0	0	0	0	0	0	0	0	0	0	0	0	0	0	0	0	0	0.0037	0	0	0	0	0	0
PAC002197_g	0	0	17	0	0	0	0	1	0	0	0	1	0	0	0	32	0	0	2	0	0	0	0	0	0	0	0	0	0	0.015	0	0	0	0	0.0006	0	0.0231	0	0	0.0004	0	0	0	0.0442	0	0	0.0015	0	0
PAC002203_g	0	0	1	0	0	0	0	3	0	11	0	12	0	0	0	0	0	0	0	0	0	0	0	0	0	0	0	0	0	0.0009	0	0	0	0	0.0017	0	0	0.012	0	0.0045	0	0	0	0	0	0	0	0	0
PAC002290_f_uc	0	0	0	0	0	0	0	0	0	0	0	0	0	0	0	0	0	0	0	0	0	0	0	0	0	0	0	0	0	0	0	0	0	0	0	0	0.0022	0	0	0	0	0	0	0	0	0	0	0	0
PAC002290_g	0	0	0	0	0	0	0	0	0	0	0	0	0	0	0	0	0	0	0	0	0	0	0	0	0	0	0	0	0	0	0	0	0	0	0	0	0.0066	0	0	0	0	0	0	0	0	0	0	0	0
PAC002360_g	0	0	0	0	0	0	0	0	0	5	0	0	0	0	2	0	0	0	0	0	0	0	0	0	0	0	0	0	0	0	0	0	0	0	0	0	0	0.0055	0	0	0	0	0.0025	0	0	0	0	0	0
PAC002367_g	13	10	804	39	3	21	2	4	5	0	1	1	0	6	33	25	0	0	11	24	0	3	2	1	3	0	0	0.0129	0.0091	0.7111	0.0415	0.003	0.021	0.0014	0.0023	0.0035	0.1899	0	0.0013	0.0004	0	0.0051	0.0408	0.0345	0	0	0.0082	0.0217	0
PAC002368_g	0	0	10	0	0	0	0	0	0	5	0	2	0	0	2	0	0	0	0	0	0	0	0	0	0	0	0	0	0	0.0088	0	0	0	0	0	0	0	0.0055	0	0.0008	0	0	0.0025	0	0	0	0	0	0
PAC002375_g	0	0	0	0	0	0	0	0	3	0	0	0	0	0	10	0	0	0	0	0	0	0	0	1	0	0	0	0	0	0	0	0	0	0	0	0.0021	0	0	0	0	0	0	0.0124	0	0	0	0	0	0
PAC002400_g	0	0	0	0	0	0	0	0	0	0	0	0	0	0	0	0	0	0	0	0	0	0	0	0	0	0	0	0	0	0	0	0	0	0	0	0	0.0088	0	0	0	0	0	0	0	0	0	0	0	0
PAC002409_g	0	1	0	0	0	0	0	0	0	0	0	0	0	0	0	0	0	0	0	0	0	0	0	0	0	0	0	0	0.0009	0	0	0	0	0	0	0	0	0	0	0	0	0	0	0	0	0	0	0	0
PAC002423_g	0	0	5	0	0	0	0	0	0	2	0	0	0	0	0	0	0	0	0	0	0	0	0	0	0	0	0	0	0	0.0044	0	0	0	0	0	0	0.0362	0.0022	0	0	0	0	0	0	0	0	0	0	0
PAC002454_g	0	0	0	0	0	0	0	2	1	0	0	8	0	0	19	15	0	0	0	0	0	0	0	0	0	0	0	0	0	0	0	0	0	0	0.0012	0.0007	0	0	0	0.003	0	0	0.0235	0.0207	0	0	0	0	0
PAC002460_g	6	0	0	0	0	0	0	0	0	1	0	73	0	0	0	0	0	0	0	0	0	3	0	0	0	0	0	0.0059	0	0	0	0	0	0	0	0	0	0.0011	0	0.0276	0	0	0	0	0	0	0	0	0
PAC002462_g	0	0	0	0	0	0	2	0	2	3	0	0	0	0	0	0	0	0	0	0	0	0	0	0	0	0	0	0	0	0	0	0	0	0.0014	0	0.0014	0.0011	0.0033	0	0	0	0	0	0	0	0	0	0	0
PAC002471_g	0	0	0	0	0	0	0	2	0	0	0	4	0	0	0	0	0	0	2	0	0	0	0	0	0	0	0	0	0	0	0	0	0	0	0.0012	0	0	0	0	0.0015	0	0	0	0	0	0	0.0015	0	0
PAC002510_g	0	0	0	0	0	0	0	1	0	0	0	0	0	0	0	0	0	0	0	0	0	0	0	0	0	0	0	0	0	0	0	0	0	0	0.0006	0	0	0	0	0	0	0	0	0	0	0	0	0	0
PAC002518_g	0	0	2	0	0	0	0	0	0	2	0	0	0	0	0	0	0	0	0	0	0	0	0	0	0	0	0	0	0	0.0018	0	0	0	0	0	0	0	0.0022	0	0	0	0	0	0	0	0	0	0	0
PAC002528_g	38	21	5	0	0	0	4	51	10	27	0	3	1	0	28	0	0	0	0	32	1	0	0	70	11	10	0	0.0376	0.0191	0.0044	0	0	0	0.0028	0.0296	0.007	0.0121	0.0296	0	0.0011	0.0011	0	0.0346	0	0	0	0	0.029	0.0007
Paenibacillaceae_uc	0	0	0	5	0	0	0	0	0	0	0	0	0	0	0	0	0	0	0	0	0	0	0	0	0	0	0	0	0	0	0.0053	0	0	0	0	0	0	0	0	0	0	0	0	0	0	0	0	0	0
Paenibacillus	0	0	9	0	0	0	0	0	0	0	0	0	0	0	5	0	0	0	0	0	0	0	0	0	0	0	0	0	0	0.008	0	0	0	0	0	0	0	0	0	0	0	0	0.0062	0	0	0	0	0	0
Paeniclostridium	0	0	0	0	0	0	0	0	0	0	0	0	0	0	0	0	0	0	0	0	0	0	0	0	1	0	0	0	0	0	0	0	0	0	0	0	0	0	0	0	0	0	0	0	0	0	0	0	0
Paenisporosarcina	0	0	0	0	3	0	0	0	0	0	0	0	0	0	0	0	0	0	0	0	0	0	0	0	0	0	0	0	0	0	0	0.003	0	0	0	0	0	0	0	0	0	0	0	0	0	0	0	0	0
Paludicola	20	0	90	62	1	2	2	5	0	48	0	17	0	0	22	51	0	1	8	2	0	0	0	3	2	0	0	0.0198	0	0.0796	0.066	0.001	0.002	0.0014	0.0029	0	0.0681	0.0526	0	0.0064	0	0	0.0272	0.0704	0	0.0012	0.006	0.0018	0
Pantoea	2	7	0	0	0	0	0	0	0	0	0	0	0	0	0	0	0	0	0	0	0	0	0	0	0	0	0	0.002	0.0064	0	0	0	0	0	0	0	0	0	0	0	0	0	0	0	0	0	0	0	0
Parabacteroides	4	0	258	0	0	0	0	2	0	4	0	0	0	0	19	41	0	0	5	2	0	1	2	1	4	0	0	0.004	0	0.2282	0	0	0	0	0.0012	0	0.3777	0.0044	0	0	0	0	0.0235	0.0566	0	0	0.0037	0.0018	0
Paraclostridium	0	0	0	0	0	0	0	0	0	0	0	0	0	0	0	0	0	0	0	0	0	0	0	0	0	0	1	0	0	0	0	0	0	0	0	0	0	0	0	0	0	0	0	0	0	0	0	0	0
Paracoccus	0	0	0	0	0	0	0	0	3	0	0	0	0	0	0	8	0	0	0	0	0	0	0	0	0	0	0	0	0	0	0	0	0	0	0	0.0021	0	0	0	0	0	0	0	0.011	0	0	0	0	0
Paralkalibacillus	0	0	0	0	0	0	0	0	0	0	0	0	0	0	0	12	0	0	0	2	0	0	0	0	0	0	0	0	0	0	0	0	0	0	0	0	0	0	0	0	0	0	0	0.0166	0	0	0	0.0018	0
Parasutterella	14	0	0	0	0	0	0	9	0	4	0	0	0	0	2	0	0	0	1	33	8	1	0	37	0	3	0	0.0139	0	0	0	0	0	0	0.0052	0	0.0187	0.0044	0	0	0	0	0.0025	0	0	0	0.0007	0.0299	0.0056
Parvibacter	312	10	2	382	0	1	0	8	0	11	0	1	0	2	31	14	2	47	77	1162	1	0	0	67	3	26	0	0.3089	0.0091	0.0018	0.4067	0	0.001	0	0.0046	0	0.0143	0.012	0	0.0004	0	0.0017	0.0384	0.0193	0.0036	0.0561	0.0577	1.0515	0.0007
Pediococcus	0	0	0	0	3	10	0	0	0	0	10	0	3	0	0	0	120	39	0	0	0	0	0	3	0	23	3	0	0	0	0	0.003	0.01	0	0	0	0	0	0.0131	0	0.0033	0	0	0	0.2176	0.0465	0	0	0
Pelomonas	0	0	5	0	0	0	0	0	0	0	0	0	0	0	0	0	0	0	0	0	0	0	0	0	0	0	0	0	0	0.0044	0	0	0	0	0	0	0	0	0	0	0	0	0	0	0	0	0	0	0
Peptococcaceae_uc	0	0	0	2	0	0	0	0	0	0	0	0	0	0	2	0	0	0	3	0	0	0	0	0	0	0	0	0	0	0	0.0021	0	0	0	0	0	0	0	0	0	0	0	0.0025	0	0	0	0.0022	0	0
Peptostreptococcaceae_uc	86	43	12	0	2	0	50	29	10	120	2	13	0	68	9	6	8	5	20	98	20	68	48	6	4	9	21	0.0851	0.0392	0.0106	0	0.002	0	0.0347	0.0169	0.007	0.0044	0.1314	0.0026	0.0049	0	0.0576	0.0111	0.0083	0.0145	0.006	0.015	0.0887	0.014
Phocea	1	0	17	0	0	0	2	0	0	0	0	9	0	0	26	31	0	0	3	0	0	0	0	0	0	2	0	0.001	0	0.015	0	0	0	0.0014	0	0	0.0121	0	0	0.0034	0	0	0.0322	0.0428	0	0	0.0022	0	0
Phycicoccus	0	0	0	0	0	0	0	0	0	0	1	0	0	0	1	0	0	0	0	0	0	0	0	0	0	0	0	0	0	0	0	0	0	0	0	0	0	0	0.0013	0	0	0	0.0012	0	0	0	0	0	0
Planococcus	0	0	0	17	0	0	0	0	0	0	0	0	0	0	0	0	0	0	0	0	0	0	0	0	0	0	0	0	0	0	0.0181	0	0	0	0	0	0	0	0	0	0	0	0	0	0	0	0	0	0
Polaromonas	0	0	0	0	0	0	0	0	0	0	0	0	0	0	0	0	0	0	0	0	0	0	0	0	0	0	0	0	0	0	0	0	0	0	0	0	0.0066	0	0	0	0	0	0	0	0	0	0	0	0
Porphyromonas	0	0	0	0	0	0	0	0	0	0	0	0	0	0	0	0	0	0	0	0	0	0	0	0	0	0	0	0	0	0	0	0	0	0	0	0	0.0834	0	0	0	0	0	0	0	0	0	0	0	0
Prevotella	1	2	423	18	4	5	2	0	0	1	0	0	0	1	3	13	0	0	0	0	0	0	0	1	0	0	3	0.001	0.0018	0.3741	0.0192	0.004	0.005	0.0014	0	0	0.0242	0.0011	0	0	0	0.0008	0.0037	0.018	0	0	0	0	0
Pseudoflavitalea	0	0	0	9	0	0	0	0	0	0	0	0	0	0	0	0	0	0	0	0	0	0	0	0	0	0	0	0	0	0	0.0096	0	0	0	0	0	0	0	0	0	0	0	0	0	0	0	0	0	0
Pseudoflavonifractor	76	93	2611	452	4	59	19	129	42	242	2	320	5	65	895	957	4	7	122	98	3	22	53	10	28	0	14	0.0752	0.0847	2.3093	0.4812	0.004	0.0591	0.0132	0.075	0.0294	1.4185	0.265	0.0026	0.121	0.0055	0.0551	1.1074	1.3215	0.0073	0.0083	0.0913	0.0887	0.0021
Pseudomonas	7	2	198	295	18	7	0	0	0	0	0	1	2	0	1	491	1	0	0	0	0	3	1	1	1	0	4	0.0069	0.0018	0.1751	0.314	0.018	0.007	0	0	0	0.0461	0	0	0.0004	0.0022	0	0.0012	0.678	0.0018	0	0	0	0
Pseudonocardia	0	0	5	0	0	0	0	0	0	0	0	5	0	0	0	0	0	0	0	0	0	0	0	0	0	0	0	0	0	0.0044	0	0	0	0	0	0	0	0	0	0.0019	0	0	0	0	0	0	0	0	0
Pseudoxanthomonas	0	0	0	0	0	0	0	0	0	0	0	0	0	0	0	0	0	0	0	0	0	0	0	0	0	0	0	0	0	0	0	0	0	0	0	0	0.0077	0	0	0	0	0	0	0	0	0	0	0	0
Psychroglaciecola	0	0	0	5	0	0	0	0	0	0	0	0	0	0	0	0	0	0	0	0	0	0	0	0	0	0	0	0	0	0	0.0053	0	0	0	0	0	0	0	0	0	0	0	0	0	0	0	0	0	0
Quisquiliibacterium_f_uc	0	0	0	21	0	0	0	0	0	0	0	0	0	0	0	0	0	0	0	0	0	0	0	0	0	0	0	0	0	0	0.0224	0	0	0	0	0	0	0	0	0	0	0	0	0	0	0	0	0	0
Ralstonia	0	0	0	0	0	0	0	0	0	0	0	0	0	0	6	0	0	0	0	0	0	0	0	0	0	0	0	0	0	0	0	0	0	0	0	0	0.011	0	0	0	0	0	0.0074	0	0	0	0	0	0
Rhizobium	0	0	0	50	0	0	0	0	2	0	0	0	2	0	2	26	0	0	0	0	0	0	0	0	0	0	0	0	0	0	0.0532	0	0	0	0	0.0014	0	0	0	0	0.0022	0	0.0025	0.0359	0	0	0	0	0
Rhodococcus	0	0	0	0	2	0	0	0	0	0	0	0	0	0	0	0	0	0	0	0	0	0	0	0	0	0	0	0	0	0	0	0.002	0	0	0	0	0	0	0	0	0	0	0	0	0	0	0	0	0
Rhodocytophaga	0	0	0	0	0	0	0	0	0	0	0	0	0	0	0	3	0	0	0	0	0	0	0	0	0	0	0	0	0	0	0	0	0	0	0	0	0	0	0	0	0	0	0	0.0041	0	0	0	0	0
Romboutsia	55039	24953	34761	3560	6661	609	56145	155097	95732	69305	4303	253144	2580	56892	19319	4840	1951	7343	25783	34896	49372	93244	62361	2701	7936	5670	275250	54.4935	22.7205	30.7448	3.7898	6.6691	0.6101	38.9966	90.1339	66.9445	2.2638	75.9033	5.6488	95.758	2.8362	48.2013	23.9028	6.6833	3.5372	8.7574	19.3052	31.5789	34.5718
Roseburia	4	2	2	0	0	0	4	0	0	17	0	52	0	1	0	1	0	0	8	2	0	3	9	2	7	0	0	0.004	0.0018	0.0018	0	0	0	0.0028	0	0	0.0801	0.0186	0	0.0197	0	0.0008	0	0.0014	0	0	0.006	0.0018	0
Roseomonas	0	0	0	48	0	0	0	0	0	0	0	0	0	0	0	0	0	0	0	0	0	0	0	0	0	0	0	0	0	0	0.0511	0	0	0	0	0	0	0	0	0	0	0	0	0	0	0	0	0	0
Rothia	13	78	514	497	9	0	3	25	6033	35	7	17	10	44	3004	951	1	12	19	42	0	6	23	4	14	7	5	0.0129	0.071	0.4546	0.5291	0.009	0	0.0021	0.0145	4.2188	0.594	0.0383	0.0092	0.0064	0.011	0.0373	3.7168	1.3132	0.0018	0.0143	0.0142	0.038	0
Rubellimicrobium	0	0	0	39	0	0	0	0	0	0	0	0	0	0	0	0	0	0	0	0	0	0	2	0	0	0	0	0	0	0	0.0415	0	0	0	0	0	0	0	0	0	0	0	0	0	0	0	0	0	0
Rubrobacter	0	0	0	88	0	0	0	0	0	0	0	0	0	0	0	0	0	0	0	0	0	0	0	0	0	0	0	0	0	0	0.0937	0	0	0	0	0	0	0	0	0	0	0	0	0	0	0	0	0	0
Ruminococcaceae_uc	70	15	523	2	0	6	0	9	0	44	3	62	0	4	79	297	0	2	43	22	6	2	3	0	4	0	2	0.0693	0.0137	0.4626	0.0021	0	0.006	0	0.0052	0	0.987	0.0482	0.0039	0.0235	0	0.0034	0.0977	0.4101	0	0.0024	0.0322	0.0199	0.0042
Ruminococcus	105	6	273	0	0	23	1	18	1	357	1	13	4	5	29	91	1	1	16	48	2	1	0	2	5	1	4	0.104	0.0055	0.2415	0	0	0.023	0.0007	0.0105	0.0007	0.583	0.391	0.0013	0.0049	0.0044	0.0042	0.0359	0.1257	0.0018	0.0012	0.012	0.0434	0.0014
Ruminococcus_g2	110	26	587	104	0	4	7	2	0	14	0	360	0	12	400	254	0	0	67	227	0	0	14	4	7	1	7	0.1089	0.0237	0.5192	0.1107	0	0.004	0.0049	0.0012	0	0.1899	0.0153	0	0.1362	0	0.0102	0.4949	0.3507	0	0	0.0502	0.2054	0
Ruminococcus_g4	3	3	0	0	0	0	0	0	0	1	0	1	0	0	0	0	0	0	0	2	0	0	0	0	0	0	0	0.003	0.0027	0	0	0	0	0	0	0	0.0373	0.0011	0	0.0004	0	0	0	0	0	0	0	0.0018	0
Ruminococcus_g5	0	3	0	0	0	0	0	0	0	0	0	0	0	0	0	0	0	0	0	0	0	0	0	0	0	0	0	0	0.0027	0	0	0	0	0	0	0	0	0	0	0	0	0	0	0	0	0	0	0	0
Ruthenibacterium	4	0	32	0	0	2	3	7	0	21	0	24	0	0	0	0	0	0	1	6	0	0	1	0	0	0	0	0.004	0	0.0283	0	0	0.002	0.0021	0.0041	0	0	0.023	0	0.0091	0	0	0	0	0	0	0.0007	0.0054	0
Saccharimonas	0	0	0	0	0	0	0	0	0	0	0	0	0	0	0	0	0	0	0	0	0	0	0	0	0	0	0	0	0	0	0	0	0	0	0	0	0.0022	0	0	0	0	0	0	0	0	0	0	0	0
Saccharopolyspora	0	0	0	0	0	0	0	0	0	0	0	0	0	0	0	0	1	0	0	0	0	0	0	0	0	0	0	0	0	0	0	0	0	0	0	0	0	0	0	0	0	0	0	0	0.0018	0	0	0	0
Sanguibacter	0	0	0	0	0	0	0	0	0	0	0	0	0	0	0	44	0	0	0	0	0	0	0	0	0	0	0	0	0	0	0	0	0	0	0	0	0	0	0	0	0	0	0	0.0608	0	0	0	0	0
Sanguibacteraceae_uc	0	0	0	0	0	0	0	0	0	0	0	0	0	0	0	15	0	1	0	0	0	0	0	0	0	0	0	0	0	0	0	0	0	0	0	0	0	0	0	0	0	0	0	0.0207	0	0.0012	0	0	0
Sediminibacterium	0	0	7	2	0	0	0	0	0	0	0	0	0	0	0	0	0	0	0	0	0	0	0	0	0	0	0	0	0	0.0062	0.0021	0	0	0	0	0	0	0	0	0	0	0	0	0	0	0	0	0	0
Selenomonas	0	0	0	13	0	0	0	0	0	0	0	0	0	0	0	0	0	0	0	0	0	0	0	0	0	0	0	0	0	0	0.0138	0	0	0	0	0	0	0	0	0	0	0	0	0	0	0	0	0	0
Serratia	0	0	0	0	0	0	0	0	0	0	0	0	0	0	0	10	0	0	0	0	0	0	0	0	0	0	1	0	0	0	0	0	0	0	0	0	0	0	0	0	0	0	0	0.0138	0	0	0	0	0
Shuttleworthia	0	0	0	0	0	0	0	0	0	0	0	0	0	0	1	0	0	0	0	0	0	0	0	0	0	0	0	0	0	0	0	0	0	0	0	0	0	0	0	0	0	0	0.0012	0	0	0	0	0	0
Sinorhodobacter	0	0	0	3	0	0	0	0	0	0	0	0	0	0	0	0	0	0	0	0	0	0	0	0	0	0	0	0	0	0	0.0032	0	0	0	0	0	0	0	0	0	0	0	0	0	0	0	0	0	0
Solirubrobacter	0	0	0	0	0	0	0	0	0	0	0	0	0	0	0	0	0	0	0	0	0	0	0	0	0	0	0	0	0	0	0	0	0	0	0	0	0.0066	0	0	0	0	0	0	0	0	0	0	0	0
Sphingobacterium	0	0	7	0	0	0	0	0	0	0	0	0	0	0	0	0	0	0	0	0	0	0	0	0	0	0	0	0	0	0.0062	0	0	0	0	0	0	0	0	0	0	0	0	0	0	0	0	0	0	0
Sphingobium	0	0	0	0	0	0	0	0	0	0	2	0	0	0	0	0	0	0	0	0	0	0	0	0	0	0	0	0	0	0	0	0	0	0	0	0	0.0033	0	0.0026	0	0	0	0	0	0	0	0	0	0
Sphingomonas	2	3	24	60	3	0	0	1	0	0	1	2	0	1	1	42	0	0	0	0	0	0	0	0	0	0	0	0.002	0.0027	0.0212	0.0639	0.003	0	0	0.0006	0	0.146	0	0.0013	0.0008	0	0.0008	0.0012	0.058	0	0	0	0	0
Sphingorhabdus	0	0	0	23	0	0	0	0	0	0	0	0	0	0	0	0	0	0	0	0	0	0	0	0	0	0	0	0	0	0	0.0245	0	0	0	0	0	0	0	0	0	0	0	0	0	0	0	0	0	0
Spirosoma	0	0	0	2	0	0	0	0	0	0	0	0	0	0	0	0	0	0	0	0	0	0	0	0	0	0	0	0	0	0	0.0021	0	0	0	0	0	0	0	0	0	0	0	0	0	0	0	0	0	0
Sporobacter	182	22	2337	3	1	13	1	117	7	340	6	207	2	5	197	380	1	6	57	74	3	4	11	2	20	6	5	0.1802	0.02	2.067	0.0032	0.001	0.013	0.0007	0.068	0.0049	1.739	0.3724	0.0079	0.0783	0.0022	0.0042	0.2437	0.5247	0.0018	0.0072	0.0427	0.067	0.0021
Sporosarcina	0	0	0	0	1	0	0	0	0	0	0	0	0	0	0	0	0	0	0	0	0	0	0	0	0	0	0	0	0	0	0	0.001	0	0	0	0	0	0	0	0	0	0	0	0	0	0	0	0	0
Staphylococcaceae_uc	0	4	0	0	0	0	0	0	0	0	0	0	0	0	0	0	0	0	0	0	0	0	0	0	0	0	0	0	0.0036	0	0	0	0	0	0	0	0	0	0	0	0	0	0	0	0	0	0	0	0
Staphylococcus	1	219	238	131	8	0	10	8	38	4	2	1	13	7	25	221	1	1	1	28	0	0	12	1	13	8	19	0.001	0.1994	0.2105	0.1395	0.008	0	0.0069	0.0046	0.0266	0.0285	0.0044	0.0026	0.0004	0.0143	0.0059	0.0309	0.3052	0.0018	0.0012	0.0007	0.0253	0
Stenotrophobacter	0	0	0	35	0	0	0	0	0	0	0	0	0	0	0	0	0	0	0	0	0	0	0	0	0	0	0	0	0	0	0.0373	0	0	0	0	0	0	0	0	0	0	0	0	0	0	0	0	0	0
Stenotrophomonas	5	13	198	0	1	0	0	0	0	0	0	0	0	0	0	1	0	0	0	0	0	0	0	0	0	0	0	0.005	0.0118	0.1751	0	0.001	0	0	0	0	0	0	0	0	0	0	0	0.0014	0	0	0	0	0
Streptococcaceae_uc	0	2	0	0	0	0	0	0	9	0	0	0	0	0	0	0	0	0	0	8	0	0	0	0	0	0	0	0	0.0018	0	0	0	0	0	0	0.0063	0	0	0	0	0	0	0	0	0	0	0	0.0072	0
Streptococcus	33	166	285	1720	125	16	12	186	1828	110	77	61	70	318	851	519	11	72	165	522	9	45	370	21	91	65	127	0.0327	0.1511	0.2521	1.831	0.1252	0.016	0.0083	0.1081	1.2783	0.5961	0.1205	0.1011	0.0231	0.077	0.2694	1.0529	0.7167	0.0199	0.0859	0.1235	0.4724	0.0063
Sulfurimonas	0	0	0	0	0	0	0	0	0	0	0	0	0	0	0	0	0	0	0	0	1	0	0	0	0	0	0	0	0	0	0	0	0	0	0	0	0	0	0	0	0	0	0	0	0	0	0	0	0.0007
Syntrophococcus	0	0	24	47	0	0	3	0	0	0	0	0	0	0	0	0	0	0	2	0	0	0	0	0	0	0	0	0	0	0.0212	0.05	0	0	0.0021	0	0	0.0231	0	0	0	0	0	0	0	0	0	0.0015	0	0
Tepidimicrobium	0	0	0	0	0	2	0	0	0	0	0	0	0	0	0	0	0	0	2	5	0	0	0	0	0	0	0	0	0	0	0	0	0.002	0	0	0	0	0	0	0	0	0	0	0	0	0	0.0015	0.0045	0
Tepidimonas	0	0	0	0	0	0	0	0	0	0	0	0	0	0	0	0	0	0	0	0	0	0	0	0	0	0	0	0	0	0	0	0	0	0	0	0	0.0055	0	0	0	0	0	0	0	0	0	0	0	0
Terribacillus	0	0	0	0	0	0	0	0	0	0	0	0	0	0	0	0	0	0	0	0	0	0	0	0	0	3	0	0	0	0	0	0	0	0	0	0	0	0	0	0	0	0	0	0	0	0	0	0	0
Terrisporobacter	0	0	0	0	0	0	0	0	5	0	0	0	0	0	0	0	0	0	0	0	0	0	0	0	1	0	0	0	0	0	0	0	0	0	0	0.0035	0	0	0	0	0	0	0	0	0	0	0	0	0
Thermicanus	0	0	0	0	0	0	0	0	0	0	0	0	0	0	0	0	0	0	0	0	0	0	0	0	0	0	0	0	0	0	0	0	0	0	0	0	0.0077	0	0	0	0	0	0	0	0	0	0	0	0
Thermincola_f_uc	0	0	0	0	0	0	0	0	0	0	0	0	0	0	0	0	0	0	0	0	0	0	0	0	0	5	0	0	0	0	0	0	0	0	0	0	0	0	0	0	0	0	0	0	0	0	0	0	0
Thermobifida	0	0	0	3	0	0	0	0	0	0	0	0	0	0	0	0	0	0	0	0	0	0	0	0	0	0	0	0	0	0	0.0032	0	0	0	0	0	0	0	0	0	0	0	0	0	0	0	0	0	0
Thermohalobacter_f_uc	2	0	0	0	0	0	0	0	0	0	0	0	0	0	0	0	0	0	0	0	0	0	0	0	0	0	0	0.002	0	0	0	0	0	0	0	0	0	0	0	0	0	0	0	0	0	0	0	0	0
Thermus	0	0	0	0	0	0	0	0	0	0	0	0	0	0	1	0	0	0	0	0	0	0	0	0	0	0	0	0	0	0	0	0	0	0	0	0	0.0154	0	0	0	0	0	0.0012	0	0	0	0	0	0
Tissierella	0	0	0	19	0	0	0	0	0	0	0	0	0	0	0	0	0	0	0	0	0	0	0	0	0	0	0	0	0	0	0.0202	0	0	0	0	0	0	0	0	0	0	0	0	0	0	0	0	0	0
Tolumonas	0	0	0	0	0	0	0	0	0	0	0	0	0	0	0	0	0	0	0	4	0	0	0	0	0	0	0	0	0	0	0	0	0	0	0	0	0	0	0	0	0	0	0	0	0	0	0	0.0036	0
Truepera	0	0	0	0	0	0	0	0	0	0	0	0	3	0	0	0	0	0	0	0	0	0	0	1	0	0	0	0	0	0	0	0	0	0	0	0	0.0099	0	0	0	0.0033	0	0	0	0	0	0	0	0
Turicibacter	1874	65821	10203	239	51002	263	50591	6064	32703	300	26243	1566	769	58975	18822	6188	10060	3511	96035	30903	92413	53177	37820	50116	226439	15663	1216	1.8554	59.9321	9.0242	0.2544	51.0638	0.2635	35.139	3.5241	22.8689	0.7081	0.3286	34.4509	0.5924	0.8454	49.9661	23.2879	8.5447	18.2392	4.1873	71.9067	27.9655	64.7105
Unclassified	9	0	6	0	0	4	0	0	3	4	0	0	0	0	0	21	0	0	0	0	0	0	2	2	3	0	1	0.0089	0	0.0053	0	0	0.004	0	0	0.0021	0.0077	0.0044	0	0	0	0	0	0.029	0	0	0	0	0
Undibacterium	0	0	0	0	0	0	0	0	0	0	0	0	0	0	0	0	0	0	0	0	0	0	0	0	0	0	0	0	0	0	0	0	0	0	0	0	0.0022	0	0	0	0	0	0	0	0	0	0	0	0
Ureibacillus	0	0	0	0	2	0	0	0	0	0	0	0	0	0	0	0	0	0	0	0	0	0	0	0	0	0	0	0	0	0	0	0.002	0	0	0	0	0	0	0	0	0	0	0	0	0	0	0	0	0
Verrucosispora	0	0	0	0	0	0	0	0	0	0	0	0	0	0	0	2	0	0	0	0	0	0	0	0	0	0	0	0	0	0	0	0	0	0	0	0	0	0	0	0	0	0	0	0.0028	0	0	0	0	0
Weissella	0	0	0	0	0	0	0	0	0	0	0	0	0	0	0	13	0	0	0	0	0	0	0	0	0	0	0	0	0	0	0	0	0	0	0	0	0	0	0	0	0	0	0	0.018	0	0	0	0	0
Xanthomonas	0	0	0	2	0	0	0	0	0	0	0	0	0	0	0	0	0	0	0	0	0	0	0	0	0	0	0	0	0	0	0.0021	0	0	0	0	0	0	0	0	0	0	0	0	0	0	0	0	0	0
Xenophilus	0	0	0	0	0	0	0	0	0	0	0	0	0	0	0	15	0	0	0	0	0	0	0	0	0	0	0	0	0	0	0	0	0	0	0	0	0	0	0	0	0	0	0	0.0207	0	0	0	0	0
Yersiniaceae_uc	0	0	0	0	2	0	0	0	0	0	0	0	0	0	0	0	0	0	0	0	0	0	0	0	0	0	0	0	0	0	0	0.002	0	0	0	0	0	0	0	0	0	0	0	0	0	0	0	0	0
[truncated: 6 more columns]

## Sheet: species
species
	Count																											Ratio
	74w-con-1	74w-con-2	74w-con-3	74w-con-4	74w-con-5	74w-con-6	74w-con-7	74w-PPI-1	74w-PPI-2	74w-PPI-3	74w-PPI-4	74w-PPI-5	74w-PPI-6	2yr-con-1	2yr-con-2	2yr-con-3	2yr-con-4	2yr-con-5	2yr-con-6	2yr-con-7	2yr-PPI-1	2yr-PPI-2	2yr-PPI-3	2yr-PPI-4	2yr-PPI-5	2yr-PPI-6	2yr-PPI-7	74w-con-1	74w-con-2	74w-con-3	74w-con-4	74w-con-5	74w-con-6	74w-con-7	74w-PPI-1	74w-PPI-2	74w-PPI-3	74w-PPI-4	74w-PPI-5	74w-PPI-6	74w-PPI-7	2yr-con-1	2yr-con-2	2yr-con-3	2yr-con-4	2yr-con-5	2yr-con-6	2yr-con-7	2yr-PPI-1
AAYW_s	0	0	0	0	0	0	0	0	1	0	0	0	0	0	0	0	0	0	0	0	0	0	0	0	0	0	0	0	0	0	0	0	0	0	0	0.0007	0	0	0	0	0	0	0	0	0	0	0	0	0
AB185622_s	28	91	214	27	0	2	2	3	0	0	0	9	1	37	23	147	0	1	6	1	0	5	14	0	0	0	0	0.0277	0.0829	0.1893	0.0287	0	0.002	0.0014	0.0017	0	0.3294	0	0	0.0034	0.0011	0.0313	0.0285	0.203	0	0.0012	0.0045	0.0009	0
AB185678_s	2	0	22	0	0	0	1	0	0	0	1	0	0	0	1	31	0	0	2	0	0	0	0	0	2	1	2	0.002	0	0.0195	0	0	0	0.0007	0	0	0.1021	0	0.0013	0	0	0	0.0012	0.0428	0	0	0.0015	0	0
AB185688_s	0	0	0	0	0	0	0	0	0	0	0	0	0	0	1	0	0	0	0	0	0	0	0	0	0	0	0	0	0	0	0	0	0	0	0	0	0	0	0	0	0	0	0.0012	0	0	0	0	0	0
AB185701_s	0	2	0	0	0	0	0	0	0	0	0	0	0	0	0	0	0	0	0	0	0	0	0	0	0	0	0	0	0.0018	0	0	0	0	0	0	0	0.0011	0	0	0	0	0	0	0	0	0	0	0	0
AB185775_g_uc	0	0	0	0	0	0	0	0	0	0	0	0	0	0	6	0	0	0	0	0	0	0	0	0	0	0	0	0	0	0	0	0	0	0	0	0	0	0	0	0	0	0	0.0074	0	0	0	0	0	0
AB192276_g_uc	0	0	5	0	0	0	0	0	0	0	0	0	0	0	0	0	0	0	0	0	0	0	0	0	0	0	0	0	0	0.0044	0	0	0	0	0	0	0	0	0	0	0	0	0	0	0	0	0	0	0
AB192276_s	1	0	10	0	0	0	0	0	0	0	0	0	0	0	0	0	0	0	0	0	0	0	0	0	0	0	0	0.001	0	0.0088	0	0	0	0	0	0	0	0	0	0	0	0	0	0	0	0	0	0	0
AB218309_s	0	0	0	0	0	0	0	0	0	1	0	0	0	0	0	0	0	0	0	0	0	0	0	0	0	0	0	0	0	0	0	0	0	0	0	0	0	0.0011	0	0	0	0	0	0	0	0	0	0	0
AB218327_g_uc	0	0	0	0	0	0	0	0	0	0	0	0	0	0	0	8	0	0	0	0	0	0	0	0	0	0	0	0	0	0	0	0	0	0	0	0	0	0	0	0	0	0	0	0.011	0	0	0	0	0
AB269993_s	0	0	0	0	0	0	0	0	0	0	0	0	0	0	0	0	0	0	0	0	0	0	0	0	0	0	0	0	0	0	0	0	0	0	0	0	0.0033	0	0	0	0	0	0	0	0	0	0	0	0
AB294335_s	0	0	0	0	0	0	0	0	0	0	0	0	0	0	0	0	0	0	0	0	0	0	0	0	0	0	0	0	0	0	0	0	0	0	0	0	0.0022	0	0	0	0	0	0	0	0	0	0	0	0
AB307646_s	0	0	0	0	0	0	0	0	0	0	0	0	0	0	0	0	0	0	0	0	0	0	0	0	0	0	0	0	0	0	0	0	0	0	0	0	0.0022	0	0	0	0	0	0	0	0	0	0	0	0
AB332034_s	0	0	0	0	0	0	0	0	0	0	0	0	0	0	0	0	0	0	1	0	0	0	0	0	0	0	0	0	0	0	0	0	0	0	0	0	0	0	0	0	0	0	0	0	0	0	0.0007	0	0
AB494769_g_uc	0	0	0	0	0	0	0	0	0	0	0	0	0	0	4	0	0	0	0	0	0	0	0	0	0	0	0	0	0	0	0	0	0	0	0	0	0	0	0	0	0	0	0.0049	0	0	0	0	0	0
AB506172_s	0	0	0	0	0	0	0	0	0	1	0	0	0	0	0	0	0	0	0	0	0	0	0	0	0	0	0	0	0	0	0	0	0	0	0	0	0	0.0011	0	0	0	0	0	0	0	0	0	0	0
AB506319_g_uc	0	0	0	0	0	0	0	0	0	0	0	0	0	0	0	0	0	0	0	2	0	0	0	0	0	0	0	0	0	0	0	0	0	0	0	0	0	0	0	0	0	0	0	0	0	0	0	0.0018	0
AB506319_s	0	0	3	0	0	0	0	0	0	0	0	0	0	0	0	0	0	0	0	0	0	0	0	0	0	0	0	0	0	0.0027	0	0	0	0	0	0	0.0011	0	0	0	0	0	0	0	0	0	0	0	0
AB506334_s	2	0	0	0	0	2	0	0	0	0	0	0	0	0	0	0	0	0	0	0	0	0	0	0	0	0	0	0.002	0	0	0	0	0.002	0	0	0	0	0	0	0	0	0	0	0	0	0	0	0	0
AB506346_s	0	0	8	0	0	0	0	0	0	0	0	0	0	0	0	0	0	0	0	0	0	0	0	0	0	0	0	0	0	0.0071	0	0	0	0	0	0	0	0	0	0	0	0	0	0	0	0	0	0	0
AB506382_s	10	0	0	0	0	0	0	0	0	0	0	2	0	0	0	0	0	0	2	0	0	0	0	0	0	0	0	0.0099	0	0	0	0	0	0	0	0	0.0022	0	0	0.0008	0	0	0	0	0	0	0.0015	0	0
AB506428_s	0	0	17	0	0	0	0	0	0	0	0	0	0	1	11	0	0	0	5	1	0	3	2	0	0	0	0	0	0	0.015	0	0	0	0	0	0	0	0	0	0	0	0.0008	0.0136	0	0	0	0.0037	0.0009	0
AB506432_s	0	0	0	0	0	0	0	0	0	0	0	0	0	0	1	1	0	0	0	0	0	0	0	0	0	0	0	0	0	0	0	0	0	0	0	0	0	0	0	0	0	0	0.0012	0.0014	0	0	0	0	0
AB606236_s	58	1	18	0	0	0	0	0	0	0	0	0	0	1	1	0	0	0	5	7	1	0	0	0	0	0	0	0.0574	0.0009	0.0159	0	0	0	0	0	0	0.0538	0	0	0	0	0.0008	0.0012	0	0	0	0.0037	0.0063	0.0007
AB606240_s	2	0	0	0	0	0	0	0	0	0	0	0	0	0	0	0	0	0	0	0	0	0	0	0	0	0	0	0.002	0	0	0	0	0	0	0	0	0	0	0	0	0	0	0	0	0	0	0	0	0
AB606242_s	1	2	991	0	2	0	3	8	1	2	0	4	0	0	111	251	4	0	6	10	0	0	1	0	5	0	10	0.001	0.0018	0.8765	0	0.002	0	0.0021	0.0046	0.0007	2.176	0.0022	0	0.0015	0	0	0.1373	0.3466	0.0073	0	0.0045	0.009	0
AB606250_s	0	0	0	0	0	0	0	8	0	0	0	0	0	0	0	0	0	0	0	0	0	0	0	0	0	0	0	0	0	0	0	0	0	0	0.0046	0	0	0	0	0	0	0	0	0	0	0	0	0	0
AB606267_s	0	0	0	0	0	0	0	0	0	0	0	0	0	0	0	0	1	0	0	0	0	0	0	0	0	0	0	0	0	0	0	0	0	0	0	0	0	0	0	0	0	0	0	0	0.0018	0	0	0	0
AB606281_g_uc	0	0	24	0	0	3	0	0	0	0	0	3	0	0	3	0	0	0	5	0	2	0	0	0	0	0	0	0	0	0.0212	0	0	0.003	0	0	0	0.0351	0	0	0.0011	0	0	0.0037	0	0	0	0.0037	0	0.0014
AB606281_s	0	0	31	0	0	1	0	0	0	3	0	5	0	0	3	0	0	0	0	0	0	0	0	0	0	0	0	0	0	0.0274	0	0	0.001	0	0	0	0.0373	0.0033	0	0.0019	0	0	0.0037	0	0	0	0	0	0
AB606290_g_uc	2	0	0	0	0	0	0	0	0	0	0	0	0	0	0	0	0	0	0	0	0	0	0	0	0	0	0	0.002	0	0	0	0	0	0	0	0	0	0	0	0	0	0	0	0	0	0	0	0	0
AB606290_s	0	2	29	0	0	0	0	0	0	0	0	3	0	0	23	14	0	0	8	24	0	0	0	2	0	0	0	0	0.0018	0.0256	0	0	0	0	0	0	0	0	0	0.0011	0	0	0.0285	0.0193	0	0	0.006	0.0217	0
AB606295_s	0	0	0	1	0	0	0	0	0	1	0	0	0	0	6	6	0	0	0	1	0	0	0	0	0	0	0	0	0	0	0.0011	0	0	0	0	0	0	0.0011	0	0	0	0	0.0074	0.0083	0	0	0	0.0009	0
AB606336_s	0	0	0	0	0	0	0	0	0	0	0	0	0	0	2	0	0	0	0	0	0	0	0	0	0	0	0	0	0	0	0	0	0	0	0	0	0	0	0	0	0	0	0.0025	0	0	0	0	0	0
AB606340_s	0	10	14	0	0	0	19	0	0	0	0	0	0	0	20	0	0	0	1	0	0	1	0	0	0	0	0	0	0.0091	0.0124	0	0	0	0.0132	0	0	0	0	0	0	0	0	0.0247	0	0	0	0.0007	0	0
AB606342_s	0	0	0	0	0	0	0	0	0	2	0	0	0	0	0	0	0	0	0	0	0	0	0	0	0	0	0	0	0	0	0	0	0	0	0	0	0	0.0022	0	0	0	0	0	0	0	0	0	0	0
AB606350_s	0	0	0	0	0	0	4	0	0	0	0	0	0	0	7	6	0	0	0	3	0	0	1	0	7	0	1	0	0	0	0	0	0	0.0028	0	0	0.1625	0	0	0	0	0	0.0087	0.0083	0	0	0	0.0027	0
AB606366_s	2	0	1	0	0	0	0	0	0	0	0	0	0	0	1	1	0	0	0	0	0	0	0	0	0	0	0	0.002	0	0.0009	0	0	0	0	0	0	0.011	0	0	0	0	0	0.0012	0.0014	0	0	0	0	0
AB606378_s	0	0	0	0	0	0	0	0	0	0	0	0	0	0	0	0	0	0	0	6	0	0	0	0	0	0	0	0	0	0	0	0	0	0	0	0	0	0	0	0	0	0	0	0	0	0	0	0.0054	0
AB622833_s	3	2	0	22	0	5	0	9	0	21	0	10	0	0	19	0	1	0	0	1	0	0	0	0	0	0	0	0.003	0.0018	0	0.0234	0	0.005	0	0.0052	0	0.0011	0.023	0	0.0038	0	0	0.0235	0	0.0018	0	0	0.0009	0
AB626898_s	1	0	0	0	0	0	0	0	0	0	0	0	0	0	9	0	0	0	0	0	0	0	0	1	0	0	0	0.001	0	0	0	0	0	0	0	0	0	0	0	0	0	0	0.0111	0	0	0	0	0	0
AB626901_s	20	6	67	0	0	0	0	0	0	0	0	0	0	0	4	8	0	0	1	0	4	0	0	0	0	0	0	0.0198	0.0055	0.0593	0	0	0	0	0	0	0.0099	0	0	0	0	0	0.0049	0.011	0	0	0.0007	0	0.0028
AB626903_s	30	25	79	0	0	0	0	51	0	30	4	0	1	0	0	36	0	0	0	3	0	0	0	0	0	0	0	0.0297	0.0228	0.0699	0	0	0	0	0.0296	0	0.0659	0.0329	0.0053	0	0.0011	0	0	0.0497	0	0	0	0.0027	0
AB626905_s	0	0	0	73	0	0	0	0	0	0	0	0	0	1	0	0	0	0	0	0	0	0	0	0	0	0	0	0	0	0	0.0777	0	0	0	0	0	0	0	0	0	0	0.0008	0	0	0	0	0	0	0
AB626913_s	0	0	0	2	0	0	0	0	0	4	1	0	0	0	1	29	1	2	0	2	0	0	0	0	2	0	0	0	0	0	0.0021	0	0	0	0	0	0.0779	0.0044	0.0013	0	0	0	0.0012	0.04	0.0018	0.0024	0	0.0018	0
AB626924_s	0	0	0	0	0	0	0	0	0	0	0	1	0	0	0	0	0	0	0	0	0	0	0	0	0	0	0	0	0	0	0	0	0	0	0	0	0	0	0	0.0004	0	0	0	0	0	0	0	0	0
AB626926_s	0	0	22	107	0	0	0	0	0	0	0	13	0	0	0	0	0	0	0	0	0	0	0	0	0	0	0	0	0	0.0195	0.1139	0	0	0	0	0	0.0615	0	0	0.0049	0	0	0	0	0	0	0	0	0
AB626932_s	0	1	0	0	0	0	0	0	0	0	0	1	0	0	0	0	0	0	0	0	0	0	1	2	0	0	0	0	0.0009	0	0	0	0	0	0	0	0.0033	0	0	0.0004	0	0	0	0	0	0	0	0	0
AB626939_s	0	1	0	0	0	0	8	0	0	0	0	0	0	0	0	0	0	0	14	0	0	3	3	0	0	0	0	0	0.0009	0	0	0	0	0.0056	0	0	0	0	0	0	0	0	0	0	0	0	0.0105	0	0
AB626948_s	0	0	0	0	0	0	0	0	0	0	0	0	0	0	0	23	0	0	0	0	0	0	0	0	0	0	0	0	0	0	0	0	0	0	0	0	0	0	0	0	0	0	0	0.0318	0	0	0	0	0
AB626958_s	0	0	8	0	0	0	1	0	0	0	0	0	0	0	2	1	0	0	0	0	0	0	0	0	0	0	0	0	0	0.0071	0	0	0	0.0007	0	0	0.0077	0	0	0	0	0	0.0025	0.0014	0	0	0	0	0
AB637350_s	0	0	0	0	0	0	0	0	0	0	0	0	0	0	0	0	0	0	0	0	0	0	0	0	0	0	0	0	0	0	0	0	0	0	0	0	0.0033	0	0	0	0	0	0	0	0	0	0	0	0
AB702805_s	0	0	29	0	0	0	0	0	0	0	0	0	0	1	0	16	0	0	0	0	0	0	0	0	1	0	1	0	0	0.0256	0	0	0	0	0	0	0.0955	0	0	0	0	0.0008	0	0.0221	0	0	0	0	0
AB730688_g_uc	0	0	18	0	0	0	0	0	0	0	0	0	0	0	0	0	0	0	0	0	0	0	0	0	0	0	0	0	0	0.0159	0	0	0	0	0	0	0.0022	0	0	0	0	0	0	0	0	0	0	0	0
ACFX_s	0	0	8	0	0	1	0	0	0	1	0	0	0	0	5	0	0	0	0	1	0	0	0	1	0	0	0	0	0	0.0071	0	0	0.001	0	0	0	0	0.0011	0	0	0	0	0.0062	0	0	0	0	0.0009	0
ACOK_s	0	0	0	0	0	0	0	0	0	0	0	0	0	0	0	0	0	0	0	0	0	0	0	0	0	0	0	0	0	0	0	0	0	0	0	0	0.0022	0	0	0	0	0	0	0	0	0	0	0	0
ADDX_s	0	0	3	2	0	0	0	0	0	0	0	0	0	0	0	0	0	0	0	0	0	0	0	0	0	0	0	0	0	0.0027	0.0021	0	0	0	0	0	0	0	0	0	0	0	0	0	0	0	0	0	0
ADLB_g_uc	0	0	0	0	0	0	0	0	0	0	0	0	0	0	0	0	0	0	0	0	0	3	0	0	0	0	0	0	0	0	0	0	0	0	0	0	0	0	0	0	0	0	0	0	0	0	0	0	0
AF157052_s	0	0	0	0	0	0	0	0	0	0	0	3	0	0	0	0	0	0	0	0	0	0	0	0	0	0	0	0	0	0	0	0	0	0	0	0	0	0	0	0.0011	0	0	0	0	0	0	0	0	0
AF349416_g_uc	0	0	0	0	0	0	0	0	0	0	0	0	0	0	0	0	0	0	0	0	0	0	0	0	0	0	0	0	0	0	0	0	0	0	0	0	0.0055	0	0	0	0	0	0	0	0	0	0	0	0
AF366267_s	0	0	0	0	0	0	0	0	0	0	0	0	0	0	0	0	0	0	0	0	0	0	0	0	0	0	0	0	0	0	0	0	0	0	0	0	0.0055	0	0	0	0	0	0	0	0	0	0	0	0
AF371567_s	0	0	0	0	0	0	0	0	0	2	0	1	0	0	0	0	0	0	0	1	0	0	0	0	0	0	0	0	0	0	0	0	0	0	0	0	0	0.0022	0	0.0004	0	0	0	0	0	0	0	0.0009	0
AF371666_s	0	0	0	0	0	0	0	0	0	0	0	0	0	0	0	0	0	0	0	5	0	0	2	0	0	0	0	0	0	0	0	0	0	0	0	0	0	0	0	0	0	0	0	0	0	0	0	0.0045	0
AF371669_s	0	0	0	0	0	0	0	0	0	0	0	0	0	0	1	0	0	0	0	0	0	0	0	0	0	0	0	0	0	0	0	0	0	0	0	0	0	0	0	0	0	0	0.0012	0	0	0	0	0	0
AF371672_s	1	0	0	0	0	0	0	0	0	1	0	0	0	0	0	3	0	0	0	0	0	0	0	0	0	0	0	0.001	0	0	0	0	0	0	0	0	0	0.0011	0	0	0	0	0	0.0041	0	0	0	0	0
AF371816_s	0	0	0	0	0	0	0	0	0	0	0	0	0	0	0	0	0	0	0	0	0	0	0	0	0	0	0	0	0	0	0	0	0	0	0	0	0.0285	0	0	0	0	0	0	0	0	0	0	0	0
AF371820_s	0	3	7	0	0	0	0	0	0	0	0	4	0	0	1	0	0	0	0	0	0	0	0	0	1	0	0	0	0.0027	0.0062	0	0	0	0	0	0	0.0022	0	0	0.0015	0	0	0.0012	0	0	0	0	0	0
AF371822_s	11	0	2	0	0	2	0	1	0	0	0	0	0	0	15	0	0	0	1	0	0	0	0	2	0	0	0	0.0109	0	0.0018	0	0	0.002	0	0.0006	0	0.0165	0	0	0	0	0	0.0186	0	0	0	0.0007	0	0
AF385509_s	0	0	0	0	0	0	0	0	0	0	0	0	0	0	0	0	0	0	0	0	0	0	0	0	0	0	0	0	0	0	0	0	0	0	0	0	0.0165	0	0	0	0	0	0	0	0	0	0	0	0
AF507689_s	0	0	0	0	0	0	0	0	0	0	0	0	2	0	0	0	0	0	0	0	0	0	0	0	0	0	0	0	0	0	0	0	0	0	0	0	0	0	0	0	0.0022	0	0	0	0	0	0	0	0
AJ863256_s	0	0	0	1	0	0	0	0	0	0	0	0	0	0	0	0	0	0	0	0	0	0	0	0	0	0	0	0	0	0	0.0011	0	0	0	0	0	0	0	0	0	0	0	0	0	0	0	0	0	0
AM183003_s	0	0	4	0	0	0	0	0	0	0	0	3	0	0	0	0	0	0	0	0	0	0	0	0	0	0	0	0	0	0.0035	0	0	0	0	0	0	0.011	0	0	0.0011	0	0	0	0	0	0	0	0	0
AM265433_s	6	0	92	8	0	0	0	4	0	23	0	8	0	1	15	6	0	0	0	0	1	0	0	2	2	0	0	0.0059	0	0.0814	0.0085	0	0	0	0.0023	0	0.0527	0.0252	0	0.003	0	0.0008	0.0186	0.0083	0	0	0	0	0.0007
AM275589_s	0	0	49	0	0	3	0	20	0	20	0	8	0	0	40	46	0	2	0	0	0	0	0	0	0	0	0	0	0	0.0433	0	0	0.003	0	0.0116	0	0.1153	0.0219	0	0.003	0	0	0.0495	0.0635	0	0.0024	0	0	0
AM277340_s	1	5	33	0	0	4	0	0	0	3	0	3	0	0	4	0	0	0	0	2	0	2	1	0	0	0	0	0.001	0.0046	0.0292	0	0	0.004	0	0	0	0	0.0033	0	0.0011	0	0	0.0049	0	0	0	0	0.0018	0
AM277667_s	14	0	21	58	0	0	0	2	0	26	0	10	0	0	17	41	0	1	5	2	0	0	0	1	0	0	0	0.0139	0	0.0186	0.0617	0	0	0	0.0012	0	0.0066	0.0285	0	0.0038	0	0	0.021	0.0566	0	0.0012	0.0037	0.0018	0
AM292065_s	0	0	0	0	0	0	0	0	0	0	0	0	0	0	3	0	0	0	0	0	0	0	0	0	0	0	0	0	0	0	0	0	0	0	0	0	0	0	0	0	0	0	0.0037	0	0	0	0	0	0
AM405126_s	0	0	0	11	0	0	0	0	0	0	0	0	0	0	0	0	0	0	0	0	0	0	0	0	0	0	0	0	0	0	0.0117	0	0	0	0	0	0	0	0	0	0	0	0	0	0	0	0	0	0
AM500721_s	0	0	1	0	0	0	0	0	0	0	0	0	0	0	0	0	0	0	0	0	0	0	0	0	0	0	0	0	0	0.0009	0	0	0	0	0	0	0	0	0	0	0	0	0	0	0	0	0	0	0
AM500844_s	0	0	5	31	0	0	0	0	0	0	0	0	0	1	1	0	0	0	17	0	0	0	0	0	0	0	0	0	0	0.0044	0.033	0	0	0	0	0	0.0044	0	0	0	0	0.0008	0.0012	0	0	0	0.0127	0	0
AM694064_s	0	0	0	0	0	0	0	0	0	0	0	2	0	0	0	0	0	0	0	0	0	0	0	0	0	0	0	0	0	0	0	0	0	0	0	0	0	0	0	0.0008	0	0	0	0	0	0	0	0	0
AM697088_s	0	0	0	0	0	0	0	0	0	0	0	0	0	0	9	0	0	0	0	0	0	0	0	0	0	0	0	0	0	0	0	0	0	0	0	0	0	0	0	0	0	0	0.0111	0	0	0	0	0	0
AM932595_g_uc	0	0	0	0	0	0	0	0	0	156	0	12	0	5	8	12	0	0	0	0	0	0	0	0	0	0	0	0	0	0	0	0	0	0	0	0	0	0.1709	0	0.0045	0	0.0042	0.0099	0.0166	0	0	0	0	0
AM932595_s	0	0	0	0	0	0	0	0	0	0	0	8	0	0	0	9	0	0	0	0	0	0	0	0	0	0	0	0	0	0	0	0	0	0	0	0	0	0	0	0.003	0	0	0	0.0124	0	0	0	0	0
AY212760_g_uc	0	0	3	0	0	0	0	0	0	0	0	0	0	0	0	0	0	0	0	0	0	0	0	0	0	0	0	0	0	0.0027	0	0	0	0	0	0	0.0242	0	0	0	0	0	0	0	0	0	0	0	0
AY212772_s	0	0	0	0	0	0	0	0	0	0	0	0	0	0	0	0	0	0	0	2	0	0	0	0	0	0	0	0	0	0	0	0	0	0	0	0	0	0	0	0	0	0	0	0	0	0	0	0.0018	0
AY239437_s	0	0	0	0	0	0	0	2	0	21	0	11	0	0	0	0	0	0	0	0	0	0	0	0	0	0	0	0	0	0	0	0	0	0	0.0012	0	0	0.023	0	0.0042	0	0	0	0	0	0	0	0	0
AY239438_s	0	0	0	0	0	0	0	0	0	0	0	0	0	0	24	0	0	0	0	0	0	0	0	0	0	0	0	0	0	0	0	0	0	0	0	0	0.0099	0	0	0	0	0	0.0297	0	0	0	0	0	0
AY239450_s	1	0	13	0	0	0	2	0	0	0	0	0	0	0	18	20	0	0	1	0	0	0	0	0	0	2	0	0.001	0	0.0115	0	0	0	0.0014	0	0	0	0	0	0	0	0	0.0223	0.0276	0	0	0.0007	0	0
AY239457_s	76	1	365	1453	4	17	2	2	0	0	4	5	0	1	230	456	2	1	5	59	0	0	0	0	5	0	0	0.0752	0.0009	0.3228	1.5468	0.004	0.017	0.0014	0.0012	0	0.1658	0	0.0053	0.0019	0	0.0008	0.2846	0.6297	0.0036	0.0012	0.0037	0.0534	0
AY569281_s	0	0	0	9	0	0	3	0	0	0	0	0	0	0	0	0	0	0	0	0	0	0	0	0	0	0	0	0	0	0	0.0096	0	0	0.0021	0	0	0	0	0	0	0	0	0	0	0	0	0	0	0
AY642542_s	0	1	8	0	0	0	0	0	0	0	0	0	0	0	0	0	0	0	0	0	0	0	0	0	0	0	0	0	0.0009	0.0071	0	0	0	0	0	0	0	0	0	0	0	0	0	0	0	0	0	0	0
AY854277_s	0	0	2	0	0	0	0	0	0	0	0	0	0	0	0	0	0	0	0	0	0	0	0	0	0	0	0	0	0	0.0018	0	0	0	0	0	0	0	0	0	0	0	0	0	0	0	0	0	0	0
AY854355_s	0	0	0	0	0	0	0	0	0	0	0	0	0	0	0	0	0	0	0	0	0	0	0	0	0	0	0	0	0	0	0	0	0	0	0	0	0.0011	0	0	0	0	0	0	0	0	0	0	0	0
AY858424_s	0	0	0	0	0	0	0	2	0	5	0	0	0	0	0	0	0	0	2	0	0	0	0	0	0	0	0	0	0	0	0	0	0	0	0.0012	0	0.0011	0.0055	0	0	0	0	0	0	0	0	0.0015	0	0
AY858446_s	0	0	0	0	0	0	0	0	0	1	0	0	0	0	0	0	0	0	0	0	0	0	0	0	0	0	0	0	0	0	0	0	0	0	0	0	0	0.0011	0	0	0	0	0	0	0	0	0	0	0
AY858448_s	8	5	0	34	0	0	0	0	0	0	0	0	0	0	3	0	0	0	2	3	0	0	0	0	0	0	0	0.0079	0.0046	0	0.0362	0	0	0	0	0	0	0	0	0	0	0	0.0037	0	0	0	0.0015	0.0027	0
AY858456_g_uc	0	0	2	0	0	0	0	0	0	0	0	0	0	0	0	0	0	0	0	0	0	0	0	0	0	0	0	0	0	0.0018	0	0	0	0	0	0	0	0	0	0	0	0	0	0	0	0	0	0	0
AY858456_s	0	0	7	0	0	0	0	0	1	0	0	0	0	0	0	0	0	0	0	0	0	0	0	0	0	0	0	0	0	0.0062	0	0	0	0	0	0.0007	0	0	0	0	0	0	0	0	0	0	0	0	0
AY858529_s	0	0	0	0	0	0	0	0	0	0	0	0	0	0	0	0	1	0	0	0	0	0	0	0	0	0	0	0	0	0	0	0	0	0	0	0	0	0	0	0	0	0	0	0	0.0018	0	0	0	0
AY914074_s	0	0	0	3	0	0	0	0	0	0	0	0	0	0	0	0	0	0	0	0	0	0	0	0	0	0	0	0	0	0	0.0032	0	0	0	0	0	0	0	0	0	0	0	0	0	0	0	0	0	0
AY916184_s	0	0	23	0	0	0	1	0	0	4	0	0	0	0	0	0	0	0	0	0	0	0	1	0	0	0	0	0	0	0.0203	0	0	0	0.0007	0	0	0.0121	0.0044	0	0	0	0	0	0	0	0	0	0	0
AY916208_s	33	7	108	1	0	0	0	6	5	106	0	35	0	5	46	24	0	3	61	14	0	6	7	0	5	0	0	0.0327	0.0064	0.0955	0.0011	0	0	0	0.0035	0.0035	0.4073	0.1161	0	0.0132	0	0.0042	0.0569	0.0331	0	0.0036	0.0457	0.0127	0
AY916325_s	0	0	1	0	0	0	0	0	0	0	0	0	0	0	15	7	0	0	0	0	0	0	0	0	0	0	0	0	0	0.0009	0	0	0	0	0	0	0.0165	0	0	0	0	0	0.0186	0.0097	0	0	0	0	0
AY916385_s	1	0	17	0	0	0	0	0	0	0	0	0	0	0	2	0	0	0	0	0	0	0	0	0	0	0	0	0.001	0	0.015	0	0	0	0	0	0	0.0011	0	0	0	0	0	0.0025	0	0	0	0	0	0
Abiotrophia defectiva	0	0	0	0	0	0	0	0	0	0	0	0	0	0	3	0	0	0	0	0	0	0	0	0	0	0	0	0	0	0	0	0	0	0	0	0	0	0	0	0	0	0	0.0037	0	0	0	0	0	0
Acetatifactor_uc	0	0	4	0	0	0	2	11	0	35	0	26	0	2	39	2	0	0	2	0	0	0	0	1	0	0	0	0	0	0.0035	0	0	0	0.0014	0.0064	0	0.0165	0.0383	0	0.0098	0	0.0017	0.0483	0.0028	0	0	0.0015	0	0
Acetitomaculum ruminis	0	0	0	0	0	0	0	0	0	0	0	0	0	0	0	0	0	0	0	0	0	0	0	0	0	0	0	0	0	0	0	0	0	0	0	0	0.0011	0	0	0	0	0	0	0	0	0	0	0	0
Acetitomaculum_uc	27	0	0	0	0	0	0	0	0	0	0	0	0	0	2	0	0	0	0	8	0	0	0	0	0	0	0	0.0267	0	0	0	0	0	0	0	0	0.0176	0	0	0	0	0	0.0025	0	0	0	0	0.0072	0
Acetivibrio_g1_uc	0	0	0	0	0	0	0	0	0	10	0	0	0	0	0	0	0	0	0	0	0	0	0	0	3	0	0	0	0	0	0	0	0	0	0	0	0	0.011	0	0	0	0	0	0	0	0	0	0	0
Acinetobacter baumannii	0	0	0	0	0	0	0	0	0	0	0	0	0	0	1	0	0	0	0	0	0	0	0	0	0	0	0	0	0	0	0	0	0	0	0	0	0.0242	0	0	0	0	0	0.0012	0	0	0	0	0	0
Acinetobacter bohemicus	0	0	0	12	0	0	0	0	0	0	0	0	0	0	0	7	0	0	0	0	0	0	0	0	0	0	0	0	0	0	0.0128	0	0	0	0	0	0	0	0	0	0	0	0	0.0097	0	0	0	0	0
Acinetobacter johnsonii	0	0	0	0	0	0	0	0	0	0	0	0	0	0	0	22	0	0	0	0	0	0	0	0	0	0	0	0	0	0	0	0	0	0	0	0	0	0	0	0	0	0	0	0.0304	0	0	0	0	0
Acinetobacter kookii	0	0	0	0	0	0	0	0	0	0	0	0	0	0	1	0	0	0	0	0	0	0	0	0	0	0	0	0	0	0	0	0	0	0	0	0	0	0	0	0	0	0	0.0012	0	0	0	0	0	0
Acinetobacter lwoffii group	0	0	0	0	0	0	0	0	0	0	0	0	0	0	0	14	0	0	0	0	0	0	0	0	0	0	0	0	0	0	0	0	0	0	0	0	0.0022	0	0	0	0	0	0	0.0193	0	0	0	0	0
Acinetobacter pittii group	0	0	12	0	1	0	0	0	0	0	0	0	0	0	0	0	0	0	0	0	0	0	0	0	0	0	3	0	0	0.0106	0	0.001	0	0	0	0	0	0	0	0	0	0	0	0	0	0	0	0	0
Acinetobacter proteolyticus group	0	0	2	0	8	0	0	1	3	0	2	0	0	0	1	17	0	0	0	0	0	0	0	0	0	0	0	0	0	0.0018	0	0.008	0	0	0.0006	0.0021	0.0066	0	0.0026	0	0	0	0.0012	0.0235	0	0	0	0	0
Acinetobacter radioresistens	0	0	0	0	0	0	0	0	0	0	0	0	1	0	0	0	0	0	0	0	0	0	0	0	0	0	1	0	0	0	0	0	0	0	0	0	0	0	0	0	0.0011	0	0	0	0	0	0	0	0
Acinetobacter tjernbergiae group	0	0	0	0	0	0	0	0	0	0	0	0	0	0	0	2	0	0	0	0	0	0	0	0	0	0	0	0	0	0	0	0	0	0	0	0	0	0	0	0	0	0	0	0.0028	0	0	0	0	0
Acinetobacter ursingii	0	0	0	33	0	0	0	0	0	0	0	0	0	0	0	0	0	0	0	0	0	0	0	0	0	0	0	0	0	0	0.0351	0	0	0	0	0	0	0	0	0	0	0	0	0	0	0	0	0	0
Acinetobacter_uc	0	0	0	0	7	0	0	0	0	0	0	0	0	0	3	96	0	0	2	0	0	0	0	0	0	0	0	0	0	0	0	0.007	0	0	0	0	0.0099	0	0	0	0	0	0.0037	0.1326	0	0	0.0015	0	0
Actinomyces graevenitzii	0	0	0	0	0	0	0	0	0	0	0	0	0	0	0	0	0	0	0	0	0	0	0	0	0	0	0	0	0	0	0	0	0	0	0	0	0.0088	0	0	0	0	0	0	0	0	0	0	0	0
Actinomyces odontolyticus	0	0	0	25	1	0	0	0	0	0	0	0	0	0	0	0	0	0	0	0	0	0	0	0	0	0	0	0	0	0	0.0266	0.001	0	0	0	0	0	0	0	0	0	0	0	0	0	0	0	0	0
Actinoplanes utahensis group	0	0	0	0	0	0	0	0	0	0	0	0	0	0	0	0	0	0	0	0	0	0	0	0	0	0	0	0	0	0	0	0	0	0	0	0	0.0011	0	0	0	0	0	0	0	0	0	0	0	0
Acutalibacter muris	2	0	10	0	0	1	0	0	0	8	0	0	0	0	2	0	0	0	0	0	0	0	0	0	0	0	0	0.002	0	0.0088	0	0	0.001	0	0	0	0.0055	0.0088	0	0	0	0	0.0025	0	0	0	0	0	0
Acutalibacter_uc	2	0	1	0	0	0	0	9	4	45	0	42	0	0	0	0	0	1	0	4	0	0	1	0	0	0	0	0.002	0	0.0009	0	0	0	0	0.0052	0.0028	0.0022	0.0493	0	0.0159	0	0	0	0	0	0.0012	0	0.0036	0
Adlercreutzia equolifaciens group	2545	144	78	65	1	5	13	551	15	822	3	147	3	8	55	85	8	179	447	2662	21	2	6	423	84	63	0	2.5198	0.1311	0.069	0.0692	0.001	0.005	0.009	0.3202	0.0105	0.1493	0.9003	0.0039	0.0556	0.0033	0.0068	0.068	0.1174	0.0145	0.2135	0.3347	2.409	0.0147
Adlercreutzia_uc	72	3	0	0	0	0	2	19	0	35	0	0	0	0	0	0	0	2	3	62	0	0	0	10	4	2	0	0.0713	0.0027	0	0	0	0	0.0014	0.011	0	0.0044	0.0383	0	0	0	0	0	0	0	0.0024	0.0022	0.0561	0
Aeromicrobium camelliae	0	0	1	0	0	0	0	0	0	0	0	0	0	0	0	0	0	0	0	0	0	0	0	0	0	0	0	0	0	0.0009	0	0	0	0	0	0	0	0	0	0	0	0	0	0	0	0	0	0	0
Aeromicrobium erythreum group	0	0	0	0	3	0	0	0	0	0	0	0	0	0	0	0	0	0	0	0	0	0	0	0	0	0	0	0	0	0	0	0.003	0	0	0	0	0	0	0	0	0	0	0	0	0	0	0	0	0
Aeromicrobium_uc	0	0	10	0	0	0	0	0	0	0	0	0	0	0	0	0	0	0	0	0	0	0	0	0	0	0	0	0	0	0.0088	0	0	0	0	0	0	0	0	0	0	0	0	0	0	0	0	0	0	0
Aeromonas caviae group	1	0	0	21	0	0	0	0	0	0	0	0	0	0	1	138	1	0	0	0	0	0	0	0	0	0	0	0.001	0	0	0.0224	0	0	0	0	0	0.0285	0	0	0	0	0	0.0012	0.1906	0.0018	0	0	0	0
Aeromonas popoffii	0	0	0	0	0	0	0	0	0	0	0	0	0	0	0	25	0	0	0	0	0	0	0	0	0	0	0	0	0	0	0	0	0	0	0	0	0.0044	0	0	0	0	0	0	0.0345	0	0	0	0	0
Aeromonas_uc	0	0	0	0	0	0	0	0	0	0	0	0	0	0	0	2	0	0	0	0	0	0	0	0	0	0	0	0	0	0	0	0	0	0	0	0	0	0	0	0	0	0	0	0.0028	0	0	0	0	0
Agathobacter rectalis	0	1	0	0	0	0	0	0	0	0	0	1	0	0	0	0	0	0	0	0	0	0	0	0	0	0	0	0	0.0009	0	0	0	0	0	0	0	0	0	0	0.0004	0	0	0	0	0	0	0	0	0
Agathobaculum_uc	0	0	0	0	0	0	2	0	1	0	0	0	0	0	46	0	0	0	4	4	0	0	0	0	0	0	0	0	0	0	0	0	0	0.0014	0	0.0007	0.0066	0	0	0	0	0	0.0569	0	0	0	0.003	0.0036	0
Akkermansia muciniphila	51	41	12271	503	29	30	14	89	43	51	20	189	24	12	1777	4577	26	58	112	75	4	22	18	110	113	12	111	0.0505	0.0373	10.8532	0.5355	0.029	0.0301	0.0097	0.0517	0.0301	33.4468	0.0559	0.0263	0.0715	0.0264	0.0102	2.1986	6.3202	0.0471	0.0692	0.0839	0.0679	0.0028
Akkermansia_uc	0	0	35	0	0	0	0	0	0	0	0	2	0	0	10	23	0	0	0	0	0	0	0	0	0	0	0	0	0	0.031	0	0	0	0	0	0	0.1208	0	0	0.0008	0	0	0.0124	0.0318	0	0	0	0	0
Altererythrobacter aerius	0	0	0	0	0	0	0	0	0	0	0	0	0	0	1	0	0	0	0	0	0	0	0	0	0	0	0	0	0	0	0	0	0	0	0	0	0	0	0	0	0	0	0.0012	0	0	0	0	0	0
Altererythrobacter troitsensis group	0	0	0	0	0	0	0	0	0	2	0	0	0	0	0	0	0	0	0	0	0	0	0	0	0	0	0	0	0	0	0	0	0	0	0	0	0	0.0022	0	0	0	0	0	0	0	0	0	0	0
Ampullimonas aquatilis	0	0	0	0	0	0	0	0	0	0	0	0	0	0	0	18	0	0	0	0	0	0	0	0	0	0	0	0	0	0	0	0	0	0	0	0	0	0	0	0	0	0	0	0.0249	0	0	0	0	0
Anaerobium_uc	0	0	0	0	0	0	0	0	0	0	0	0	0	0	0	4	0	0	0	0	0	0	0	0	0	0	0	0	0	0	0	0	0	0	0	0	0	0	0	0	0	0	0	0.0055	0	0	0	0	0
Anaerocolumna aminovalerica	0	0	0	0	1	0	0	0	0	0	0	0	0	0	0	0	0	0	0	0	0	0	0	0	0	0	0	0	0	0	0	0.001	0	0	0	0	0	0	0	0	0	0	0	0	0	0	0	0	0
Anaerofilum_uc	0	0	0	0	0	0	0	0	0	5	0	4	0	0	2	0	0	0	0	0	0	0	0	0	0	0	0	0	0	0	0	0	0	0	0	0	0	0.0055	0	0.0015	0	0	0.0025	0	0	0	0	0	0
Anaerofustis_uc	2	0	0	0	0	0	0	0	0	0	0	0	0	0	0	0	0	0	0	0	0	0	0	0	0	0	0	0.002	0	0	0	0	0	0	0	0	0	0	0	0	0	0	0	0	0	0	0	0	0
Anaerostipes hadrus group	0	0	0	0	0	0	0	0	0	0	0	1	0	0	0	0	0	0	0	0	0	0	0	0	0	0	0	0	0	0	0	0	0	0	0	0	0	0	0	0.0004	0	0	0	0	0	0	0	0	0
Anaerostipes_uc	4	0	0	0	0	0	0	2	0	0	0	0	0	0	2	0	0	0	0	0	0	0	0	0	0	0	0	0.004	0	0	0	0	0	0	0.0012	0	0	0	0	0	0	0	0.0025	0	0	0	0	0	0
Anaerotaenia torta	0	0	0	0	0	0	0	0	0	0	0	1	0	0	0	0	0	0	0	0	0	0	0	0	0	0	0	0	0	0	0	0	0	0	0	0	0	0	0	0.0004	0	0	0	0	0	0	0	0	0
Anaerotaenia_uc	4	0	0	0	0	0	0	0	0	0	0	0	0	0	0	0	0	0	0	0	0	0	0	0	0	0	0	0.004	0	0	0	0	0	0	0	0	0	0	0	0	0	0	0	0	0	0	0	0	0
Anaerotignum lactatifermentans	0	1	0	0	0	0	0	0	0	0	0	0	0	0	0	0	0	0	0	0	0	0	0	0	0	0	0	0	0.0009	0	0	0	0	0	0	0	0	0	0	0	0	0	0	0	0	0	0	0	0
Anoxybacillus flavithermus group	0	0	0	0	0	0	0	0	0	0	0	0	0	0	0	0	0	0	0	4	0	0	0	0	0	0	0	0	0	0	0	0	0	0	0	0	0.0044	0	0	0	0	0	0	0	0	0	0	0.0036	0
Aquabacterium commune	0	0	0	0	0	0	0	0	0	0	0	0	0	0	0	0	0	0	0	0	0	0	0	0	0	0	0	0	0	0	0	0	0	0	0	0	0.0033	0	0	0	0	0	0	0	0	0	0	0	0
Arcicella aquatica	0	0	0	4	0	0	0	0	0	0	0	0	0	0	0	0	0	0	0	0	0	0	0	0	0	0	0	0	0	0	0.0043	0	0	0	0	0	0	0	0	0	0	0	0	0	0	0	0	0	0
Aridibacter famidurans group	0	0	0	14	0	0	0	0	0	0	0	0	0	0	0	0	0	0	0	0	0	0	0	0	0	0	0	0	0	0	0.0149	0	0	0	0	0	0	0	0	0	0	0	0	0	0	0	0	0	0
Arthrobacter agilis group	0	2	0	0	0	0	0	0	0	0	0	0	0	0	0	0	0	0	0	0	0	0	0	0	0	0	0	0	0.0018	0	0	0	0	0	0	0	0	0	0	0	0	0	0	0	0	0	0	0	0
Arthrobacter globiformis group	0	0	0	0	0	0	0	0	0	0	0	0	0	0	0	25	0	0	0	0	0	0	0	0	0	0	0	0	0	0	0	0	0	0	0	0	0	0	0	0	0	0	0	0.0345	0	0	0	0	0
Arthrobacter woluwensis	0	0	0	0	0	0	0	0	0	0	0	0	0	0	0	0	0	0	0	0	0	0	0	0	0	0	4	0	0	0	0	0	0	0	0	0	0	0	0	0	0	0	0	0	0	0	0	0	0
BCSG_s	0	0	0	0	3	0	0	0	0	0	0	0	0	0	0	0	0	0	0	0	0	0	0	0	0	0	0	0	0	0	0	0.003	0	0	0	0	0	0	0	0	0	0	0	0	0	0	0	0	0
Bacillus badius	0	0	0	0	0	0	0	0	0	0	0	0	0	0	0	0	0	0	1	0	0	0	0	0	0	0	0	0	0	0	0	0	0	0	0	0	0	0	0	0	0	0	0	0	0	0	0.0007	0	0
Bacillus clausii group	0	0	0	0	0	0	0	0	0	0	0	0	0	0	0	12	0	0	0	0	0	0	0	0	0	0	0	0	0	0	0	0	0	0	0	0	0	0	0	0	0	0	0	0.0166	0	0	0	0	0
Bacillus halosaccharovorans	0	0	0	8	0	0	0	0	0	0	0	0	0	0	0	0	0	0	0	0	0	0	0	0	0	0	0	0	0	0	0.0085	0	0	0	0	0	0	0	0	0	0	0	0	0	0	0	0	0	0
Bacillus idriensis	0	1	0	6	0	0	0	0	0	0	0	0	0	0	0	0	0	0	0	0	0	0	0	0	0	0	0	0	0.0009	0	0.0064	0	0	0	0	0	0	0	0	0	0	0	0	0	0	0	0	0	0
Bacillus lentus	0	0	0	0	0	0	0	0	0	0	0	3	0	0	0	0	0	0	0	0	0	0	0	0	0	0	0	0	0	0	0	0	0	0	0	0	0	0	0	0.0011	0	0	0	0	0	0	0	0	0
Bacillus megaterium group	0	0	0	0	0	0	0	0	0	0	0	0	0	0	0	25	0	0	0	0	0	0	0	0	0	0	1	0	0	0	0	0	0	0	0	0	0	0	0	0	0	0	0	0.0345	0	0	0	0	0
Bacillus niacini	0	0	0	0	0	0	0	0	0	0	0	0	0	0	0	0	0	0	0	0	0	0	0	0	0	0	0	0	0	0	0	0	0	0	0	0	0.0066	0	0	0	0	0	0	0	0	0	0	0	0
Bacillus oshimensis group	0	0	0	0	0	0	0	0	0	0	0	0	0	0	0	0	0	0	0	2	0	0	0	0	0	0	0	0	0	0	0	0	0	0	0	0	0	0	0	0	0	0	0	0	0	0	0	0.0018	0
Bacillus pumilus group	0	0	0	0	2	0	0	0	0	0	0	0	0	0	0	0	0	0	0	0	0	0	0	0	0	0	0	0	0	0	0	0.002	0	0	0	0	0	0	0	0	0	0	0	0	0	0	0	0	0
Bacillus simplex group	0	0	19	0	0	0	0	0	0	0	0	0	0	0	0	0	0	0	0	0	0	0	0	0	0	0	0	0	0	0.0168	0	0	0	0	0	0	0	0	0	0	0	0	0	0	0	0	0	0	0
Bacillus subtilis group	0	0	0	0	0	0	0	0	0	0	0	0	50	0	0	0	0	0	0	0	0	0	3	0	0	2	0	0	0	0	0	0	0	0	0	0	0	0	0	0	0.055	0	0	0	0	0	0	0	0
Bacteroides acidifaciens	0	0	0	0	0	0	0	0	0	4	0	0	0	0	0	0	0	0	0	0	0	0	0	0	1	0	0	0	0	0	0	0	0	0	0	0	0	0.0044	0	0	0	0	0	0	0	0	0	0	0
Bacteroides caccae	1	0	42	0	0	1	0	0	0	11	0	0	0	0	1	13	0	1	2	5	0	0	0	0	0	0	0	0.001	0	0.0371	0	0	0.001	0	0	0	0.0231	0.012	0	0	0	0	0.0012	0.018	0	0.0012	0.0015	0.0045	0
Bacteroides caecicola	0	0	0	0	1	0	0	0	0	0	0	0	0	0	0	0	0	0	0	0	0	0	0	0	0	0	0	0	0	0	0	0.001	0	0	0	0	0	0	0	0	0	0	0	0	0	0	0	0	0
Bacteroides caecimuris	0	0	0	0	0	0	0	0	0	0	0	0	0	0	0	0	0	0	0	0	0	0	0	0	0	0	0	0	0	0	0	0	0	0	0	0	0.0132	0	0	0	0	0	0	0	0	0	0	0	0
Bacteroides clarus	0	0	0	0	0	0	0	0	2	0	0	0	0	0	0	0	0	0	0	0	0	0	0	0	0	0	0	0	0	0	0	0	0	0	0	0.0014	0	0	0	0	0	0	0	0	0	0	0	0	0
Bacteroides coprophilus	0	0	0	0	0	0	0	0	2	0	0	0	0	0	0	0	0	0	0	0	0	0	0	0	0	0	0	0	0	0	0	0	0	0	0	0.0014	0	0	0	0	0	0	0	0	0	0	0	0	0
Bacteroides pectinophilus	0	0	0	0	0	0	0	0	0	0	0	0	0	0	0	0	0	0	0	1	0	0	0	0	0	0	0	0	0	0	0	0	0	0	0	0	0	0	0	0	0	0	0	0	0	0	0	0.0009	0
Bacteroides plebeius	0	1	0	0	0	0	0	0	0	0	0	0	0	0	0	0	0	0	0	0	0	0	0	0	0	0	0	0	0.0009	0	0	0	0	0	0	0	0	0	0	0	0	0	0	0	0	0	0	0	0
Bacteroides sartorii	0	0	0	0	0	0	0	0	0	0	0	0	0	0	0	0	0	0	0	1	0	0	0	1	0	0	0	0	0	0	0	0	0	0	0	0	0	0	0	0	0	0	0	0	0	0	0	0.0009	0
Bacteroides uniformis	0	0	0	0	0	0	0	0	0	0	0	0	0	0	0	0	0	0	0	0	0	0	0	0	0	0	0	0	0	0	0	0	0	0	0	0	0.0198	0	0	0	0	0	0	0	0	0	0	0	0
Bacteroides vulgatus	0	4	0	0	0	0	0	0	0	0	0	0	0	0	0	0	0	0	0	0	0	0	0	0	0	0	0	0	0.0036	0	0	0	0	0	0	0	0	0	0	0	0	0	0	0	0	0	0	0	0
Bifidobacterium pseudolongum group	15	4	16	0	1	0	1	528	242	72	26	1	3	2	18	69	1	3	10	75	20	36	56	175	2	86	0	0.0149	0.0036	0.0142	0	0.001	0	0.0007	0.3068	0.1692	0.0165	0.0789	0.0341	0.0004	0.0033	0.0017	0.0223	0.0953	0.0018	0.0036	0.0075	0.0679	0.014
Bifidobacterium_uc	0	0	0	0	0	0	0	2	0	0	2	0	0	0	0	0	0	0	0	0	0	0	0	0	0	0	0	0	0	0	0	0	0	0	0.0012	0	0	0	0.0026	0	0	0	0	0	0	0	0	0	0
Bilophila wadsworthia	0	1	0	0	0	0	0	0	0	0	0	0	0	0	0	0	0	0	0	0	0	0	0	0	0	0	0	0	0.0009	0	0	0	0	0	0	0	0	0	0	0	0	0	0	0	0	0	0	0	0
Blastocatella_uc	0	0	0	2	0	0	0	0	0	0	0	0	0	0	0	0	0	0	0	0	0	0	0	0	0	0	0	0	0	0	0.0021	0	0	0	0	0	0	0	0	0	0	0	0	0	0	0	0	0	0
Blastococcus aggregatus group	0	0	0	0	0	0	0	0	0	0	0	2	0	0	4	0	0	0	0	0	0	0	0	0	0	0	0	0	0	0	0	0	0	0	0	0	0	0	0	0.0008	0	0	0.0049	0	0	0	0	0	0
Blastococcus capsensis	0	0	0	0	0	0	0	0	0	0	0	0	0	0	1	0	0	0	0	0	0	0	0	0	0	0	0	0	0	0	0	0	0	0	0	0	0	0	0	0	0	0	0.0012	0	0	0	0	0	0
Blastococcus colisei group	0	0	9	0	0	0	0	4	0	0	0	0	0	0	0	0	0	0	0	0	0	0	0	0	0	0	0	0	0	0.008	0	0	0	0	0.0023	0	0	0	0	0	0	0	0	0	0	0	0	0	0
Blastococcus_uc	0	0	2	0	0	0	0	0	0	0	0	0	0	0	0	0	0	0	0	0	0	0	0	0	0	0	0	0	0	0.0018	0	0	0	0	0	0	0	0	0	0	0	0	0	0	0	0	0	0	0
Blastomonas natatoria group	0	0	0	0	0	0	0	0	0	0	0	0	0	0	0	0	0	0	0	0	0	0	0	0	0	0	0	0	0	0	0	0	0	0	0	0	0.0066	0	0	0	0	0	0	0	0	0	0	0	0
Blautia caecimuris	0	4	0	0	0	0	0	0	0	0	0	0	0	0	0	0	0	0	0	0	0	0	0	0	0	0	0	0	0.0036	0	0	0	0	0	0	0	0	0	0	0	0	0	0	0	0	0	0	0	0
Blautia obeum	0	2	0	0	0	1	0	0	0	0	0	0	0	0	0	0	0	0	0	0	0	0	0	0	0	0	0	0	0.0018	0	0	0	0.001	0	0	0	0	0	0	0	0	0	0	0	0	0	0	0	0
Blautia wexlerae	0	3	0	15	0	0	0	0	0	0	0	0	0	0	0	0	0	0	0	0	0	0	0	0	0	0	0	0	0.0027	0	0.016	0	0	0	0	0	0	0	0	0	0	0	0	0	0	0	0	0	0
Blautia_uc	3	0	6	2	0	0	0	0	0	0	0	0	0	0	7	0	0	0	0	0	0	0	0	0	0	0	0	0.003	0	0.0053	0.0021	0	0	0	0	0	0.0099	0	0	0	0	0	0.0087	0	0	0	0	0	0
Bradyrhizobium japonicum group	0	0	0	32	0	0	0	0	0	1	0	0	0	0	5	0	0	0	0	0	0	0	0	0	0	0	0	0	0	0	0.0341	0	0	0	0	0	0.0077	0.0011	0	0	0	0	0.0062	0	0	0	0	0	0
Brevibacillus thermoruber group	0	0	0	0	0	0	0	0	0	0	0	0	0	0	3	0	0	0	0	0	0	0	0	0	0	0	0	0	0	0	0	0	0	0	0	0	0	0	0	0	0	0	0.0037	0	0	0	0	0	0
Brevibacterium iodinum group	0	0	0	77	2	1	0	0	0	0	0	0	0	0	0	0	0	0	0	0	0	0	0	0	0	0	0	0	0	0	0.082	0.002	0.001	0	0	0	0	0	0	0	0	0	0	0	0	0	0	0	0
Brevibacterium picturae group	0	0	0	0	0	0	0	0	0	0	0	5	0	0	0	0	0	0	0	0	0	0	0	0	0	0	0	0	0	0	0	0	0	0	0	0	0	0	0	0.0019	0	0	0	0	0	0	0	0	0
Brevitalea_uc	0	0	0	0	0	0	0	0	0	0	0	0	0	0	2	0	0	0	0	0	0	0	0	0	0	0	0	0	0	0	0	0	0	0	0	0	0	0	0	0	0	0	0.0025	0	0	0	0	0	0
Brevundimonas diminuta group	0	0	0	0	0	0	0	0	0	0	0	0	0	0	0	13	0	0	0	0	0	0	0	0	0	0	0	0	0	0	0	0	0	0	0	0	0.0538	0	0	0	0	0	0	0.018	0	0	0	0	0
Brevundimonas mediterranea	0	0	0	0	2	0	0	0	0	0	0	0	0	0	0	0	0	0	0	0	0	0	0	0	0	0	0	0	0	0	0	0.002	0	0	0	0	0	0	0	0	0	0	0	0	0	0	0	0	0
Brevundimonas vesicularis group	0	3	0	23	3	0	0	0	0	0	0	0	0	0	1	50	0	0	0	0	0	0	0	0	0	0	0	0	0.0027	0	0.0245	0.003	0	0	0	0	0.0033	0	0	0	0	0	0.0012	0.069	0	0	0	0	0
Brucellaceae group	0	0	0	0	0	0	0	0	0	0	0	1	0	0	0	0	0	1	0	0	0	0	0	0	0	0	0	0	0	0	0	0	0	0	0	0	0	0	0	0.0004	0	0	0	0	0	0.0012	0	0	0
Burkholderia cepacia group	0	0	0	23	0	0	0	0	0	0	0	0	0	0	0	4	0	0	0	0	0	0	0	0	0	0	0	0	0	0	0.0245	0	0	0	0	0	0	0	0	0	0	0	0	0.0055	0	0	0	0	0
CAGY_s	0	0	0	0	0	0	0	0	0	0	0	0	0	0	0	0	0	0	0	0	0	0	0	0	0	0	0	0	0	0	0	0	0	0	0	0	0.0044	0	0	0	0	0	0	0	0	0	0	0	0
CCYH_s	0	0	0	0	0	0	0	0	0	3	0	0	0	0	0	0	0	0	0	0	0	0	0	0	0	0	0	0	0	0	0	0	0	0	0	0	0	0.0033	0	0	0	0	0	0	0	0	0	0	0
CP009302_g_uc	0	0	0	0	0	0	0	0	0	0	0	0	0	0	0	0	0	0	0	0	0	0	0	0	0	0	0	0	0	0	0	0	0	0	0	0	0.0022	0	0	0	0	0	0	0	0	0	0	0	0
CP012071_s	0	0	0	11	0	0	0	0	0	0	0	0	0	0	0	0	0	0	0	0	0	0	0	0	0	0	0	0	0	0	0.0117	0	0	0	0	0	0	0	0	0	0	0	0	0	0	0	0	0	0
CP012073_s	0	0	0	0	0	0	0	0	0	0	0	0	0	0	0	0	0	0	0	0	0	0	0	0	0	0	0	0	0	0	0	0	0	0	0	0	0.0077	0	0	0	0	0	0	0	0	0	0	0	0
CU917635_s	0	0	0	0	0	0	0	0	0	0	0	0	0	0	0	0	0	0	0	0	0	0	0	0	0	0	0	0	0	0	0	0	0	0	0	0	0.0077	0	0	0	0	0	0	0	0	0	0	0	0
CU927131_s	0	0	0	0	0	0	0	0	0	0	0	0	0	0	0	0	0	0	0	0	0	0	0	0	0	0	0	0	0	0	0	0	0	0	0	0	0.0011	0	0	0	0	0	0	0	0	0	0	0	0
Capnocytophaga sputigena	0	0	0	0	0	0	0	0	0	0	0	0	0	0	0	0	0	0	0	0	0	0	0	0	0	0	0	0	0	0	0	0	0	0	0	0	0.0296	0	0	0	0	0	0	0	0	0	0	0	0
Caproiciproducens_uc	10	0	73	0	1	0	0	2	4	9	0	2	0	1	7	26	0	0	2	11	0	0	0	0	2	2	0	0.0099	0	0.0646	0	0.001	0	0	0.0012	0.0028	0.1394	0.0099	0	0.0008	0	0.0008	0.0087	0.0359	0	0	0.0015	0.01	0
Cardiobacterium hominis	0	0	0	9	0	0	0	0	0	0	0	0	0	0	0	0	0	1	0	0	0	0	0	0	0	0	0	0	0	0	0.0096	0	0	0	0	0	0	0	0	0	0	0	0	0	0	0.0012	0	0	0
Caulobacter vibrioides group	0	2	0	0	0	0	0	0	0	0	0	0	0	0	0	0	0	0	0	0	0	0	0	0	0	0	0	0	0.0018	0	0	0	0	0	0	0	0	0	0	0	0	0	0	0	0	0	0	0	0
Cellulomonas cellasea group	0	0	0	0	0	0	0	0	0	0	0	0	0	0	0	0	0	0	0	0	0	0	0	0	0	0	3	0	0	0	0	0	0	0	0	0	0	0	0	0	0	0	0	0	0	0	0	0	0
Cellulomonas fimi group	0	0	20	0	0	0	0	0	0	0	0	0	0	0	0	0	0	0	0	0	0	0	0	0	0	0	0	0	0	0.0177	0	0	0	0	0	0	0	0	0	0	0	0	0	0	0	0	0	0	0
Cellulomonas_uc	0	0	1	0	0	0	0	0	0	0	0	0	0	0	0	0	0	0	0	0	0	0	0	0	0	0	0	0	0	0.0009	0	0	0	0	0	0	0	0	0	0	0	0	0	0	0	0	0	0	0
Chalicogloea_uc	0	0	0	11	0	0	0	0	0	0	0	0	0	0	0	0	0	0	0	0	0	0	0	0	0	0	0	0	0	0	0.0117	0	0	0	0	0	0	0	0	0	0	0	0	0	0	0	0	0	0
Chamaesiphon subglobosus	0	0	0	0	0	0	0	0	0	0	0	0	0	0	0	0	0	0	0	0	0	0	0	0	0	0	0	0	0	0	0	0	0	0	0	0	0.0022	0	0	0	0	0	0	0	0	0	0	0	0
Christensenella_uc	2	0	47	0	0	0	0	0	0	0	0	0	0	0	0	0	0	0	0	0	0	0	0	0	0	0	0	0.002	0	0.0416	0	0	0	0	0	0	0.0198	0	0	0	0	0	0	0	0	0	0	0	0
Chryseobacterium gleum group	0	0	0	0	0	0	0	0	0	0	0	0	0	0	5	35	0	0	0	0	0	0	0	0	0	0	0	0	0	0	0	0	0	0	0	0	0.0011	0	0	0	0	0	0.0062	0.0483	0	0	0	0	0
Chryseobacterium hominis group	0	0	13	0	0	0	0	0	0	0	0	0	0	1	0	92	0	0	0	0	0	0	1	0	0	0	0	0	0	0.0115	0	0	0	0	0	0	0	0	0	0	0	0.0008	0	0.127	0	0	0	0	0
Clavibacter michiganensis group	0	0	0	2	0	0	0	0	0	0	0	0	0	0	0	0	0	0	0	0	0	0	0	0	0	0	0	0	0	0	0.0021	0	0	0	0	0	0	0	0	0	0	0	0	0	0	0	0	0	0
Clostridium acidisoli	0	0	0	28	0	0	0	0	0	0	0	0	0	0	0	0	0	0	0	0	0	0	0	0	0	0	0	0	0	0	0.0298	0	0	0	0	0	0	0	0	0	0	0	0	0	0	0	0	0	0
Clostridium beijerinckii group	0	0	0	0	0	0	0	0	0	0	0	0	0	0	8	0	0	0	0	0	0	0	0	0	0	0	0	0	0	0	0	0	0	0	0	0	0	0	0	0	0	0	0.0099	0	0	0	0	0	0
Clostridium celatum group	411	334	317	27	0	4	83	525	220	1377	71	916	19	469	2091	515	15660	821	472	17670	20	208	500	398	9	4663	267	0.4069	0.3041	0.2804	0.0287	0	0.004	0.0576	0.3051	0.1538	0.0834	1.5081	0.0932	0.3465	0.0209	0.3974	2.5871	0.7111	28.3922	0.9791	0.3534	15.9904	0.014
Clostridium clostridioforme group	7	0	0	0	0	0	0	0	0	0	0	0	0	0	0	0	0	0	0	0	0	0	0	0	0	0	0	0.0069	0	0	0	0	0	0	0	0	0	0	0	0	0	0	0	0	0	0	0	0	0
Clostridium cocleatum	0	0	19	0	0	0	0	0	0	0	0	1	0	0	1	0	0	0	0	0	0	0	0	0	0	0	0	0	0	0.0168	0	0	0	0	0	0	0.0428	0	0	0.0004	0	0	0.0012	0	0	0	0	0	0
Clostridium colinum	0	0	0	0	0	0	0	0	0	0	0	0	0	0	0	0	0	0	0	0	0	0	0	0	0	0	0	0	0	0	0	0	0	0	0	0	0.011	0	0	0	0	0	0	0	0	0	0	0	0
Clostridium glycyrrhizinilyticum	0	0	0	0	0	0	0	0	0	0	0	0	0	0	0	0	0	0	0	0	0	0	0	0	0	0	0	0	0	0	0	0	0	0	0	0	0.0329	0	0	0	0	0	0	0	0	0	0	0	0
Clostridium hylemonae	0	0	0	0	0	0	0	0	0	0	0	0	0	0	0	19	0	0	0	0	0	0	0	0	0	0	0	0	0	0	0	0	0	0	0	0	0	0	0	0	0	0	0	0.0262	0	0	0	0	0
Clostridium indolis group	0	0	2	1	0	0	0	0	0	4	0	0	0	0	0	0	0	0	0	0	0	0	0	0	0	0	0	0	0	0.0018	0.0011	0	0	0	0	0	0.0077	0.0044	0	0	0	0	0	0	0	0	0	0	0
Clostridium leptum	3	0	0	0	0	0	0	0	0	3	0	3	0	0	0	0	0	0	0	2	0	0	0	0	0	0	0	0.003	0	0	0	0	0	0	0	0	0	0.0033	0	0.0011	0	0	0	0	0	0	0	0.0018	0
Clostridium quinii	0	0	0	0	0	0	0	0	0	1	0	0	0	0	0	0	5	0	0	1	0	0	0	0	0	0	0	0	0	0	0	0	0	0	0	0	0	0.0011	0	0	0	0	0	0	0.0091	0	0	0.0009	0
Clostridium ramosum	0	0	0	0	0	0	0	0	0	0	0	2	0	0	2	0	0	0	0	84	0	0	0	0	0	0	0	0	0	0	0	0	0	0	0	0	0	0	0	0.0008	0	0	0.0025	0	0	0	0	0.076	0
Clostridium tertium group	0	0	0	0	0	0	0	0	0	0	0	0	0	0	2	0	2	0	0	1	0	0	0	0	0	0	0	0	0	0	0	0	0	0	0	0	0	0	0	0	0	0	0.0025	0	0.0036	0	0	0.0009	0
Clostridium thermopalmarium	0	0	0	0	0	0	0	0	0	0	0	0	0	0	1	0	0	0	0	0	0	0	0	0	0	0	0	0	0	0	0	0	0	0	0	0	0	0	0	0	0	0	0.0012	0	0	0	0	0	0
Clostridium_g21_uc	0	0	4	0	0	0	0	5	0	13	0	10	0	0	0	0	0	0	0	0	0	0	0	0	0	0	0	0	0	0.0035	0	0	0	0	0.0029	0	0	0.0142	0	0.0038	0	0	0	0	0	0	0	0	0
Clostridium_g24_uc	2	0	27	3	0	0	0	0	0	186	2	0	0	0	2	50	0	0	0	0	0	0	0	0	0	0	0	0.002	0	0.0239	0.0032	0	0	0	0	0	0.0099	0.2037	0.0026	0	0	0	0.0025	0.069	0	0	0	0	0
Clostridium_g34_uc	3	0	41	2	0	0	0	2	0	257	4	10	0	0	16	16	0	0	0	0	0	0	0	0	0	0	0	0.003	0	0.0363	0.0021	0	0	0	0.0012	0	0.0274	0.2815	0.0053	0.0038	0	0	0.0198	0.0221	0	0	0	0	0
Clostridium_g6_uc	0	0	7	0	0	0	0	0	0	0	0	0	0	0	2	0	0	0	0	0	0	0	0	0	0	0	0	0	0	0.0062	0	0	0	0	0	0	0.0099	0	0	0	0	0	0.0025	0	0	0	0	0	0
Clostridium_uc	28	19	4	3	0	0	7	39	12	141	1	43	3	52	33	4	359	23	18	399	0	23	32	13	1	94	14	0.0277	0.0173	0.0035	0.0032	0	0	0.0049	0.0227	0.0084	0.0033	0.1544	0.0013	0.0163	0.0033	0.0441	0.0408	0.0055	0.6509	0.0274	0.0135	0.3611	0
Comamonas aquatica	0	0	0	17	0	0	0	0	0	0	0	0	0	0	0	0	0	0	0	0	0	0	0	0	0	0	0	0	0	0	0.0181	0	0	0	0	0	0	0	0	0	0	0	0	0	0	0	0	0	0
Comamonas denitrificans	1	0	109	50	5	1	0	0	2	0	0	2	1	0	3	243	1	1	2	2	0	0	0	0	0	0	0	0.001	0	0.0964	0.0532	0.005	0.001	0	0	0.0014	0.0285	0	0	0.0008	0.0011	0	0.0037	0.3355	0.0018	0.0012	0.0015	0.0018	0
Comamonas kerstersii group	0	0	23	5	1	0	0	2	0	0	0	0	0	0	0	124	0	0	0	0	0	0	0	0	0	0	0	0	0	0.0203	0.0053	0.001	0	0	0.0012	0	0	0	0	0	0	0	0	0.1712	0	0	0	0	0
Comamonas terrigena	0	0	0	6	0	0	0	0	0	0	0	0	0	0	0	4	0	0	0	0	0	0	0	0	0	0	0	0	0	0	0.0064	0	0	0	0	0	0	0	0	0	0	0	0	0.0055	0	0	0	0	0
Comamonas testosteroni group	0	0	0	19	2	0	0	0	0	0	0	0	0	0	0	20	0	0	0	0	0	0	0	0	0	0	2	0	0	0	0.0202	0.002	0	0	0	0	0	0	0	0	0	0	0	0.0276	0	0	0	0	0
Comamonas_uc	0	0	0	1	0	0	0	0	0	0	0	0	0	0	0	1	0	0	0	0	0	0	0	0	0	0	0	0	0	0	0.0011	0	0	0	0	0	0	0	0	0	0	0	0	0.0014	0	0	0	0	0
Coprococcus_g2_uc	0	0	0	0	0	0	0	0	0	0	0	3	0	0	0	0	0	0	0	0	0	0	0	0	0	0	0	0	0	0	0	0	0	0	0	0	0	0	0	0.0011	0	0	0	0	0	0	0	0	0
Coprococcus_uc	0	0	2	0	0	0	0	0	0	0	0	0	0	0	0	0	0	0	0	0	0	0	0	0	0	0	0	0	0	0.0018	0	0	0	0	0	0	0.0077	0	0	0	0	0	0	0	0	0	0	0	0
Corynebacterium accolens group	0	0	0	0	0	0	0	0	0	0	0	0	0	0	0	93	0	0	0	0	0	0	0	0	2	0	0	0	0	0	0	0	0	0	0	0	0.0055	0	0	0	0	0	0	0.1284	0	0	0	0	0
Corynebacterium afermentans group	0	0	0	3	0	0	0	0	0	0	0	0	0	0	0	0	0	0	0	0	0	0	0	0	0	0	0	0	0	0	0.0032	0	0	0	0	0	0	0	0	0	0	0	0	0	0	0	0	0	0
Corynebacterium durum	0	0	0	0	0	0	0	0	0	0	0	0	0	0	0	0	0	0	0	0	0	0	0	0	0	0	0	0	0	0	0	0	0	0	0	0	0.0187	0	0	0	0	0	0	0	0	0	0	0	0
Corynebacterium kroppenstedtii group	0	0	0	0	0	0	0	0	0	0	0	0	0	0	0	1	0	1	0	0	0	0	0	0	0	0	0	0	0	0	0	0	0	0	0	0	0	0	0	0	0	0	0	0.0014	0	0.0012	0	0	0
Corynebacterium mastitidis group	1	8	0	0	0	0	0	1	36	0	0	6	2	3	6	0	0	0	0	0	0	0	0	0	0	0	4	0.001	0.0073	0	0	0	0	0	0.0006	0.0252	0	0	0	0.0023	0.0022	0.0025	0.0074	0	0	0	0	0	0
Corynebacterium tuberculostearicum	0	0	13	34	8	0	0	1	0	0	0	0	0	0	3	265	0	0	0	0	0	0	0	0	0	0	0	0	0	0.0115	0.0362	0.008	0	0	0.0006	0	0.0231	0	0	0	0	0	0.0037	0.3659	0	0	0	0	0
Corynebacterium xerosis group	0	0	0	0	0	0	0	0	0	0	0	3	0	0	0	0	0	0	0	0	0	0	0	0	0	0	0	0	0	0	0	0	0	0	0	0	0	0	0	0.0011	0	0	0	0	0	0	0	0	0
Couchioplanes caeruleus group	0	0	0	0	0	0	0	0	0	0	0	0	0	0	0	32	0	0	0	0	0	0	0	0	0	0	0	0	0	0	0	0	0	0	0	0	0	0	0	0	0	0	0	0.0442	0	0	0	0	0
Curtobacterium herbarum	0	0	0	0	1	0	0	0	0	0	0	0	0	0	0	0	0	0	0	0	0	0	0	0	0	0	0	0	0	0	0	0.001	0	0	0	0	0	0	0	0	0	0	0	0	0	0	0	0	0
Cutibacterium acnes group	4	2	54	200	32	1	0	1	3	1	7	0	5	1	26	227	0	2	1	4	0	0	0	0	0	0	9	0.004	0.0018	0.0478	0.2129	0.032	0.001	0	0.0006	0.0021	0.2657	0.0011	0.0092	0	0.0055	0.0008	0.0322	0.3135	0	0.0024	0.0007	0.0036	0
Cutibacterium granulosum	0	0	0	0	0	0	0	0	0	0	0	0	0	0	0	14	0	0	0	0	0	0	0	0	0	0	0	0	0	0	0	0	0	0	0	0	0.0022	0	0	0	0	0	0	0.0193	0	0	0	0	0
Cutibacterium_uc	0	0	2	0	0	0	0	0	0	0	2	0	0	0	0	0	0	0	0	0	0	0	0	0	0	0	0	0	0	0.0018	0	0	0	0	0	0	0	0	0.0026	0	0	0	0	0	0	0	0	0	0
DQ015604_g_uc	0	0	0	171	0	0	0	0	0	0	0	0	0	0	0	0	0	0	0	0	0	0	0	0	0	0	0	0	0	0	0.182	0	0	0	0	0	0	0	0	0	0	0	0	0	0	0	0	0	0
DQ015604_s	0	0	0	0	0	0	0	1	0	0	0	0	0	0	0	0	0	0	0	0	0	0	0	0	0	0	0	0	0	0	0	0	0	0	0.0006	0	0	0	0	0	0	0	0	0	0	0	0	0	0
DQ057419_s	0	0	0	0	0	0	0	0	0	0	0	0	0	0	0	0	0	0	0	0	0	0	0	0	0	0	0	0	0	0	0	0	0	0	0	0	0.0022	0	0	0	0	0	0	0	0	0	0	0	0
DQ087194_s	0	0	0	0	0	0	0	0	0	0	0	0	0	0	0	0	0	0	0	0	0	0	0	0	0	0	0	0	0	0	0	0	0	0	0	0	0.0022	0	0	0	0	0	0	0	0	0	0	0	0
DQ105656_s	0	0	0	0	0	0	0	0	0	0	0	0	0	0	0	0	0	0	3	0	0	0	0	0	0	0	0	0	0	0	0	0	0	0	0	0	0	0	0	0	0	0	0	0	0	0	0.0022	0	0
DQ116007_s	0	0	2	0	0	0	0	0	0	0	0	0	0	0	0	0	0	0	0	0	0	0	0	0	0	0	0	0	0	0.0018	0	0	0	0	0	0	0	0	0	0	0	0	0	0	0	0	0	0	0
DQ129336_s	0	0	0	77	0	0	0	0	0	0	0	0	0	0	0	0	0	0	0	0	0	0	0	0	0	0	0	0	0	0	0.082	0	0	0	0	0	0	0	0	0	0	0	0	0	0	0	0	0	0
DQ238618_s	0	0	0	3	0	0	0	0	0	0	0	0	0	0	0	0	0	0	0	0	0	0	0	0	0	0	0	0	0	0	0.0032	0	0	0	0	0	0	0	0	0	0	0	0	0	0	0	0	0	0
DQ241813_s	0	0	0	0	0	0	0	0	0	0	0	0	0	0	0	0	0	0	0	0	0	0	0	0	0	0	0	0	0	0	0	0	0	0	0	0	0.0088	0	0	0	0	0	0	0	0	0	0	0	0
DQ295907_s	0	0	0	0	0	0	0	1	0	0	0	0	0	0	0	0	0	0	0	0	0	0	0	0	0	0	0	0	0	0	0	0	0	0	0.0006	0	0	0	0	0	0	0	0	0	0	0	0	0	0
DQ307698_g_uc	0	0	0	0	0	0	0	0	0	5	0	0	0	0	0	0	0	0	0	0	0	0	0	0	0	0	0	0	0	0	0	0	0	0	0	0	0	0.0055	0	0	0	0	0	0	0	0	0	0	0
DQ326597_s	0	0	0	0	0	0	0	0	0	0	0	0	0	0	2	0	0	0	0	0	0	0	0	0	0	0	0	0	0	0	0	0	0	0	0	0	0.0099	0	0	0	0	0	0.0025	0	0	0	0	0	0
DQ342330_s	2	0	10	5	0	0	0	0	0	0	1	0	0	0	0	0	0	0	0	0	0	0	0	0	1	0	0	0.002	0	0.0088	0.0053	0	0	0	0	0	0.0296	0	0.0013	0	0	0	0	0	0	0	0	0	0
DQ394638_s	0	0	0	0	0	0	0	0	0	0	0	0	0	0	0	0	0	0	0	0	0	0	0	0	0	0	0	0	0	0	0	0	0	0	0	0	0.0011	0	0	0	0	0	0	0	0	0	0	0	0
DQ394660_s	0	0	0	0	0	0	0	0	0	0	0	0	0	0	0	0	0	0	0	0	0	0	0	0	0	0	0	0	0	0	0	0	0	0	0	0	0.0187	0	0	0	0	0	0	0	0	0	0	0	0
DQ394661_s	0	0	0	0	0	0	0	0	0	0	0	0	0	0	0	0	0	0	0	0	0	0	0	0	0	0	0	0	0	0	0	0	0	0	0	0	0.0011	0	0	0	0	0	0	0	0	0	0	0	0
DQ394662_s	4	0	0	0	0	0	0	0	0	0	0	18	0	0	0	0	0	0	0	0	0	0	0	0	0	0	0	0.004	0	0	0	0	0	0	0	0	0.0242	0	0	0.0068	0	0	0	0	0	0	0	0	0
DQ394665_s	19	0	61	0	0	0	0	0	0	0	0	82	1	0	5	18	1	0	4	0	0	1	0	0	0	0	5	0.0188	0	0.054	0	0	0	0	0	0	0.1175	0	0	0.031	0.0011	0	0.0062	0.0249	0.0018	0	0.003	0	0
DQ455860_s	0	0	0	0	0	0	0	0	0	2	0	0	0	0	0	0	0	0	0	0	0	0	0	0	0	0	0	0	0	0	0	0	0	0	0	0	0	0.0022	0	0	0	0	0	0	0	0	0	0	0
DQ456215_s	0	1	97	6	0	0	0	0	0	0	1	0	0	0	2	0	0	0	0	0	0	0	0	0	3	0	0	0	0.0009	0.0858	0.0064	0	0	0	0	0	0.0571	0	0.0013	0	0	0	0.0025	0	0	0	0	0	0
DQ456306_s	0	0	0	0	0	0	0	0	0	0	0	0	0	0	1	3	0	0	0	0	0	0	0	0	0	0	0	0	0	0	0	0	0	0	0	0	0.0011	0	0	0	0	0	0.0012	0.0041	0	0	0	0	0
DQ456337_s	0	0	0	0	0	0	0	1	0	0	0	0	0	0	0	2	0	0	0	0	0	0	0	0	0	0	0	0	0	0	0	0	0	0	0.0006	0	0.0099	0	0	0	0	0	0	0.0028	0	0	0	0	0
DQ532234_s	0	0	0	0	0	0	0	0	0	0	0	0	3	0	0	0	0	0	0	0	0	0	0	1	0	0	0	0	0	0	0	0	0	0	0	0	0.0099	0	0	0	0.0033	0	0	0	0	0	0	0	0
DQ532333_g_uc	0	0	2	0	0	0	0	0	0	0	0	0	0	0	0	10	0	0	0	0	0	0	0	0	0	0	0	0	0	0.0018	0	0	0	0	0	0	0	0	0	0	0	0	0	0.0138	0	0	0	0	0
DQ532334_g_uc	0	0	0	0	0	0	0	0	0	0	0	0	0	0	0	0	0	0	0	0	0	0	0	0	0	0	0	0	0	0	0	0	0	0	0	0	0.0088	0	0	0	0	0	0	0	0	0	0	0	0
DQ537532_s	0	0	1	0	0	0	0	0	0	0	0	0	0	0	0	4	0	0	0	0	0	0	0	0	0	0	0	0	0	0.0009	0	0	0	0	0	0	0	0	0	0	0	0	0	0.0055	0	0	0	0	0
DQ673475_s	0	4	13	0	0	0	0	0	0	0	0	2	0	0	1	0	0	0	2	4	0	0	0	0	0	0	0	0	0.0036	0.0115	0	0	0	0	0	0	0.0318	0	0	0.0008	0	0	0.0012	0	0	0	0.0015	0.0036	0
DQ673509_s	0	0	0	0	0	0	0	0	0	0	0	0	0	0	0	1	0	0	0	0	0	0	0	0	0	0	0	0	0	0	0	0	0	0	0	0	0.0121	0	0	0	0	0	0	0.0014	0	0	0	0	0
DQ673521_g_uc	4	0	0	0	0	0	0	0	0	0	0	0	0	0	0	0	0	0	0	0	0	0	0	0	0	0	0	0.004	0	0	0	0	0	0	0	0	0	0	0	0	0	0	0	0	0	0	0	0	0
DQ777889_g_uc	0	0	9	0	0	0	0	0	0	0	0	0	0	0	0	0	0	0	0	0	0	0	0	0	0	0	0	0	0	0.008	0	0	0	0	0	0	0.0022	0	0	0	0	0	0	0	0	0	0	0	0
DQ777889_s	0	0	0	0	0	0	0	0	0	0	0	0	0	0	1	0	0	0	0	0	0	0	0	0	0	0	0	0	0	0	0	0	0	0	0	0	0.0033	0	0	0	0	0	0.0012	0	0	0	0	0	0
DQ777895_s	32	4	3	3	8	4	1	2	0	36	7	7	0	0	31	50	3	12	36	76	1	1	1	4	16	1	0	0.0317	0.0036	0.0027	0.0032	0.008	0.004	0.0007	0.0012	0	0.6565	0.0394	0.0092	0.0026	0	0	0.0384	0.069	0.0054	0.0143	0.027	0.0688	0.0007
DQ777904_s	4	0	48	0	0	1	2	1	0	9	0	1	0	2	7	0	0	0	3	36	0	1	5	0	1	0	0	0.004	0	0.0425	0	0	0.001	0.0014	0.0006	0	0.0593	0.0099	0	0.0004	0	0.0017	0.0087	0	0	0	0.0022	0.0326	0
DQ777923_s	0	0	0	0	0	0	0	0	0	0	0	0	0	0	0	0	0	0	0	0	0	0	0	0	0	0	0	0	0	0	0	0	0	0	0	0	0.0055	0	0	0	0	0	0	0	0	0	0	0	0
DQ777929_s	0	0	3	17	0	0	0	0	0	0	0	2	0	0	0	0	0	0	0	0	0	0	0	0	2	0	0	0	0	0.0027	0.0181	0	0	0	0	0	0	0	0	0.0008	0	0	0	0	0	0	0	0	0
DQ793380_s	0	0	3	0	0	0	0	0	0	0	0	0	0	0	0	0	0	0	0	0	0	0	0	0	0	0	0	0	0	0.0027	0	0	0	0	0	0	0.0011	0	0	0	0	0	0	0	0	0	0	0	0
DQ793581_s	0	0	0	0	0	0	0	0	0	0	0	0	0	0	0	0	0	0	0	0	0	0	0	0	0	0	0	0	0	0	0	0	0	0	0	0	0.0011	0	0	0	0	0	0	0	0	0	0	0	0
DQ796080_s	2	0	6	1	0	0	0	0	0	2	0	1	0	0	0	0	0	0	0	0	0	1	1	0	0	0	0	0.002	0	0.0053	0.0011	0	0	0	0	0	0.0055	0.0022	0	0.0004	0	0	0	0	0	0	0	0	0
DQ798794_s	0	0	8	2	0	0	0	0	0	1	0	0	0	2	3	2	0	1	0	1	0	0	0	0	2	0	0	0	0	0.0071	0.0021	0	0	0	0	0	0.0406	0.0011	0	0	0	0.0017	0.0037	0.0028	0	0.0012	0	0.0009	0
DQ800447_g_uc	11	0	5	0	0	0	0	0	0	0	0	0	0	0	0	0	0	0	0	0	0	0	0	0	0	0	0	0.0109	0	0.0044	0	0	0	0	0	0	0	0	0	0	0	0	0	0	0	0	0	0	0
DQ800759_s	0	1	17	0	0	0	0	0	0	2	0	0	0	0	0	0	0	0	0	0	0	0	0	0	0	0	0	0	0.0009	0.015	0	0	0	0	0	0	0.0593	0.0022	0	0	0	0	0	0	0	0	0	0	0
DQ804000_s	3	0	0	0	0	0	0	0	0	0	0	0	0	0	0	0	0	0	6	0	0	0	0	0	0	0	0	0.003	0	0	0	0	0	0	0	0	0	0	0	0	0	0	0	0	0	0	0.0045	0	0
DQ805440_s	0	0	2	0	0	0	0	0	0	0	0	0	0	0	0	0	0	0	0	0	0	0	0	0	0	0	0	0	0	0.0018	0	0	0	0	0	0	0.0055	0	0	0	0	0	0	0	0	0	0	0	0
DQ805491_s	0	0	15	0	0	0	0	0	0	0	0	0	0	0	0	0	0	0	0	1	0	0	0	0	0	0	0	0	0	0.0133	0	0	0	0	0	0	0	0	0	0	0	0	0	0	0	0	0	0.0009	0
DQ815323_s	0	0	18	0	0	0	0	0	0	0	0	0	0	0	0	0	0	0	0	0	0	0	0	0	0	0	0	0	0	0.0159	0	0	0	0	0	0	0	0	0	0	0	0	0	0	0	0	0	0	0
DQ815326_s	2	0	0	39	0	0	0	0	0	0	0	0	0	0	0	0	0	0	0	0	0	0	0	0	0	0	0	0.002	0	0	0.0415	0	0	0	0	0	0	0	0	0	0	0	0	0	0	0	0	0	0
DQ815397_s	1	0	2	7	0	0	0	0	0	0	0	0	0	0	5	0	0	0	1	0	0	0	0	0	0	0	0	0.001	0	0.0018	0.0075	0	0	0	0	0	0.0055	0	0	0	0	0	0.0062	0	0	0	0.0007	0	0
DQ815468_s	520	3	2	0	0	2	3	1	0	0	0	13	0	19	0	0	0	0	0	19	2	0	0	0	0	0	0	0.5148	0.0027	0.0018	0	0	0.002	0.0021	0.0006	0	0	0	0	0.0049	0	0.0161	0	0	0	0	0	0.0172	0.0014
DQ815665_s	0	13	8	0	0	0	0	0	0	0	0	0	0	1	121	109	0	0	1	0	0	0	0	0	0	0	0	0	0.0118	0.0071	0	0	0	0	0	0	0	0	0	0	0	0.0008	0.1497	0.1505	0	0	0.0007	0	0
DQ815728_g_uc	0	0	4	0	0	0	0	0	0	0	0	2	0	0	0	0	0	0	0	2	0	0	0	0	0	0	0	0	0	0.0035	0	0	0	0	0	0	0	0	0	0.0008	0	0	0	0	0	0	0	0.0018	0
DQ815728_s	3	11	139	0	0	0	0	31	0	0	0	23	0	0	0	0	0	0	1	4	0	0	0	8	0	0	0	0.003	0.01	0.1229	0	0	0	0	0.018	0	0.0263	0	0	0.0087	0	0	0	0	0	0	0.0007	0.0036	0
DQ815838_s	4	0	0	0	0	0	0	20	0	3	0	5	0	0	5	0	0	0	0	0	0	0	0	1	0	0	0	0.004	0	0	0	0	0	0	0.0116	0	0	0.0033	0	0.0019	0	0	0.0062	0	0	0	0	0	0
DQ815878_s	0	3	0	148	1	2	0	0	0	4	0	540	0	0	33	4	0	0	0	4	0	3	8	3	0	2	0	0	0.0027	0	0.1576	0.001	0.002	0	0	0	0	0.0044	0	0.2043	0	0	0.0408	0.0055	0	0	0	0.0036	0
DQ824370_s	0	0	0	0	0	0	0	0	0	0	0	0	0	0	0	0	0	0	0	0	0	0	0	0	0	0	0	0	0	0	0	0	0	0	0	0	0.0033	0	0	0	0	0	0	0	0	0	0	0	0
DQ882650_s	70	9	93	65	0	3	0	0	0	0	0	208	0	5	4	6	0	0	49	161	0	0	0	0	2	0	0	0.0693	0.0082	0.0823	0.0692	0	0.003	0	0	0	0.0132	0	0	0.0787	0	0.0042	0.0049	0.0083	0	0	0.0367	0.1457	0
DQ904718_s	0	0	0	0	0	0	0	0	0	0	0	0	0	0	0	0	0	0	0	0	0	0	0	0	0	0	0	0	0	0	0	0	0	0	0	0	0.0022	0	0	0	0	0	0	0	0	0	0	0	0
DQ905423_s	0	0	11	0	0	0	0	0	0	0	0	0	0	0	0	0	0	0	0	0	0	0	0	0	0	0	0	0	0	0.0097	0	0	0	0	0	0	0	0	0	0	0	0	0	0	0	0	0	0	0
DQ905461_s	0	0	1	0	0	0	0	0	0	0	0	0	0	0	0	0	0	0	0	0	0	0	0	0	0	0	0	0	0	0.0009	0	0	0	0	0	0	0	0	0	0	0	0	0	0	0	0	0	0	0
DS990270_s	0	0	0	0	0	0	0	0	0	0	0	0	0	0	0	0	1	0	0	0	0	0	0	0	0	0	0	0	0	0	0	0	0	0	0	0	0	0	0	0	0	0	0	0	0.0018	0	0	0	0
Deinococcus wulumuqiensis	0	0	0	0	0	0	0	0	0	0	0	0	0	0	1	22	0	0	0	0	0	0	0	0	0	0	0	0	0	0	0	0	0	0	0	0	0	0	0	0	0	0	0.0012	0.0304	0	0	0	0	0
Deinococcus_uc	0	0	7	3	0	0	0	0	0	0	0	0	0	0	0	0	0	0	0	0	0	0	0	0	0	0	0	0	0	0.0062	0.0032	0	0	0	0	0	0	0	0	0	0	0	0	0	0	0	0	0	0
Dermacoccus nishinomiyaensis group	0	0	10	7	5	0	0	0	0	0	0	0	0	0	0	42	2	0	0	0	0	0	3	0	4	0	0	0	0	0.0088	0.0075	0.005	0	0	0	0	0.0944	0	0	0	0	0	0	0.058	0.0036	0	0	0	0
Dermacoccus_uc	0	0	0	0	0	0	0	0	0	0	0	0	0	0	0	0	0	0	0	0	0	0	0	0	0	0	0	0	0	0	0	0	0	0	0	0	0.0022	0	0	0	0	0	0	0	0	0	0	0	0
Desulfovibrio_uc	0	0	0	0	0	0	0	0	0	0	0	0	0	0	3	0	0	0	0	0	0	0	0	0	0	0	0	0	0	0	0	0	0	0	0	0	0	0	0	0	0	0	0.0037	0	0	0	0	0	0
Devosia submarina	0	0	0	2	0	0	0	0	0	0	0	0	0	0	0	0	0	0	0	0	0	0	0	0	0	0	0	0	0	0	0.0021	0	0	0	0	0	0	0	0	0	0	0	0	0	0	0	0	0	0
Devosia_uc	0	0	0	29	0	0	0	0	0	0	0	0	0	0	0	0	0	0	0	0	0	0	0	0	0	0	0	0	0	0	0.0309	0	0	0	0	0	0	0	0	0	0	0	0	0	0	0	0	0	0
Diaphorobacter nitroreducens group	0	0	41	9	0	0	1	0	0	0	0	0	0	0	1	296	1	0	0	1	0	0	0	0	0	1	0	0	0	0.0363	0.0096	0	0	0.0007	0	0	0.0077	0	0	0	0	0	0.0012	0.4087	0.0018	0	0	0.0009	0
Dorea formicigenerans	0	1	0	0	0	0	0	0	0	0	0	0	0	0	0	0	0	0	0	0	0	0	0	0	0	0	0	0	0.0009	0	0	0	0	0	0	0	0	0	0	0	0	0	0	0	0	0	0	0	0
Dorea_uc	0	0	9	0	0	0	0	0	0	0	0	0	0	0	0	0	0	0	0	0	0	0	0	0	0	0	0	0	0	0.008	0	0	0	0	0	0	0	0	0	0	0	0	0	0	0	0	0	0	0
EF097057_s	0	0	0	0	0	0	0	0	0	0	1	0	0	0	0	0	0	0	0	0	0	0	0	0	0	0	0	0	0	0	0	0	0	0	0	0	0	0	0.0013	0	0	0	0	0	0	0	0	0	0
EF097676_s	0	0	4	46	0	0	0	2	0	1	0	2	0	0	11	3	0	0	0	0	0	0	0	0	0	0	0	0	0	0.0035	0.049	0	0	0	0.0012	0	0.0077	0.0011	0	0.0008	0	0	0.0136	0.0041	0	0	0	0	0
EF098020_s	0	0	25	0	0	0	0	0	0	0	0	0	0	0	0	26	0	0	0	0	0	0	0	0	0	0	0	0	0	0.0221	0	0	0	0	0	0	0	0	0	0	0	0	0	0.0359	0	0	0	0	0
EF098562_s	0	0	0	0	0	0	0	0	0	1	0	0	0	0	0	0	0	0	0	0	0	0	0	0	0	0	0	0	0	0	0	0	0	0	0	0	0.0077	0.0011	0	0	0	0	0	0	0	0	0	0	0
EF099846_s	0	0	0	0	0	0	0	1	0	0	0	0	0	0	0	0	0	0	0	0	0	0	0	0	0	0	0	0	0	0	0	0	0	0	0.0006	0	0	0	0	0	0	0	0	0	0	0	0	0	0
EF157268_s	0	0	0	24	0	0	0	0	0	0	0	0	0	0	0	0	0	0	0	0	0	0	0	0	0	0	0	0	0	0	0.0255	0	0	0	0	0	0	0	0	0	0	0	0	0	0	0	0	0	0
EF404387_g_uc	0	0	0	0	0	0	0	0	0	0	0	0	0	0	0	0	0	0	0	0	0	0	0	0	0	0	0	0	0	0	0	0	0	0	0	0	0.0044	0	0	0	0	0	0	0	0	0	0	0	0
EF409953_s	0	1	0	0	0	0	0	0	0	6	0	2	0	0	0	0	0	0	0	0	0	0	0	0	0	0	0	0	0.0009	0	0	0	0	0	0	0	0.0132	0.0066	0	0.0008	0	0	0	0	0	0	0	0	0
EF434337_s	0	0	0	0	0	0	0	0	0	0	0	0	0	0	0	0	0	0	0	3	0	0	0	0	0	0	0	0	0	0	0	0	0	0	0	0	0.0154	0	0	0	0	0	0	0	0	0	0	0.0027	0
EF434365_s	5	3	148	0	0	0	0	3	0	0	0	2	4	0	51	131	0	0	3	5	0	0	2	1	2	0	1	0.005	0.0027	0.1309	0	0	0	0	0.0017	0	0.2174	0	0	0.0008	0.0044	0	0.0631	0.1809	0	0	0.0022	0.0045	0
EF436433_s	0	0	0	0	0	0	0	27	0	0	0	0	0	0	0	0	0	0	0	0	0	0	0	0	0	0	0	0	0	0	0	0	0	0	0.0157	0	0	0	0	0	0	0	0	0	0	0	0	0	0
EF445156_s	0	0	0	0	0	0	0	3	0	11	0	0	0	0	0	0	0	0	0	0	0	0	2	3	0	0	0	0	0	0	0	0	0	0	0.0017	0	0	0.012	0	0	0	0	0	0	0	0	0	0	0
EF445180_s	7	0	13	0	0	0	4	0	0	3	0	0	0	0	0	2	0	0	0	10	0	1	0	0	0	0	0	0.0069	0	0.0115	0	0	0	0.0028	0	0	0.0417	0.0033	0	0	0	0	0	0.0028	0	0	0	0.009	0
EF445183_s	0	0	1	1	0	0	0	0	0	0	0	0	0	0	0	0	0	0	0	0	0	0	0	0	0	0	0	0	0	0.0009	0.0011	0	0	0	0	0	0	0	0	0	0	0	0	0	0	0	0	0	0
EF445202_s	3	0	17	0	0	0	1	0	0	1	0	4	0	0	17	47	0	0	1	2	0	0	1	0	1	0	0	0.003	0	0.015	0	0	0	0.0007	0	0	0.1164	0.0011	0	0.0015	0	0	0.021	0.0649	0	0	0.0007	0.0018	0
EF445208_s	0	0	0	0	0	0	0	0	0	0	0	0	0	0	0	0	1	0	0	0	0	0	0	0	0	0	0	0	0	0	0	0	0	0	0	0	0	0	0	0	0	0	0	0	0.0018	0	0	0	0
EF445289_s	4	1	0	0	0	0	0	0	0	0	0	2	0	0	4	0	0	0	0	0	0	0	0	0	0	0	0	0.004	0.0009	0	0	0	0	0	0	0	0.0033	0	0	0.0008	0	0	0.0049	0	0	0	0	0	0
EF540401_s	0	0	0	14	0	0	0	0	0	0	0	0	0	0	0	0	0	0	0	0	0	0	0	0	0	0	0	0	0	0	0.0149	0	0	0	0	0	0	0	0	0	0	0	0	0	0	0	0	0	0
EF559044_s	0	0	0	0	0	0	0	0	0	0	0	0	0	0	0	3	0	0	0	0	0	0	0	0	0	0	0	0	0	0	0	0	0	0	0	0	0	0	0	0	0	0	0	0.0041	0	0	0	0	0
EF602869_s	0	0	25	0	0	2	0	0	0	0	0	1	0	0	0	0	0	0	1	0	0	1	0	0	0	0	0	0	0	0.0221	0	0	0.002	0	0	0	0.0022	0	0	0.0004	0	0	0	0	0	0	0.0007	0	0
EF602939_s	1	0	3	0	0	0	0	0	0	1	0	0	0	0	5	0	0	0	1	0	0	0	0	0	0	0	0	0.001	0	0.0027	0	0	0	0	0	0	0.0055	0.0011	0	0	0	0	0.0062	0	0	0	0.0007	0	0
EF603174_s	0	0	12	0	0	0	0	0	0	0	0	0	0	0	0	0	0	0	0	0	0	0	0	0	0	0	0	0	0	0.0106	0	0	0	0	0	0	0	0	0	0	0	0	0	0	0	0	0	0	0
EF603797_s	4	0	0	47	0	0	1	1	0	12	0	0	0	0	5	2	0	0	0	0	0	0	0	2	0	0	1	0.004	0	0	0.05	0	0	0.0007	0.0006	0	0	0.0131	0	0	0	0	0.0062	0.0028	0	0	0	0	0
EF644509_s	0	0	44	0	0	0	0	0	0	0	0	0	0	0	0	0	0	0	0	1	0	0	0	0	0	0	0	0	0	0.0389	0	0	0	0	0	0	0	0	0	0	0	0	0	0	0	0	0	0.0009	0
EF688243_s	0	0	0	0	0	0	0	0	0	0	0	0	0	0	0	0	0	0	0	0	0	0	0	0	0	0	0	0	0	0	0	0	0	0	0	0	0.0055	0	0	0	0	0	0	0	0	0	0	0	0
EU009822_s	0	0	0	0	0	0	0	0	0	1	0	0	0	0	0	0	0	1	0	0	0	0	0	0	0	0	0	0	0	0	0	0	0	0	0	0	0.0077	0.0011	0	0	0	0	0	0	0	0.0012	0	0	0
EU009861_s	0	0	0	0	0	0	0	0	0	0	0	0	0	0	1	0	0	0	0	0	0	0	0	0	0	0	0	0	0	0	0	0	0	0	0	0	0	0	0	0	0	0	0.0012	0	0	0	0	0	0
EU137434_s	0	0	118	16	1	0	2	1	2	19	0	3	1	1	10	10	0	0	8	0	0	0	2	0	0	0	0	0	0	0.1044	0.017	0.001	0	0.0014	0.0006	0.0014	0.0187	0.0208	0	0.0011	0.0011	0.0008	0.0124	0.0138	0	0	0.006	0	0
EU137610_g_uc	0	0	0	0	0	0	0	0	0	2	0	0	0	0	0	0	0	0	0	0	0	0	0	0	0	0	0	0	0	0	0	0	0	0	0	0	0	0.0022	0	0	0	0	0	0	0	0	0	0	0
EU160525_s	0	0	0	0	0	0	0	0	0	0	0	0	0	0	0	0	0	0	0	0	0	0	0	0	0	0	0	0	0	0	0	0	0	0	0	0	0.0077	0	0	0	0	0	0	0	0	0	0	0	0
EU259452_s	0	0	12	0	0	0	0	2	0	0	0	1	0	0	0	1	0	0	0	0	0	0	0	0	2	0	0	0	0	0.0106	0	0	0	0	0.0012	0	0.0088	0	0	0.0004	0	0	0	0.0014	0	0	0	0	0
EU289463_s	0	0	0	5	0	0	0	0	0	0	0	0	0	0	0	0	0	0	0	0	0	0	0	0	0	0	0	0	0	0	0.0053	0	0	0	0	0	0	0	0	0	0	0	0	0	0	0	0	0	0
EU344341_s	0	0	1	0	0	0	0	0	0	3	0	0	0	0	3	2	0	0	0	0	0	0	0	0	0	0	0	0	0	0.0009	0	0	0	0	0	0	0.0022	0.0033	0	0	0	0	0.0037	0.0028	0	0	0	0	0
EU358716_s	36	0	25	0	0	0	0	0	0	0	0	0	0	0	0	3	0	0	0	0	0	0	0	0	0	0	0	0.0356	0	0.0221	0	0	0	0	0	0	0.0022	0	0	0	0	0	0	0.0041	0	0	0	0	0
EU358720_s	0	0	0	0	0	0	0	0	0	0	0	0	0	0	0	1	0	0	0	0	0	0	0	0	0	0	0	0	0	0	0	0	0	0	0	0	0	0	0	0	0	0	0	0.0014	0	0	0	0	0
EU381725_s	0	0	0	0	0	0	0	0	0	0	0	0	0	0	0	0	0	0	0	0	0	0	0	0	0	0	0	0	0	0	0	0	0	0	0	0	0.0011	0	0	0	0	0	0	0	0	0	0	0	0
EU454100_s	6	2	15	35	0	1	0	1	0	1	0	5	0	0	49	48	0	0	4	0	0	0	0	0	0	0	0	0.0059	0.0018	0.0133	0.0373	0	0.001	0	0.0006	0	0.0022	0.0011	0	0.0019	0	0	0.0606	0.0663	0	0	0.003	0	0
EU454374_s	0	0	0	0	0	0	4	0	0	0	0	0	0	0	0	21	0	0	0	0	0	0	0	0	0	0	0	0	0	0	0	0	0	0.0028	0	0	0	0	0	0	0	0	0	0.029	0	0	0	0	0
EU456367_s	0	0	0	14	0	0	0	21	0	0	0	1	0	1	33	52	0	0	0	0	0	0	0	0	0	0	0	0	0	0	0.0149	0	0	0	0.0122	0	0	0	0	0.0004	0	0.0008	0.0408	0.0718	0	0	0	0	0
EU456461_s	0	0	27	0	0	0	0	0	0	0	0	0	0	0	0	0	0	0	0	0	0	0	0	0	0	0	0	0	0	0.0239	0	0	0	0	0	0	0	0	0	0	0	0	0	0	0	0	0	0	0
EU456594_s	0	0	0	0	0	0	0	0	0	0	0	0	1	0	0	0	0	0	0	0	0	0	0	0	0	0	0	0	0	0	0	0	0	0	0	0	0	0	0	0	0.0011	0	0	0	0	0	0	0	0
EU458641_s	0	0	0	0	0	0	0	0	0	0	0	0	0	0	1	0	0	0	0	1	0	0	0	0	0	0	0	0	0	0	0	0	0	0	0	0	0.0033	0	0	0	0	0	0.0012	0	0	0	0	0.0009	0
EU459351_s	0	0	3	0	0	0	0	0	0	0	0	0	0	0	0	0	0	0	0	0	0	0	0	0	0	0	0	0	0	0.0027	0	0	0	0	0	0	0	0	0	0	0	0	0	0	0	0	0	0	0
EU460161_s	0	0	3	0	0	0	0	0	0	0	0	0	0	0	7	0	0	0	0	0	0	0	0	0	0	0	0	0	0	0.0027	0	0	0	0	0	0	0.0022	0	0	0	0	0	0.0087	0	0	0	0	0	0
EU461045_s	0	0	5	0	0	0	0	0	0	0	0	0	0	0	0	0	0	0	0	0	0	0	0	0	0	0	0	0	0	0.0044	0	0	0	0	0	0	0.0011	0	0	0	0	0	0	0	0	0	0	0	0
EU461060_s	2	0	0	0	0	0	0	0	0	0	0	0	0	0	7	1	0	0	0	0	0	0	0	0	0	0	0	0.002	0	0	0	0	0	0	0	0	0	0	0	0	0	0	0.0087	0.0014	0	0	0	0	0
EU461309_s	0	0	0	0	0	0	0	0	0	0	0	0	0	0	0	0	1	0	0	0	0	0	0	0	0	0	0	0	0	0	0	0	0	0	0	0	0	0	0	0	0	0	0	0	0.0018	0	0	0	0
EU462188_s	0	0	0	0	0	0	0	0	0	0	0	2	0	0	0	0	0	0	0	0	0	0	0	0	0	0	0	0	0	0	0	0	0	0	0	0	0	0	0	0.0008	0	0	0	0	0	0	0	0	0
EU462785_s	0	0	2	1	0	0	0	0	0	0	0	0	0	0	2	0	0	0	0	0	0	0	0	0	0	0	0	0	0	0.0018	0.0011	0	0	0	0	0	0.0022	0	0	0	0	0	0.0025	0	0	0	0	0	0
EU462959_s	3	0	0	2	0	0	0	0	0	0	0	0	0	0	12	0	0	0	1	0	0	0	0	2	0	0	0	0.003	0	0	0.0021	0	0	0	0	0	0.0187	0	0	0	0	0	0.0148	0	0	0	0.0007	0	0
EU463777_s	0	0	0	0	0	0	0	0	0	0	0	0	0	2	0	0	0	0	0	0	0	0	0	0	0	0	0	0	0	0	0	0	0	0	0	0	0	0	0	0	0	0.0017	0	0	0	0	0	0	0
EU464154_s	0	0	6	0	0	0	0	0	0	0	0	0	0	0	12	0	0	0	0	0	0	0	0	0	0	0	0	0	0	0.0053	0	0	0	0	0	0	0	0	0	0	0	0	0.0148	0	0	0	0	0	0
EU465529_s	0	0	2	0	0	0	0	0	0	0	0	0	0	0	0	0	0	0	0	0	0	0	0	0	0	0	0	0	0	0.0018	0	0	0	0	0	0	0	0	0	0	0	0	0	0	0	0	0	0	0
EU466161_s	0	0	0	0	0	0	0	0	0	0	0	0	0	0	0	3	0	0	0	1	0	0	0	0	0	0	0	0	0	0	0	0	0	0	0	0	0.0088	0	0	0	0	0	0	0.0041	0	0	0	0.0009	0
EU470140_s	0	0	0	0	0	0	0	0	0	0	0	1	0	0	6	0	0	0	0	0	0	0	0	0	0	0	0	0	0	0	0	0	0	0	0	0	0.0066	0	0	0.0004	0	0	0.0074	0	0	0	0	0	0
EU470186_s	0	0	0	0	0	0	0	0	0	0	0	0	0	0	0	0	0	0	0	0	0	0	0	0	0	0	0	0	0	0	0	0	0	0	0	0	0.0055	0	0	0	0	0	0	0	0	0	0	0	0
EU470236_s	0	0	0	0	0	0	0	0	0	0	0	0	0	0	1	0	0	0	0	0	0	0	0	0	0	0	0	0	0	0	0	0	0	0	0	0	0	0	0	0	0	0	0.0012	0	0	0	0	0	0
EU471770_s	0	0	0	0	0	0	0	0	0	0	0	0	0	0	0	0	0	0	0	0	0	0	0	0	0	0	0	0	0	0	0	0	0	0	0	0	0.0011	0	0	0	0	0	0	0	0	0	0	0	0
EU471893_s	0	0	1	0	0	0	0	0	0	0	0	0	0	0	0	0	0	0	0	0	0	0	0	0	0	0	0	0	0	0.0009	0	0	0	0	0	0	0	0	0	0	0	0	0	0	0	0	0	0	0
EU472216_s	0	3	10	0	0	0	0	0	0	2	0	0	0	0	0	0	0	0	0	2	0	0	0	0	1	0	0	0	0.0027	0.0088	0	0	0	0	0	0	0	0.0022	0	0	0	0	0	0	0	0	0	0.0018	0
EU472329_s	0	0	0	0	0	0	0	0	0	0	0	0	0	0	0	0	0	0	0	2	0	0	0	0	0	0	0	0	0	0	0	0	0	0	0	0	0.0143	0	0	0	0	0	0	0	0	0	0	0.0018	0
EU472359_s	0	0	0	0	0	0	0	0	0	0	0	0	0	0	0	0	0	0	0	0	0	0	1	0	0	0	0	0	0	0	0	0	0	0	0	0	0	0	0	0	0	0	0	0	0	0	0	0	0
EU472365_s	0	0	156	0	0	0	0	0	1	31	0	0	0	0	3	0	0	0	0	0	0	0	0	0	0	1	0	0	0	0.138	0	0	0	0	0	0.0007	0.0944	0.034	0	0	0	0	0.0037	0	0	0	0	0	0
EU472543_s	0	0	0	0	0	0	0	0	0	1	0	0	0	0	0	0	0	0	0	0	0	0	0	0	0	0	0	0	0	0	0	0	0	0	0	0	0	0.0011	0	0	0	0	0	0	0	0	0	0	0
EU472601_s	1	0	0	0	0	0	0	0	0	0	0	0	0	0	2	0	0	0	0	0	0	0	0	0	0	0	0	0.001	0	0	0	0	0	0	0	0	0	0	0	0	0	0	0.0025	0	0	0	0	0	0
EU473597_s	0	0	0	0	0	0	0	0	0	1	0	0	0	0	0	0	0	0	0	0	0	0	0	0	0	0	0	0	0	0	0	0	0	0	0	0	0	0.0011	0	0	0	0	0	0	0	0	0	0	0
EU474337_s	885	91	63	88	0	0	6	91	21	887	0	9	3	0	190	78	2	1	14	180	4	5	14	143	30	59	1	0.8762	0.0829	0.0557	0.0937	0	0	0.0042	0.0529	0.0147	0.0966	0.9714	0	0.0034	0.0033	0	0.2351	0.1077	0.0036	0.0012	0.0105	0.1629	0.0028
EU474545_s	0	0	0	0	0	0	0	0	0	0	0	0	0	1	0	0	0	0	0	0	0	0	0	0	0	0	0	0	0	0	0	0	0	0	0	0	0.0011	0	0	0	0	0.0008	0	0	0	0	0	0	0
EU474842_s	1	0	1	0	0	0	0	4	0	11	0	0	0	2	0	0	0	0	2	28	0	0	0	2	0	0	0	0.001	0	0.0009	0	0	0	0	0.0023	0	0.0417	0.012	0	0	0	0.0017	0	0	0	0	0.0015	0.0253	0
EU474900_g_uc	0	0	0	0	0	0	0	0	0	2	0	0	0	0	0	0	0	0	0	0	0	0	0	0	0	0	0	0	0	0	0	0	0	0	0	0	0	0.0022	0	0	0	0	0	0	0	0	0	0	0
EU475406_s	1	0	0	0	0	0	0	0	0	0	0	0	0	0	0	0	0	0	0	0	0	0	0	0	0	0	0	0.001	0	0	0	0	0	0	0	0	0	0	0	0	0	0	0	0	0	0	0	0	0
EU475420_s	0	0	0	0	0	0	0	0	0	0	0	0	0	0	1	0	0	0	0	0	0	0	0	0	0	0	0	0	0	0	0	0	0	0	0	0	0	0	0	0	0	0	0.0012	0	0	0	0	0	0
EU475449_s	0	0	0	0	0	0	0	0	0	0	0	0	0	0	0	0	0	0	0	0	0	0	0	0	0	0	0	0	0	0	0	0	0	0	0	0	0.0011	0	0	0	0	0	0	0	0	0	0	0	0
EU475512_s	0	0	0	0	0	0	0	0	0	0	0	0	0	0	0	0	0	0	0	0	0	0	0	0	0	0	0	0	0	0	0	0	0	0	0	0	0.0011	0	0	0	0	0	0	0	0	0	0	0	0
EU475527_s	0	0	0	0	0	0	0	0	0	1	0	0	0	0	0	0	0	0	0	0	0	0	0	0	0	0	0	0	0	0	0	0	0	0	0	0	0	0.0011	0	0	0	0	0	0	0	0	0	0	0
EU504374_s	0	0	0	0	0	0	0	0	0	0	0	0	0	0	0	0	0	0	0	0	0	0	0	0	0	0	0	0	0	0	0	0	0	0	0	0	0.0011	0	0	0	0	0	0	0	0	0	0	0	0
EU507364_s	1	1	1	0	0	0	2	8	1	4	0	7	0	0	1	0	0	0	0	0	1	6	3	0	1	0	14	0.001	0.0009	0.0009	0	0	0	0.0014	0.0046	0.0007	0	0.0044	0	0.0026	0	0	0.0012	0	0	0	0	0	0.0007
EU507472_s	0	0	0	0	0	0	0	1	3	0	0	0	0	0	0	0	0	0	0	0	0	0	0	0	0	0	0	0	0	0	0	0	0	0	0.0006	0.0021	0	0	0	0	0	0	0	0	0	0	0	0	0
EU508108_s	0	0	0	0	0	0	0	0	0	1	0	0	0	0	0	0	0	0	0	0	0	0	0	0	0	0	0	0	0	0	0	0	0	0	0	0	0	0.0011	0	0	0	0	0	0	0	0	0	0	0
EU508399_s	0	0	0	0	0	0	0	0	0	2	0	1	0	1	0	0	0	0	0	0	0	0	0	0	0	0	0	0	0	0	0	0	0	0	0	0	0	0.0022	0	0.0004	0	0.0008	0	0	0	0	0	0	0
EU509241_s	0	0	0	0	0	0	0	0	0	0	0	0	0	0	0	1	0	0	0	0	0	0	0	0	0	0	0	0	0	0	0	0	0	0	0	0	0.0033	0	0	0	0	0	0	0.0014	0	0	0	0	0
EU509480_s	0	0	0	0	0	0	0	0	0	7	0	0	0	0	3	0	0	0	0	0	0	0	0	0	0	0	0	0	0	0	0	0	0	0	0	0	0.0318	0.0077	0	0	0	0	0.0037	0	0	0	0	0	0
EU509793_s	0	0	0	0	0	0	0	2	0	2	0	0	0	1	0	0	8	0	0	5	0	1	0	1	0	6	0	0	0	0	0	0	0	0	0.0012	0	0	0.0022	0	0	0	0.0008	0	0	0.0145	0	0	0.0045	0
EU510160_s	0	0	0	0	0	0	0	2	0	0	0	0	0	0	0	0	0	0	0	0	0	0	0	0	0	0	0	0	0	0	0	0	0	0	0.0012	0	0	0	0	0	0	0	0	0	0	0	0	0	0
EU510350_s	0	0	2	0	0	1	2	0	0	0	0	1	0	0	4	2	0	0	3	0	0	0	0	0	0	0	0	0	0	0.0018	0	0	0.001	0.0014	0	0	0.0362	0	0	0.0004	0	0	0.0049	0.0028	0	0	0.0022	0	0
EU511112_s	0	0	22	0	0	0	0	0	0	1	0	0	0	0	0	0	0	0	0	0	0	0	0	0	0	0	0	0	0	0.0195	0	0	0	0	0	0	0	0.0011	0	0	0	0	0	0	0	0	0	0	0
EU511827_s	0	0	0	0	0	0	0	1	0	3	0	1	0	0	4	0	0	0	0	0	0	0	0	0	0	0	0	0	0	0	0	0	0	0	0.0006	0	0	0.0033	0	0.0004	0	0	0.0049	0	0	0	0	0	0
EU542517_s	0	0	1	0	0	0	0	0	0	0	0	0	0	0	0	0	0	0	0	0	0	0	0	0	0	0	0	0	0	0.0009	0	0	0	0	0	0	0	0	0	0	0	0	0	0	0	0	0	0	0
EU571139_s	0	0	9	0	0	0	0	0	0	0	0	0	0	0	0	0	0	0	0	0	0	0	0	0	0	0	0	0	0	0.008	0	0	0	0	0	0	0	0	0	0	0	0	0	0	0	0	0	0	0
EU622646_s	2	1	80	2	1	3	16	3	0	17	0	58	3	107	19	207	0	0	3	12	3	0	4	0	2	1	2	0.002	0.0009	0.0708	0.0021	0.001	0.003	0.0111	0.0017	0	0.1394	0.0186	0	0.0219	0.0033	0.0907	0.0235	0.2858	0	0	0.0022	0.0109	0.0021
EU622658_s	1	10	45	22	1	0	0	0	0	0	1	0	0	1	12	85	0	0	5	3	0	0	0	0	5	0	0	0.001	0.0091	0.0398	0.0234	0.001	0	0	0	0	0.213	0	0.0013	0	0	0.0008	0.0148	0.1174	0	0	0.0037	0.0027	0
EU622662_s	0	0	1	0	0	0	0	0	0	0	0	0	0	0	40	51	2	1	0	0	0	0	0	0	0	0	0	0	0	0.0009	0	0	0	0	0	0	0	0	0	0	0	0	0.0495	0.0704	0.0036	0.0012	0	0	0
EU622674_s	0	0	0	0	0	0	0	4	0	3	0	2	0	0	0	0	0	0	0	0	0	0	0	0	0	0	0	0	0	0	0	0	0	0	0.0023	0	0	0.0033	0	0.0008	0	0	0	0	0	0	0	0	0
EU622677_s	134	12	55	0	0	0	0	22	0	200	0	12	0	7	66	0	0	0	5	0	3	0	0	1	0	0	0	0.1327	0.0109	0.0486	0	0	0	0	0.0128	0	0.0165	0.219	0	0.0045	0	0.0059	0.0817	0	0	0	0.0037	0	0.0021
EU622678_s	0	0	2	0	0	0	0	0	0	0	0	0	0	0	0	0	0	0	0	0	0	0	0	0	0	0	0	0	0	0.0018	0	0	0	0	0	0	0	0	0	0	0	0	0	0	0	0	0	0	0
EU622686_s	5	0	18	0	0	0	0	0	0	0	0	0	0	2	88	12	0	0	0	1	0	0	0	0	1	0	0	0.005	0	0.0159	0	0	0	0	0	0	0.0088	0	0	0	0	0.0017	0.1089	0.0166	0	0	0	0.0009	0
EU622689_s	0	0	0	0	0	0	0	2	0	5	0	3	0	0	3	19	0	0	0	0	0	0	0	0	0	0	0	0	0	0	0	0	0	0	0.0012	0	0	0.0055	0	0.0011	0	0	0.0037	0.0262	0	0	0	0	0
EU622690_s	0	0	1	0	0	0	0	0	0	0	0	0	0	0	0	0	0	0	0	0	0	0	0	0	0	0	0	0	0	0.0009	0	0	0	0	0	0	0	0	0	0	0	0	0	0	0	0	0	0	0
EU622691_s	1	0	41	0	0	0	0	3	0	7	0	35	0	1	6	0	0	0	3	3	0	0	0	0	0	0	1	0.001	0	0.0363	0	0	0	0	0.0017	0	0.0209	0.0077	0	0.0132	0	0.0008	0.0074	0	0	0	0.0022	0.0027	0
EU622697_s	0	0	671	27	0	7	1	0	1	0	0	106	3	0	9	169	0	1	0	0	0	0	1	0	0	0	0	0	0	0.5935	0.0287	0	0.007	0.0007	0	0.0007	0.7509	0	0	0.0401	0.0033	0	0.0111	0.2334	0	0.0012	0	0	0
EU622712_s	0	5	574	1	2	4	4	3	5	504	1	14	0	0	77	461	3	7	0	1	0	5	16	7	15	4	1	0	0.0046	0.5077	0.0011	0.002	0.004	0.0028	0.0017	0.0035	2.2671	0.552	0.0013	0.0053	0	0	0.0953	0.6366	0.0054	0.0083	0	0.0009	0
EU622725_s	5	2	0	0	0	0	1	5	1	0	0	0	0	2	12	0	0	0	4	0	5	4	0	0	0	0	0	0.005	0.0018	0	0	0	0	0.0007	0.0029	0.0007	0	0	0	0	0	0.0017	0.0148	0	0	0	0.003	0	0.0035
EU622732_s	0	0	0	0	0	0	0	0	0	0	0	0	0	0	5	1	0	0	0	1	0	0	0	0	0	0	0	0	0	0	0	0	0	0	0	0	0.0022	0	0	0	0	0	0.0062	0.0014	0	0	0	0.0009	0
EU622735_s	0	0	0	0	0	0	0	0	0	3	0	0	0	0	0	2	0	0	0	0	0	0	0	0	0	0	0	0	0	0	0	0	0	0	0	0	0	0.0033	0	0	0	0	0	0.0028	0	0	0	0	0
EU622763_s	1	1	419	14	0	5	2	0	0	1	0	0	0	1	3	13	0	0	0	0	0	0	0	1	0	0	1	0.001	0.0009	0.3706	0.0149	0	0.005	0.0014	0	0	0.0077	0.0011	0	0	0	0.0008	0.0037	0.018	0	0	0	0	0
EU622764_s	0	0	2	0	0	0	0	0	0	0	0	0	0	0	5	1	0	0	1	0	0	0	0	0	0	0	0	0	0	0.0018	0	0	0	0	0	0	0.0011	0	0	0	0	0	0.0062	0.0014	0	0	0.0007	0	0
EU622765_s	1	6	81	1	0	3	0	0	1	11	0	3	0	2	123	30	0	0	5	13	0	6	9	0	0	0	2	0.001	0.0055	0.0716	0.0011	0	0.003	0	0	0.0007	0.1427	0.012	0	0.0011	0	0.0017	0.1522	0.0414	0	0	0.0037	0.0118	0
EU622773_s	0	0	0	2	3	6	1	0	0	0	0	4	2	0	0	14	2	0	8	2	0	0	0	2	0	8	2	0	0	0	0.0021	0.003	0.006	0.0007	0	0	0	0	0	0.0015	0.0022	0	0	0.0193	0.0036	0	0.006	0.0018	0
EU622775_s	7	29	1430	2	6	23	24	17	7	71	10	93	25	8	353	1039	10	18	72	29	1	12	6	20	34	11	31	0.0069	0.0264	1.2648	0.0021	0.006	0.023	0.0167	0.0099	0.0049	3.9524	0.0778	0.0131	0.0352	0.0275	0.0068	0.4368	1.4347	0.0181	0.0215	0.0539	0.0262	0.0007
EU728796_s	1	1	22	0	0	0	0	0	0	0	0	0	0	0	0	1	0	0	0	0	0	0	0	0	0	0	0	0.001	0.0009	0.0195	0	0	0	0	0	0	0.0088	0	0	0	0	0	0	0.0014	0	0	0	0	0
EU735703_s	0	0	0	8	0	0	0	0	0	0	0	0	0	0	0	0	0	0	0	0	0	0	0	0	0	0	0	0	0	0	0.0085	0	0	0	0	0	0	0	0	0	0	0	0	0	0	0	0	0	0
EU747935_s	4	0	0	0	0	0	0	0	0	0	0	0	0	0	0	0	0	0	0	0	0	0	0	0	0	0	0	0.004	0	0	0	0	0	0	0	0	0	0	0	0	0	0	0	0	0	0	0	0	0
EU772043_s	0	0	0	0	0	0	0	0	0	0	0	0	0	0	2	0	0	0	0	0	0	0	0	0	0	0	0	0	0	0	0	0	0	0	0	0	0	0	0	0	0	0	0.0025	0	0	0	0	0	0
EU772049_s	0	0	14	0	0	0	0	0	0	0	0	0	0	0	0	0	0	0	0	0	0	0	0	0	0	0	0	0	0	0.0124	0	0	0	0	0	0	0.0011	0	0	0	0	0	0	0	0	0	0	0	0
EU772111_s	4	0	13	1	0	0	0	6	0	26	0	11	0	0	3	2	0	0	0	2	0	0	0	0	1	0	0	0.004	0	0.0115	0.0011	0	0	0	0.0035	0	0.0055	0.0285	0	0.0042	0	0	0.0037	0.0028	0	0	0	0.0018	0
EU772178_s	7	16	7	0	0	1	0	0	0	10	0	9	0	4	33	21	0	0	4	8	0	0	0	1	0	0	0	0.0069	0.0146	0.0062	0	0	0.001	0	0	0	0.0231	0.011	0	0.0034	0	0.0034	0.0408	0.029	0	0	0.003	0.0072	0
EU772949_s	4	2	1	0	0	0	0	5	0	16	0	33	0	1	3	0	0	0	4	0	0	0	1	0	0	0	0	0.004	0.0018	0.0009	0	0	0	0	0.0029	0	0.0022	0.0175	0	0.0125	0	0.0008	0.0037	0	0	0	0.003	0	0
EU773377_s	0	0	60	0	0	0	0	0	0	0	0	0	0	0	6	11	0	0	2	0	0	1	0	0	0	0	3	0	0	0.0531	0	0	0	0	0	0	0.0143	0	0	0	0	0	0.0074	0.0152	0	0	0.0015	0	0
EU774081_s	0	0	0	0	0	0	0	0	0	1	0	0	0	0	1	0	0	0	0	3	0	0	0	0	0	0	0	0	0	0	0	0	0	0	0	0	0	0.0011	0	0	0	0	0.0012	0	0	0	0	0.0027	0
EU774281_s	1	0	0	0	0	0	0	0	0	15	0	0	0	0	0	0	0	0	0	0	0	0	0	0	0	0	0	0.001	0	0	0	0	0	0	0	0	0	0.0164	0	0	0	0	0	0	0	0	0	0	0
EU774694_s	0	0	0	0	0	0	0	0	0	1	0	0	0	0	3	0	0	0	0	0	0	0	0	0	0	0	0	0	0	0	0	0	0	0	0	0	0	0.0011	0	0	0	0	0.0037	0	0	0	0	0	0
EU775096_s	0	0	0	0	0	0	0	0	0	0	0	0	0	0	0	0	0	0	0	3	0	0	0	0	0	0	0	0	0	0	0	0	0	0	0	0	0.0011	0	0	0	0	0	0	0	0	0	0	0.0027	0
EU775346_s	0	0	0	0	0	0	0	0	0	0	0	0	0	0	0	0	0	0	3	0	0	0	0	0	0	0	0	0	0	0	0	0	0	0	0	0	0	0	0	0	0	0	0	0	0	0	0.0022	0	0
EU775592_s	0	0	0	0	0	0	0	0	0	0	0	0	0	0	0	0	0	0	0	11	0	0	0	0	0	0	0	0	0	0	0	0	0	0	0	0	0	0	0	0	0	0	0	0	0	0	0	0.01	0
EU775946_s	0	0	0	0	0	0	0	0	0	0	0	0	0	0	0	0	0	0	0	0	0	0	0	0	0	0	0	0	0	0	0	0	0	0	0	0	0.0165	0	0	0	0	0	0	0	0	0	0	0	0
EU775954_s	0	0	0	0	0	0	0	0	0	0	0	0	0	0	0	0	0	0	0	0	0	0	0	0	0	0	0	0	0	0	0	0	0	0	0	0	0.0033	0	0	0	0	0	0	0	0	0	0	0	0
EU775964_s	2	1	29	0	0	0	0	0	0	1	0	0	0	0	5	16	0	0	0	0	0	0	2	1	0	0	0	0.002	0.0009	0.0256	0	0	0	0	0	0	0	0.0011	0	0	0	0	0.0062	0.0221	0	0	0	0	0
EU776475_s	0	0	1	0	0	0	0	0	0	0	0	0	0	0	0	0	0	0	0	0	0	0	0	0	0	0	0	0	0	0.0009	0	0	0	0	0	0	0	0	0	0	0	0	0	0	0	0	0	0	0
EU776476_s	0	0	0	0	0	0	0	0	0	0	0	0	0	0	0	0	0	0	0	5	0	0	0	0	0	0	0	0	0	0	0	0	0	0	0	0	0.0066	0	0	0	0	0	0	0	0	0	0	0.0045	0
EU776484_s	0	0	0	0	0	9	0	0	0	0	0	0	0	0	0	0	0	0	0	11	1	0	0	0	0	0	0	0	0	0	0	0	0.009	0	0	0	0.0066	0	0	0	0	0	0	0	0	0	0	0.01	0.0007
EU777561_s	0	0	0	0	0	0	0	0	0	0	0	0	0	0	0	0	0	0	0	1	0	0	0	0	0	0	0	0	0	0	0	0	0	0	0	0	0	0	0	0	0	0	0	0	0	0	0	0.0009	0
EU777825_s	0	0	0	0	0	0	0	0	0	1	0	3	0	0	0	0	0	0	0	0	0	0	0	0	0	0	0	0	0	0	0	0	0	0	0	0	0	0.0011	0	0.0011	0	0	0	0	0	0	0	0	0
EU777853_s	0	0	0	0	0	0	0	0	0	2	0	0	0	0	0	0	0	0	0	0	0	0	0	0	0	0	0	0	0	0	0	0	0	0	0	0	0	0.0022	0	0	0	0	0	0	0	0	0	0	0
EU778596_g_uc	0	0	0	0	0	0	0	0	0	3	0	0	0	0	0	0	0	0	0	0	0	0	0	0	0	0	0	0	0	0	0	0	0	0	0	0	0	0.0033	0	0	0	0	0	0	0	0	0	0	0
EU779051_s	0	0	1	0	0	0	0	0	0	0	0	0	0	0	0	0	0	0	0	0	0	0	0	0	0	0	0	0	0	0.0009	0	0	0	0	0	0	0	0	0	0	0	0	0	0	0	0	0	0	0
EU779114_s	2	0	12	0	0	7	0	4	0	24	1	2	0	0	1	1	0	0	7	0	0	0	0	0	0	3	0	0.002	0	0.0106	0	0	0.007	0	0.0023	0	0.0176	0.0263	0.0013	0.0008	0	0	0.0012	0.0014	0	0	0.0052	0	0
EU779209_s	0	0	0	4	0	0	0	0	0	1	0	0	0	0	0	0	0	0	0	0	0	0	0	0	0	0	0	0	0	0	0.0043	0	0	0	0	0	0.0011	0.0011	0	0	0	0	0	0	0	0	0	0	0
EU779265_s	0	0	30	0	0	0	0	0	0	0	0	0	0	0	1	3	0	0	0	0	0	0	0	0	0	0	0	0	0	0.0265	0	0	0	0	0	0	0.0033	0	0	0	0	0	0.0012	0.0041	0	0	0	0	0
EU794165_s	0	0	1	0	0	0	0	0	0	0	0	0	0	0	0	0	0	0	0	0	0	0	0	0	0	0	0	0	0	0.0009	0	0	0	0	0	0	0	0	0	0	0	0	0	0	0	0	0	0	0
EU842263_s	0	0	1	0	0	0	0	0	0	0	0	1	0	0	0	0	0	0	0	0	0	0	0	0	0	0	0	0	0	0.0009	0	0	0	0	0	0	0	0	0	0.0004	0	0	0	0	0	0	0	0	0
EU842293_s	0	0	0	0	0	0	0	0	0	2	0	0	0	0	0	0	0	0	2	0	0	0	3	0	0	0	0	0	0	0	0	0	0	0	0	0	0.0011	0.0022	0	0	0	0	0	0	0	0	0.0015	0	0
EU842370_s	0	0	0	0	0	0	0	0	0	0	0	0	0	0	0	0	0	0	0	0	0	0	0	0	0	0	0	0	0	0	0	0	0	0	0	0	0.0033	0	0	0	0	0	0	0	0	0	0	0	0
EU842807_s	0	0	0	0	0	0	0	0	0	0	0	0	0	0	2	0	0	0	0	0	0	0	0	0	0	0	0	0	0	0	0	0	0	0	0	0	0	0	0	0	0	0	0.0025	0	0	0	0	0	0
EU842956_s	20	11	69	0	0	0	0	3	0	2	0	9	0	0	83	112	0	0	1	7	0	4	1	3	1	0	0	0.0198	0.01	0.061	0	0	0	0	0.0017	0	0.1032	0.0022	0	0.0034	0	0	0.1027	0.1547	0	0	0.0007	0.0063	0
EU843111_s	0	0	0	0	0	0	0	1	0	0	0	0	0	0	0	0	0	0	0	0	0	0	0	0	0	0	0	0	0	0	0	0	0	0	0.0006	0	0	0	0	0	0	0	0	0	0	0	0	0	0
EU843171_s	0	0	0	0	0	0	0	0	0	0	0	0	0	0	2	0	0	0	0	0	0	0	0	0	0	0	0	0	0	0	0	0	0	0	0	0	0	0	0	0	0	0	0.0025	0	0	0	0	0	0
EU843173_s	1	0	140	0	0	0	0	15	0	7	0	0	0	0	12	6	1	0	0	1	0	0	0	0	0	0	0	0.001	0	0.1238	0	0	0	0	0.0087	0	0.0329	0.0077	0	0	0	0	0.0148	0.0083	0.0018	0	0	0.0009	0
EU843933_s	1	0	0	0	0	0	0	0	0	0	0	0	0	0	0	0	0	0	0	0	0	0	0	0	0	0	0	0.001	0	0	0	0	0	0	0	0	0	0	0	0	0	0	0	0	0	0	0	0	0
EU843993_g_uc	0	0	0	0	0	0	0	0	0	8	0	0	0	0	0	0	0	0	0	0	0	0	0	0	0	0	0	0	0	0	0	0	0	0	0	0	0	0.0088	0	0	0	0	0	0	0	0	0	0	0
EU844140_s	0	0	0	0	0	0	0	0	0	1	0	0	0	0	0	0	0	0	0	0	0	0	0	0	0	1	0	0	0	0	0	0	0	0	0	0	0.0088	0.0011	0	0	0	0	0	0	0	0	0	0	0
EU844147_s	1	0	43	0	0	0	0	0	0	0	0	0	0	0	3	40	0	0	0	0	0	0	0	0	0	0	0	0.001	0	0.038	0	0	0	0	0	0	0.0889	0	0	0	0	0	0.0037	0.0552	0	0	0	0	0
EU844249_s	1	0	10	0	0	0	0	0	0	0	0	0	0	0	0	0	0	0	0	0	0	0	0	0	0	0	0	0.001	0	0.0088	0	0	0	0	0	0	0.0077	0	0	0	0	0	0	0	0	0	0	0	0
EU844393_s	0	0	0	0	0	0	0	0	0	0	0	0	0	0	3	0	0	0	0	0	0	0	0	0	0	0	0	0	0	0	0	0	0	0	0	0	0	0	0	0	0	0	0.0037	0	0	0	0	0	0
EU844796_s	0	0	0	0	0	0	0	0	0	0	0	0	0	0	0	0	0	0	0	0	0	0	0	0	0	0	0	0	0	0	0	0	0	0	0	0	0.0022	0	0	0	0	0	0	0	0	0	0	0	0
EU844902_s	0	0	0	0	0	0	0	1	0	0	0	0	0	0	2	0	0	0	0	0	0	0	0	0	0	0	0	0	0	0	0	0	0	0	0.0006	0	0	0	0	0	0	0	0.0025	0	0	0	0	0	0
EU850604_s	0	0	3	0	0	0	0	0	0	0	0	0	0	0	0	0	0	0	0	0	0	0	0	0	0	0	0	0	0	0.0027	0	0	0	0	0	0	0	0	0	0	0	0	0	0	0	0	0	0	0
EU881226_s	0	0	0	0	0	0	0	0	0	0	0	0	0	0	0	0	0	0	0	0	0	0	0	0	0	0	0	0	0	0	0	0	0	0	0	0	0.0066	0	0	0	0	0	0	0	0	0	0	0	0
EU888823_s	0	0	1	0	0	0	0	0	0	0	0	0	0	0	0	0	0	0	0	0	0	0	0	0	0	0	0	0	0	0.0009	0	0	0	0	0	0	0	0	0	0	0	0	0	0	0	0	0	0	0
EU937973_s	0	0	0	0	0	0	0	0	0	0	0	0	0	0	0	0	0	0	0	0	0	0	0	0	0	0	0	0	0	0	0	0	0	0	0	0	0.0022	0	0	0	0	0	0	0	0	0	0	0	0
EU939413_s	0	0	0	0	0	0	0	0	0	0	0	0	0	0	0	0	0	0	0	0	0	0	0	0	0	0	0	0	0	0	0	0	0	0	0	0	0.0099	0	0	0	0	0	0	0	0	0	0	0	0
EU979034_s	0	0	0	0	0	0	0	0	0	0	0	0	0	0	0	3	0	0	0	0	0	0	0	0	0	0	0	0	0	0	0	0	0	0	0	0	0	0	0	0	0	0	0	0.0041	0	0	0	0	0
Eggerthella lenta	0	0	0	0	0	0	1	0	0	0	0	0	0	2	0	0	0	0	0	84	0	0	0	0	0	0	0	0	0	0	0	0	0	0.0007	0	0	0	0	0	0	0	0.0017	0	0	0	0	0	0.076	0
Eikenella corrodens	0	0	2	0	0	0	0	0	0	0	0	0	0	0	0	0	0	0	0	0	0	0	0	0	0	0	0	0	0	0.0018	0	0	0	0	0	0	0	0	0	0	0	0	0	0	0	0	0	0	0
Eisenbergiella_uc	0	0	0	0	0	0	0	2	0	7	0	0	0	2	2	0	0	0	0	0	0	0	0	0	0	0	0	0	0	0	0	0	0	0	0.0012	0	0.0055	0.0077	0	0	0	0.0017	0.0025	0	0	0	0	0	0
Emticicia sediminis	0	0	0	21	0	0	0	0	0	0	0	0	0	0	0	0	0	0	0	0	0	0	0	0	0	0	0	0	0	0	0.0224	0	0	0	0	0	0	0	0	0	0	0	0	0	0	0	0	0	0
Enhydrobacter aerosaccus group	2	0	8	43	6	0	0	0	0	0	0	0	4	0	11	163	0	1	0	0	1	0	0	0	0	0	0	0.002	0	0.0071	0.0458	0.006	0	0	0	0	0.157	0	0	0	0.0044	0	0.0136	0.2251	0	0.0012	0	0	0.0007
Enhydrobacter_uc	0	0	0	0	2	0	0	0	0	0	0	0	0	0	0	0	0	0	0	0	0	0	0	0	0	0	0	0	0	0	0	0.002	0	0	0	0	0	0	0	0	0	0	0	0	0	0	0	0	0
Enterobacter kobei	0	0	2	0	0	0	0	0	0	0	0	0	0	0	0	0	0	0	0	0	0	0	0	0	0	0	0	0	0	0.0018	0	0	0	0	0	0	0	0	0	0	0	0	0	0	0	0	0	0	0
Enterobacter_uc	14	0	339	17	0	1	0	1	0	0	0	0	0	0	0	0	0	0	0	0	0	0	7	0	0	0	0	0.0139	0	0.2998	0.0181	0	0.001	0	0.0006	0	0	0	0	0	0	0	0	0	0	0	0	0	0
Enterobacteriaceae group	20	4	761	31	0	0	0	3	2	0	0	0	0	0	0	0	0	0	0	0	0	3	34	0	0	0	0	0.0198	0.0036	0.6731	0.033	0	0	0	0.0017	0.0014	0	0	0	0	0	0	0	0	0	0	0	0	0
Enterococcus faecalis	1	0	26	3	1	0	18	0	73	4	1	2	13	2	9	5	2	5807	556	752	0	5	426	3	32	0	23	0.001	0	0.023	0.0032	0.001	0	0.0125	0	0.051	0	0.0044	0.0013	0.0008	0.0143	0.0017	0.0111	0.0069	0.0036	6.9255	0.4163	0.6805	0
Enterococcus faecium group	0	0	45	0	0	1	4	0	0	0	0	0	15	0	2	7	2	16	62	2220	0	0	2	0	0	1	13	0	0	0.0398	0	0	0.001	0.0028	0	0	0	0	0	0	0.0165	0	0.0025	0.0097	0.0036	0.0191	0.0464	2.009	0
Enterococcus_uc	0	0	0	0	0	0	0	0	2	0	0	0	0	0	0	0	0	279	5	74	0	0	9	0	0	0	0	0	0	0	0	0	0	0	0	0.0014	0	0	0	0	0	0	0	0	0	0.3327	0.0037	0.067	0
Enterorhabdus caecimuris	10	0	0	0	1	0	0	0	0	0	0	0	0	0	0	0	0	0	0	3	0	0	0	1	0	0	0	0.0099	0	0	0	0.001	0	0	0	0	0	0	0	0	0	0	0	0	0	0	0	0.0027	0
Enterorhabdus mucosicola	2	0	0	0	0	0	0	0	0	0	0	0	0	0	0	0	0	0	0	0	0	0	0	0	0	0	0	0.002	0	0	0	0	0	0	0	0	0	0	0	0	0	0	0	0	0	0	0	0	0
Enterorhabdus muris	19	1	0	0	0	0	0	1	0	2	0	0	0	0	0	0	0	0	1	16	0	0	0	3	0	0	0	0.0188	0.0009	0	0	0	0	0	0.0006	0	0	0.0022	0	0	0	0	0	0	0	0	0.0007	0.0145	0
Enterorhabdus_uc	14	0	0	0	0	0	0	5	0	12	0	0	0	0	5	2	0	0	0	10	0	0	0	7	0	0	0	0.0139	0	0	0	0	0	0	0.0029	0	0.0121	0.0131	0	0	0	0	0.0062	0.0028	0	0	0	0.009	0
Erwinia rhapontici	0	0	0	0	0	0	0	0	0	0	0	0	0	0	5	0	0	0	0	0	0	0	0	0	0	0	0	0	0	0	0	0	0	0	0	0	0	0	0	0	0	0	0.0062	0	0	0	0	0	0
Escherichia albertii	0	0	0	0	0	0	0	0	0	0	0	0	0	0	0	0	0	1	0	0	0	0	0	0	0	0	0	0	0	0	0	0	0	0	0	0	0	0	0	0	0	0	0	0	0	0.0012	0	0	0
Escherichia coli group	0	0	11	11	5	0	20	12	12	3	2	6	1960	6	35	55	13	5356	9	1133	0	0	34	24	10	191	12	0	0	0.0097	0.0117	0.005	0	0.0139	0.007	0.0084	0.0253	0.0033	0.0026	0.0023	2.1546	0.0051	0.0433	0.0759	0.0236	6.3877	0.0067	1.0253	0
Escherichia_uc	0	0	0	0	0	0	0	0	0	0	0	0	0	0	0	0	0	6	0	0	0	0	0	0	0	3	0	0	0	0	0	0	0	0	0	0	0	0	0	0	0	0	0	0	0	0.0072	0	0	0
Eubacterium plexicaudatum	0	0	0	0	0	1	0	0	0	0	0	0	0	0	0	0	0	0	0	0	0	5	0	0	0	0	0	0	0	0	0	0	0.001	0	0	0	0	0	0	0	0	0	0	0	0	0	0	0	0
Eubacterium ventriosum	0	0	0	0	0	0	0	0	0	0	0	0	0	0	6	0	0	0	0	0	0	0	0	0	0	0	0	0	0	0	0	0	0	0	0	0	0	0	0	0	0	0	0.0074	0	0	0	0	0	0
Eubacterium xylanophilum	0	0	1	0	0	0	0	0	0	0	0	0	0	0	4	0	0	0	1	0	0	0	0	0	0	0	0	0	0	0.0009	0	0	0	0	0	0	0.0011	0	0	0	0	0	0.0049	0	0	0	0.0007	0	0
Eubacterium_g17_uc	1	0	40	3	1	2	0	4	0	35	0	8	1	0	16	2	0	2	5	3	0	2	0	4	0	0	0	0.001	0	0.0354	0.0032	0.001	0.002	0	0.0023	0	0.0878	0.0383	0	0.003	0.0011	0	0.0198	0.0028	0	0.0024	0.0037	0.0027	0
Eubacterium_g20_uc	8	0	4	0	0	0	0	0	0	0	0	0	0	0	0	0	0	0	0	0	0	0	0	0	0	0	0	0.0079	0	0.0035	0	0	0	0	0	0	0	0	0	0	0	0	0	0	0	0	0	0	0
Eubacterium_g23_uc	48	2	21	0	0	0	0	1	0	1	0	0	0	0	0	20	0	0	0	0	0	0	0	0	0	0	0	0.0475	0.0018	0.0186	0	0	0	0	0.0006	0	0.0143	0.0011	0	0	0	0	0	0.0276	0	0	0	0	0
Eubacterium_g24_uc	0	0	0	0	0	0	0	0	0	0	0	0	0	0	0	0	0	0	0	3	0	0	0	0	0	0	0	0	0	0	0	0	0	0	0	0	0	0	0	0	0	0	0	0	0	0	0	0.0027	0
Eubacterium_g4_uc	0	0	0	0	0	0	0	0	0	0	0	0	0	0	0	2	0	0	0	0	0	0	0	0	0	0	0	0	0	0	0	0	0	0	0	0	0	0	0	0	0	0	0	0.0028	0	0	0	0	0
Eubacterium_g6_uc	0	0	0	0	0	0	0	0	0	0	0	0	0	0	165	0	0	0	2	0	0	0	0	0	0	0	0	0	0	0	0	0	0	0	0	0	0	0	0	0	0	0	0.2041	0	0	0	0.0015	0	0
Eubacterium_g8_uc	0	4	298	0	6	0	2	1	0	3	8	9	1	3	9	87	0	10	0	0	0	1	1	2	10	0	0	0	0.0036	0.2636	0	0.006	0	0.0014	0.0006	0	0.6401	0.0033	0.0105	0.0034	0.0011	0.0025	0.0111	0.1201	0	0.0119	0	0	0
Exiguobacterium acetylicum group	0	0	0	0	0	0	0	0	0	0	0	0	0	0	2	21	0	0	0	0	0	0	0	0	3	0	0	0	0	0	0	0	0	0	0	0	0.0263	0	0	0	0	0	0.0025	0.029	0	0	0	0	0
Exiguobacterium aurantiacum group	0	0	27	30	2	0	0	0	0	0	0	0	0	0	2	75	0	0	0	0	0	0	0	0	0	0	0	0	0	0.0239	0.0319	0.002	0	0	0	0	0	0	0	0	0	0	0.0025	0.1036	0	0	0	0	0
Extibacter_uc	0	0	0	0	0	0	0	0	0	0	0	0	0	0	0	6	0	0	0	0	0	0	0	0	0	0	0	0	0	0	0	0	0	0	0	0	0	0	0	0	0	0	0	0.0083	0	0	0	0	0
FCEY_s	2	0	0	0	0	0	0	1	0	7	0	0	0	0	1	0	0	0	0	2	0	0	0	3	0	0	0	0.002	0	0	0	0	0	0	0.0006	0	0	0.0077	0	0	0	0	0.0012	0	0	0	0	0.0018	0
FCNB_g_uc	0	0	0	0	0	0	0	0	0	0	0	0	0	0	0	0	0	0	0	0	0	0	0	2	0	0	0	0	0	0	0	0	0	0	0	0	0	0	0	0	0	0	0	0	0	0	0	0	0
FJ172804_s	2	0	0	0	0	0	0	0	0	0	0	0	0	0	0	0	0	0	0	0	0	0	0	0	0	0	0	0.002	0	0	0	0	0	0	0	0	0.0022	0	0	0	0	0	0	0	0	0	0	0	0
FJ172874_s	2	0	1	0	0	0	0	0	0	2	0	0	0	0	1	0	0	0	0	0	0	0	0	0	0	0	0	0.002	0	0.0009	0	0	0	0	0	0	0.0088	0.0022	0	0	0	0	0.0012	0	0	0	0	0	0
FJ192503_s	0	0	0	0	0	0	0	0	0	0	0	0	0	0	1	0	0	0	0	0	0	0	0	0	0	0	0	0	0	0	0	0	0	0	0	0	0	0	0	0	0	0	0.0012	0	0	0	0	0	0
FJ366878_s	0	0	0	0	0	0	0	0	0	2	0	0	0	0	0	0	0	0	0	0	0	0	0	0	0	0	0	0	0	0	0	0	0	0	0	0	0	0.0022	0	0	0	0	0	0	0	0	0	0	0
FJ372126_s	0	0	20	0	0	0	0	4	0	7	0	0	0	0	0	0	0	0	0	0	0	0	0	0	0	0	0	0	0	0.0177	0	0	0	0	0.0023	0	0.0066	0.0077	0	0	0	0	0	0	0	0	0	0	0
FJ440053_s	0	0	0	2	0	0	0	0	0	0	0	0	0	0	1	14	0	0	0	0	0	0	0	0	0	0	0	0	0	0	0.0021	0	0	0	0	0	0.0121	0	0	0	0	0	0.0012	0.0193	0	0	0	0	0
FJ466074_g_uc	0	0	110	0	2	0	0	0	0	0	0	0	0	0	0	0	0	0	0	0	0	0	0	0	0	0	0	0	0	0.0973	0	0.002	0	0	0	0	0	0	0	0	0	0	0	0	0	0	0	0	0
FJ479382_s	0	0	0	11	0	0	0	0	0	0	0	0	0	0	0	0	0	0	0	0	0	0	0	0	0	0	0	0	0	0	0.0117	0	0	0	0	0	0	0	0	0	0	0	0	0	0	0	0	0	0
FJ508637_s	0	0	0	0	0	1	0	0	0	2	0	7	0	0	0	0	0	0	0	0	0	0	0	0	0	0	0	0	0	0	0	0	0.001	0	0	0	0	0.0022	0	0.0026	0	0	0	0	0	0	0	0	0
FJ510897_s	0	0	0	0	0	0	0	0	0	0	0	3	0	0	0	0	0	0	0	0	0	0	0	0	0	0	0	0	0	0	0	0	0	0	0	0	0	0	0	0.0011	0	0	0	0	0	0	0	0	0
FJ517700_s	0	0	0	0	0	0	0	0	0	0	0	0	0	0	0	0	0	0	0	0	0	0	0	0	0	0	0	0	0	0	0	0	0	0	0	0	0.0077	0	0	0	0	0	0	0	0	0	0	0	0
FJ534957_s	0	0	0	0	0	0	0	0	0	3	0	0	0	0	0	0	0	0	0	0	0	0	0	0	0	0	0	0	0	0	0	0	0	0	0	0	0	0.0033	0	0	0	0	0	0	0	0	0	0	0
FJ671863_s	0	0	0	0	0	0	0	0	0	0	0	0	0	0	0	0	0	0	0	0	0	0	0	0	0	0	0	0	0	0	0	0	0	0	0	0	0.0022	0	0	0	0	0	0	0	0	0	0	0	0
FJ673731_s	27	29	36	0	0	0	0	0	0	2	0	0	0	0	1	1	0	0	10	3	4	0	0	0	0	0	0	0.0267	0.0264	0.0318	0	0	0	0	0	0	0.0022	0.0022	0	0	0	0	0.0012	0.0014	0	0	0.0075	0.0027	0.0028
FJ674263_s	9	0	97	0	0	0	0	7	0	28	0	8	0	1	32	59	1	0	1	2	0	0	0	5	2	0	1	0.0089	0	0.0858	0	0	0	0	0.0041	0	0.1328	0.0307	0	0.003	0	0.0008	0.0396	0.0815	0.0018	0	0.0007	0.0018	0
FJ676085_s	10	8	8	1051	4	1	0	0	0	1	0	0	0	0	0	0	1	0	0	0	0	0	0	0	0	0	0	0.0099	0.0073	0.0071	1.1188	0.004	0.001	0	0	0	0.0165	0.0011	0	0	0	0	0	0	0.0018	0	0	0	0
FJ680534_s	0	1	0	0	0	0	0	0	0	0	0	0	0	0	4	0	0	0	0	0	0	0	0	0	0	0	0	0	0.0009	0	0	0	0	0	0	0	0	0	0	0	0	0	0.0049	0	0	0	0	0	0
FJ680757_s	0	0	0	0	0	0	0	0	0	2	0	0	0	0	0	0	0	0	0	0	0	0	0	0	0	0	0	0	0	0	0	0	0	0	0	0	0	0.0022	0	0	0	0	0	0	0	0	0	0	0
FJ681385_s	0	0	0	0	0	0	0	0	0	0	0	0	0	0	1	0	0	0	0	0	0	0	0	0	0	0	0	0	0	0	0	0	0	0	0	0	0.0154	0	0	0	0	0	0.0012	0	0	0	0	0	0
FJ681456_g_uc	0	0	0	0	0	0	0	0	0	0	0	0	0	0	8	0	0	0	0	0	0	0	0	0	0	0	0	0	0	0	0	0	0	0	0	0	0	0	0	0	0	0	0.0099	0	0	0	0	0	0
FJ681631_s	0	0	11	0	0	0	0	21	0	21	0	0	0	0	0	0	0	0	0	0	0	0	0	0	0	0	0	0	0	0.0097	0	0	0	0	0.0122	0	0	0.023	0	0	0	0	0	0	0	0	0	0	0
FJ681732_s	6	1	0	0	0	0	0	0	0	0	0	0	0	0	0	2	1	0	0	0	0	0	0	0	0	0	0	0.0059	0.0009	0	0	0	0	0	0	0	0	0	0	0	0	0	0	0.0028	0.0018	0	0	0	0
FJ683651_s	0	0	0	0	0	0	0	0	0	0	0	0	0	0	0	2	0	0	0	2	0	0	0	0	0	0	0	0	0	0	0	0	0	0	0	0	0.011	0	0	0	0	0	0	0.0028	0	0	0	0.0018	0
FJ825526_g_uc	0	0	0	0	0	0	0	0	0	2	0	0	0	0	0	0	0	0	0	0	0	0	0	0	0	0	0	0	0	0	0	0	0	0	0	0	0.0022	0.0022	0	0	0	0	0	0	0	0	0	0	0
FJ833264_s	0	0	0	0	0	0	0	0	0	1	0	0	0	0	0	0	0	0	0	0	0	0	0	0	0	0	0	0	0	0	0	0	0	0	0	0	0	0.0011	0	0	0	0	0	0	0	0	0	0	0
FJ879151_s	0	0	1	0	0	0	0	0	0	0	0	0	0	0	0	0	0	0	0	0	0	0	1	0	0	0	0	0	0	0.0009	0	0	0	0	0	0	0	0	0	0	0	0	0	0	0	0	0	0	0
FJ879230_s	4	0	0	0	0	0	0	0	0	2	1	0	0	0	0	0	0	0	0	0	0	0	0	3	0	0	0	0.004	0	0	0	0	0	0	0	0	0	0.0022	0.0013	0	0	0	0	0	0	0	0	0	0
FJ879359_s	0	0	0	0	0	0	0	0	0	0	0	0	0	0	1	0	0	0	0	0	0	0	0	0	0	0	0	0	0	0	0	0	0	0	0	0	0.0011	0	0	0	0	0	0.0012	0	0	0	0	0	0
FJ879454_s	14	4	0	0	0	0	0	10	0	49	0	3	0	3	0	15	0	0	0	0	0	0	0	0	0	0	0	0.0139	0.0036	0	0	0	0	0	0.0058	0	0	0.0537	0	0.0011	0	0.0025	0	0.0207	0	0	0	0	0
FJ879507_s	0	0	2	0	0	0	0	0	0	0	0	0	0	0	0	21	0	0	1	0	0	0	1	1	0	0	4	0	0	0.0018	0	0	0	0	0	0	0.0604	0	0	0	0	0	0	0.029	0	0	0.0007	0	0
FJ879530_s	7	0	40	0	0	2	2	5	0	16	0	10	0	5	21	25	0	0	12	13	0	1	6	2	1	0	2	0.0069	0	0.0354	0	0	0.002	0.0014	0.0029	0	0.123	0.0175	0	0.0038	0	0.0042	0.026	0.0345	0	0	0.009	0.0118	0
FJ879554_s	0	0	0	0	0	0	0	0	0	6	0	2	0	0	0	0	0	0	1	6	1	0	0	0	0	0	0	0	0	0	0	0	0	0	0	0	0.0022	0.0066	0	0.0008	0	0	0	0	0	0	0.0007	0.0054	0.0007
FJ879557_s	0	0	0	1	0	0	0	0	0	0	1	0	0	0	0	0	0	0	0	0	0	0	0	0	0	0	0	0	0	0	0.0011	0	0	0	0	0	0	0	0.0013	0	0	0	0	0	0	0	0	0	0
FJ879577_s	0	0	0	0	0	0	0	1	0	1	0	0	0	0	20	0	0	0	0	0	0	0	1	0	0	0	0	0	0	0	0	0	0	0	0.0006	0	0	0.0011	0	0	0	0	0.0247	0	0	0	0	0	0
FJ879760_s	0	0	0	0	0	0	0	0	0	0	0	0	0	0	0	0	0	0	0	0	0	0	0	0	0	0	0	0	0	0	0	0	0	0	0	0	0.0011	0	0	0	0	0	0	0	0	0	0	0	0
FJ879818_s	0	0	2	0	0	0	0	0	0	0	0	0	0	0	0	0	0	0	0	0	0	0	0	0	0	0	0	0	0	0.0018	0	0	0	0	0	0	0	0	0	0	0	0	0	0	0	0	0	0	0
FJ879868_s	0	0	12	0	0	0	0	0	0	4	0	0	0	0	0	0	0	0	0	0	0	0	0	0	0	0	0	0	0	0.0106	0	0	0	0	0	0	0	0.0044	0	0	0	0	0	0	0	0	0	0	0
FJ879875_s	68	2	739	149	0	5	2	38	5	2711	2	144	5	7	133	122	0	0	11	95	0	6	31	54	2	9	0	0.0673	0.0018	0.6536	0.1586	0	0.005	0.0014	0.0221	0.0035	0.1263	2.9691	0.0026	0.0545	0.0055	0.0059	0.1646	0.1685	0	0	0.0082	0.086	0
FJ879886_s	1	0	30	0	0	0	0	4	1	11	1	0	0	0	3	1	0	0	7	1	0	0	0	0	0	0	0	0.001	0	0.0265	0	0	0	0	0.0023	0.0007	0.0428	0.012	0.0013	0	0	0	0.0037	0.0014	0	0	0.0052	0.0009	0
FJ879979_s	0	0	142	1	0	0	0	1	0	13	0	1	2	6	3	138	1	0	0	2	0	0	5	0	0	0	0	0	0	0.1256	0.0011	0	0	0	0.0006	0	0.0714	0.0142	0	0.0004	0.0022	0.0051	0.0037	0.1906	0.0018	0	0	0.0018	0
FJ880029_s	0	0	0	52	0	0	0	2	0	5	0	0	0	0	22	17	0	0	0	0	0	0	0	0	0	0	0	0	0	0	0.0554	0	0	0	0.0012	0	0	0.0055	0	0	0	0	0.0272	0.0235	0	0	0	0	0
FJ880048_s	0	0	22	0	0	1	0	0	0	70	0	1	0	0	9	0	0	1	5	1	0	0	2	0	7	1	1	0	0	0.0195	0	0	0.001	0	0	0	0.056	0.0767	0	0.0004	0	0	0.0111	0	0	0.0012	0.0037	0.0009	0
FJ880059_s	0	0	15	0	0	0	0	1	0	0	0	1	0	0	0	32	0	0	2	0	0	0	0	0	0	0	0	0	0	0.0133	0	0	0	0	0.0006	0	0.0231	0	0	0.0004	0	0	0	0.0442	0	0	0.0015	0	0
FJ880077_s	0	0	0	0	0	0	0	0	2	25	0	0	0	0	4	10	0	0	0	1	0	0	0	0	0	0	0	0	0	0	0	0	0	0	0	0.0014	0.022	0.0274	0	0	0	0	0.0049	0.0138	0	0	0	0.0009	0
FJ880080_s	0	0	3	0	0	0	0	0	0	0	0	0	0	0	15	20	0	0	0	0	0	0	0	0	0	0	0	0	0	0.0027	0	0	0	0	0	0	0	0	0	0	0	0	0.0186	0.0276	0	0	0	0	0
FJ880105_s	2	0	0	0	0	0	0	1	0	8	0	0	0	1	3	0	0	0	0	0	0	0	1	0	0	0	0	0.002	0	0	0	0	0	0	0.0006	0	0.0022	0.0088	0	0	0	0.0008	0.0037	0	0	0	0	0	0
FJ880217_s	2	0	0	0	0	0	0	0	0	0	0	0	0	0	0	0	0	0	0	0	0	0	0	0	0	0	0	0.002	0	0	0	0	0	0	0	0	0	0	0	0	0	0	0	0	0	0	0	0	0
FJ880261_s	0	0	1	0	0	0	0	0	0	0	0	0	0	0	0	0	0	0	0	0	0	0	0	0	0	0	0	0	0	0.0009	0	0	0	0	0	0	0	0	0	0	0	0	0	0	0	0	0	0	0
FJ880321_s	5	2	78	1	0	0	0	4	0	11	1	2	1	1	33	105	1	4	11	1	0	0	2	1	3	1	5	0.005	0.0018	0.069	0.0011	0	0	0	0.0023	0	0.6159	0.012	0.0013	0.0008	0.0011	0.0008	0.0408	0.145	0.0018	0.0048	0.0082	0.0009	0
FJ880330_s	0	0	45	0	1	1	1	0	0	0	0	7	0	2	1	56	0	0	0	17	0	2	2	4	0	0	4	0	0	0.0398	0	0.001	0.001	0.0007	0	0	0.0769	0	0	0.0026	0	0.0017	0.0012	0.0773	0	0	0	0.0154	0
FJ880395_s	101	4	0	0	0	0	0	0	0	4	0	0	0	0	0	0	0	0	10	0	15	0	0	0	0	0	0	0.1	0.0036	0	0	0	0	0	0	0	0	0.0044	0	0	0	0	0	0	0	0	0.0075	0	0.0105
FJ880402_s	0	0	0	0	0	0	0	0	0	0	0	0	0	0	2	0	0	0	0	0	0	0	0	0	0	0	0	0	0	0	0	0	0	0	0	0	0	0	0	0	0	0	0.0025	0	0	0	0	0	0
FJ880412_s	0	0	42	28	0	0	0	0	0	6	0	1	0	2	5	0	0	0	1	4	3	0	0	0	0	0	0	0	0	0.0371	0.0298	0	0	0	0	0	0	0.0066	0	0.0004	0	0.0017	0.0062	0	0	0	0.0007	0.0036	0.0021
FJ880454_s	3	0	198	0	0	0	4	2	2	7	0	3	2	0	34	59	2	0	0	13	0	5	9	7	1	0	3	0.003	0	0.1751	0	0	0	0.0028	0.0012	0.0014	0.1976	0.0077	0	0.0011	0.0022	0	0.0421	0.0815	0.0036	0	0	0.0118	0
FJ880744_s	0	0	1	24	0	0	0	19	0	29	0	0	0	0	0	0	0	0	0	0	0	0	0	0	0	0	0	0	0	0.0009	0.0255	0	0	0	0.011	0	0	0.0318	0	0	0	0	0	0	0	0	0	0	0
FJ880752_s	0	1	0	5	2	5	1	0	2	0	0	11	4	2	1188	307	7	0	10	4	1	0	0	0	0	1	3	0	0.0009	0	0.0053	0.002	0.005	0.0007	0	0.0014	0.022	0	0	0.0042	0.0044	0.0017	1.4699	0.4239	0.0127	0	0.0075	0.0036	0.0007
FJ880767_s	0	0	0	0	0	0	0	0	0	0	0	0	0	0	0	0	0	0	0	0	0	0	0	0	0	0	0	0	0	0	0	0	0	0	0	0	0.0395	0	0	0	0	0	0	0	0	0	0	0	0
FJ880790_s	0	0	0	0	0	0	0	0	0	0	0	0	0	2	0	0	0	0	0	0	0	0	0	0	0	0	0	0	0	0	0	0	0	0	0	0	0	0	0	0	0	0.0017	0	0	0	0	0	0	0
FJ880803_s	0	0	0	0	0	0	0	0	0	0	0	0	0	0	0	0	0	0	1	0	0	0	0	0	0	0	0	0	0	0	0	0	0	0	0	0	0	0	0	0	0	0	0	0	0	0	0.0007	0	0
FJ880805_s	0	0	33	0	0	1	0	0	0	6	0	0	0	1	0	0	0	0	0	0	0	0	0	0	0	0	0	0	0	0.0292	0	0	0.001	0	0	0	0.0055	0.0066	0	0	0	0.0008	0	0	0	0	0	0	0
FJ880854_s	0	0	0	0	0	0	0	0	0	0	0	0	0	0	0	0	0	0	0	0	0	0	0	3	0	0	0	0	0	0	0	0	0	0	0	0	0	0	0	0	0	0	0	0	0	0	0	0	0
FJ880917_s	0	0	13	0	0	0	0	0	0	0	0	0	0	0	0	0	0	0	0	1	0	0	0	0	0	0	0	0	0	0.0115	0	0	0	0	0	0	0	0	0	0	0	0	0	0	0	0	0	0.0009	0
FJ880975_s	0	0	0	0	0	0	0	0	0	0	0	0	0	0	0	0	0	0	0	0	0	0	0	0	0	0	0	0	0	0	0	0	0	0	0	0	0.0077	0	0	0	0	0	0	0	0	0	0	0	0
FJ880976_s	0	0	5	0	0	0	0	0	0	0	0	0	0	0	1	0	0	0	0	0	0	0	0	0	0	0	0	0	0	0.0044	0	0	0	0	0	0	0	0	0	0	0	0	0.0012	0	0	0	0	0	0
FJ880997_s	0	0	3	0	0	0	0	0	0	0	0	0	0	0	0	2	0	0	0	0	0	0	0	0	0	0	0	0	0	0.0027	0	0	0	0	0	0	0	0	0	0	0	0	0	0.0028	0	0	0	0	0
FJ881018_s	0	0	1	0	0	0	0	0	0	2	0	2	0	1	0	0	0	0	0	0	0	0	0	0	0	0	0	0	0	0.0009	0	0	0	0	0	0	0	0.0022	0	0.0008	0	0.0008	0	0	0	0	0	0	0
FJ881033_s	0	0	16	0	0	0	0	0	0	0	0	0	0	0	0	0	0	0	0	0	0	0	0	0	0	0	0	0	0	0.0142	0	0	0	0	0	0	0	0	0	0	0	0	0	0	0	0	0	0	0
FJ881062_s	0	0	19	0	0	0	0	0	0	1	0	12	1	0	118	36	0	0	0	2	0	0	1	0	0	0	0	0	0	0.0168	0	0	0	0	0	0	0.0231	0.0011	0	0.0045	0.0011	0	0.146	0.0497	0	0	0	0.0018	0
FJ881068_s	0	0	2	0	0	0	0	0	0	0	1	0	0	0	0	0	0	0	2	0	0	0	0	0	0	0	0	0	0	0.0018	0	0	0	0	0	0	0.0329	0	0.0013	0	0	0	0	0	0	0	0.0015	0	0
FJ881083_s	0	2	0	0	0	0	0	5	0	13	0	2	0	0	5	0	0	0	3	0	0	0	0	0	0	0	0	0	0.0018	0	0	0	0	0	0.0029	0	0	0.0142	0	0.0008	0	0	0.0062	0	0	0	0.0022	0	0
FJ881116_s	0	0	1	0	0	0	0	1	0	0	0	0	0	0	0	0	0	0	0	0	0	0	0	0	0	0	0	0	0	0.0009	0	0	0	0	0.0006	0	0	0	0	0	0	0	0	0	0	0	0	0	0
FJ881134_s	5	4	0	0	0	0	0	25	0	2	0	2	0	0	1	0	0	0	0	0	0	0	0	0	0	0	0	0.005	0.0036	0	0	0	0	0	0.0145	0	0	0.0022	0	0.0008	0	0	0.0012	0	0	0	0	0	0
FJ881160_g_uc	0	0	0	0	0	0	0	0	0	0	0	0	0	0	0	0	0	0	0	0	0	0	0	0	0	0	0	0	0	0	0	0	0	0	0	0	0.0022	0	0	0	0	0	0	0	0	0	0	0	0
FJ881160_s	0	0	0	0	0	0	4	0	0	0	0	1	0	0	2	0	0	0	0	0	0	0	0	0	0	0	0	0	0	0	0	0	0	0.0028	0	0	0	0	0	0.0004	0	0	0.0025	0	0	0	0	0	0
FJ881164_s	5	0	0	0	0	0	0	0	0	0	0	0	0	0	0	0	0	0	0	0	0	0	0	0	0	0	1	0.005	0	0	0	0	0	0	0	0	0	0	0	0	0	0	0	0	0	0	0	0	0
FJ881185_s	3	0	7	0	0	0	0	0	0	0	0	0	0	0	6	0	0	0	0	0	0	0	0	0	0	0	0	0.003	0	0.0062	0	0	0	0	0	0	0	0	0	0	0	0	0.0074	0	0	0	0	0	0
FJ881208_s	3	0	0	0	0	0	0	2	0	51	0	23	0	0	0	0	0	0	0	0	0	0	0	0	0	0	0	0.003	0	0	0	0	0	0	0.0012	0	0	0.0559	0	0.0087	0	0	0	0	0	0	0	0	0
FJ881211_s	0	0	0	0	0	0	0	0	0	2	0	0	0	0	0	0	0	0	0	0	0	0	0	0	0	0	0	0	0	0	0	0	0	0	0	0	0	0.0022	0	0	0	0	0	0	0	0	0	0	0
FJ881219_s	3	0	199	0	0	0	6	0	0	13	0	0	0	7	10	1	0	0	2	7	0	0	1	0	0	0	0	0.003	0	0.176	0	0	0	0.0042	0	0	0.0505	0.0142	0	0	0	0.0059	0.0124	0.0014	0	0	0.0015	0.0063	0
FJ881229_s	0	0	17	12	0	0	0	0	0	1	0	0	0	0	0	0	0	0	0	1	0	0	0	0	0	0	3	0	0	0.015	0.0128	0	0	0	0	0	0	0.0011	0	0	0	0	0	0	0	0	0	0.0009	0
FJ881246_s	0	0	0	0	0	0	0	0	0	0	0	0	0	0	0	0	0	0	0	0	0	0	1	0	0	0	0	0	0	0	0	0	0	0	0	0	0	0	0	0	0	0	0	0	0	0	0	0	0
FJ881308_s	0	105	40	129	0	2	8	1	0	9	0	7	0	0	0	0	0	0	0	7	0	0	0	0	0	0	0	0	0.0956	0.0354	0.1373	0	0.002	0.0056	0.0006	0	0.0549	0.0099	0	0.0026	0	0	0	0	0	0	0	0.0063	0
FJ951869_s	0	0	0	0	0	0	0	0	0	23	0	0	0	0	0	0	0	0	0	0	0	0	0	0	0	0	0	0	0	0	0	0	0	0	0	0	0	0.0252	0	0	0	0	0	0	0	0	0	0	0
FJ951892_s	0	0	0	0	0	0	0	0	4	1	0	0	0	2	0	0	0	0	0	0	0	0	0	0	0	0	0	0	0	0	0	0	0	0	0	0.0028	0	0.0011	0	0	0	0.0017	0	0	0	0	0	0	0
FJ976024_s	0	1	0	0	0	0	3	0	0	0	0	0	0	0	0	1	2	3	0	0	0	0	1	0	0	1	0	0	0.0009	0	0	0	0	0.0021	0	0	0	0	0	0	0	0	0	0.0014	0.0036	0.0036	0	0	0
FJ976257_s	0	0	0	0	0	0	0	0	0	0	0	0	0	0	0	0	0	0	0	0	0	0	0	0	0	0	0	0	0	0	0	0	0	0	0	0	0.0022	0	0	0	0	0	0	0	0	0	0	0	0
FJ976402_s	0	0	0	0	0	0	0	0	0	0	0	0	0	0	0	0	0	0	0	0	0	0	0	0	0	0	0	0	0	0	0	0	0	0	0	0	0.0011	0	0	0	0	0	0	0	0	0	0	0	0
FMUV_s	0	0	2	0	0	0	0	0	0	1	0	20	0	0	0	0	0	0	0	0	0	0	0	0	0	0	0	0	0	0.0018	0	0	0	0	0	0	0	0.0011	0	0.0076	0	0	0	0	0	0	0	0	0
FN667084_s	533	158	11	287	56	27	161	55	16	2	572	0	104	1	170	67	22	89	3	2	0	1	49	12	0	51	0	0.5277	0.1439	0.0097	0.3055	0.0561	0.027	0.1118	0.032	0.0112	0.0011	0.0022	0.7509	0	0.1143	0.0008	0.2103	0.0925	0.0399	0.1061	0.0022	0.0018	0
FR798932_s	0	0	0	10	0	0	0	0	0	0	0	0	0	0	0	0	0	0	0	0	0	0	0	0	0	0	0	0	0	0	0.0106	0	0	0	0	0	0	0	0	0	0	0	0	0	0	0	0	0	0
FR853543_s	0	0	7	2	0	0	0	0	0	0	0	0	0	0	0	0	0	0	0	0	0	0	0	0	0	0	0	0	0	0.0062	0.0021	0	0	0	0	0	0	0	0	0	0	0	0	0	0	0	0	0	0
FR888536_g_uc	0	0	4	0	0	0	0	0	0	0	0	0	0	0	0	0	0	0	0	0	0	0	0	0	0	0	0	0	0	0.0035	0	0	0	0	0	0	0	0	0	0	0	0	0	0	0	0	0	0	0
FR893353_g_uc	0	0	99	0	0	0	0	0	0	0	0	0	0	0	0	0	0	0	0	0	0	0	0	0	0	0	0	0	0	0.0876	0	0	0	0	0	0	0	0	0	0	0	0	0	0	0	0	0	0	0
FTRU_s	0	0	0	0	0	0	0	0	0	0	0	0	0	0	0	0	0	0	0	3	0	0	0	0	0	0	0	0	0	0	0	0	0	0	0	0	0	0	0	0	0	0	0	0	0	0	0	0.0027	0
FWNZ_s	0	0	0	0	0	0	0	0	5	0	0	0	0	10	5	0	0	0	0	0	0	0	0	0	0	0	0	0	0	0	0	0	0	0	0	0.0035	0	0	0	0	0	0.0085	0.0062	0	0	0	0	0	0
FYDD_s	2	0	0	0	1	0	0	0	0	0	0	3	0	0	2	0	0	0	0	0	0	0	0	0	0	0	0	0.002	0	0	0	0.001	0	0	0	0	0	0	0	0.0011	0	0	0.0025	0	0	0	0	0	0
Faecalibacterium prausnitzii group	0	0	0	0	0	0	0	0	0	0	0	4	0	0	0	0	0	0	0	0	0	0	0	0	0	0	0	0	0	0	0	0	0	0	0	0	0	0	0	0.0015	0	0	0	0	0	0	0	0	0
Faecalibaculum rodentium	0	0	0	0	0	0	0	0	0	0	0	0	0	0	0	0	0	0	0	0	0	0	0	17	0	1	0	0	0	0	0	0	0	0	0	0	0	0	0	0	0	0	0	0	0	0	0	0	0
Finegoldia magna	0	0	0	0	0	0	0	0	0	0	0	0	0	0	0	79	0	0	0	0	0	0	0	0	0	0	0	0	0	0	0	0	0	0	0	0	0	0	0	0	0	0	0	0.1091	0	0	0	0	0
Flavobacterium olei	0	0	0	0	0	0	0	0	0	0	0	0	0	0	0	0	0	0	0	0	0	0	0	0	0	0	0	0	0	0	0	0	0	0	0	0	0.0165	0	0	0	0	0	0	0	0	0	0	0	0
Flintibacter butyricus group	4	2	373	48	0	2	0	7	0	20	0	18	0	3	30	0	0	0	2	1	0	0	1	0	4	0	0	0.004	0.0018	0.3299	0.0511	0	0.002	0	0.0041	0	0.0121	0.0219	0	0.0068	0	0.0025	0.0371	0	0	0	0.0015	0.0009	0
Friedmanniella lucida	0	0	5	0	0	0	0	0	0	0	0	0	0	0	0	0	0	0	0	0	0	0	0	0	0	0	0	0	0	0.0044	0	0	0	0	0	0	0	0	0	0	0	0	0	0	0	0	0	0	0
Frisingicoccus caecimuris	6	0	27	0	0	0	0	0	0	0	0	0	0	0	0	0	0	0	0	0	0	0	0	0	0	0	0	0.0059	0	0.0239	0	0	0	0	0	0	0	0	0	0	0	0	0	0	0	0	0	0	0
Frisingicoccus_uc	9	0	15	0	0	0	0	3	0	13	0	0	0	0	0	0	0	0	0	0	0	0	0	0	0	0	0	0.0089	0	0.0133	0	0	0	0	0.0017	0	0.0022	0.0142	0	0	0	0	0	0	0	0	0	0	0
Fusicatenibacter saccharivorans	0	0	0	0	0	2	0	0	0	0	0	0	0	0	0	0	0	0	0	0	0	0	0	0	0	0	0	0	0	0	0	0	0.002	0	0	0	0	0	0	0	0	0	0	0	0	0	0	0	0
Fusobacterium periodonticum group	0	0	0	0	0	0	0	0	0	0	0	0	0	0	0	0	0	0	0	0	0	0	0	0	0	0	0	0	0	0	0	0	0	0	0	0	0.0692	0	0	0	0	0	0	0	0	0	0	0	0
GQ138316_s	0	0	700	1	2	5	2	6	3	10	0	5	0	3	68	93	1	0	3	10	1	0	0	0	0	1	1	0	0	0.6191	0.0011	0.002	0.005	0.0014	0.0035	0.0021	0.0988	0.011	0	0.0019	0	0.0025	0.0841	0.1284	0.0018	0	0.0022	0.009	0.0007
GQ156344_s	0	0	0	0	0	0	0	0	0	0	1	0	4	0	0	0	2	0	0	0	0	0	0	0	0	1	0	0	0	0	0	0	0	0	0	0	0	0	0.0013	0	0.0044	0	0	0	0.0036	0	0	0	0
GQ157859_s	0	0	3	0	0	0	0	0	0	0	0	1	0	0	0	0	0	0	0	0	0	0	0	0	0	0	0	0	0	0.0027	0	0	0	0	0	0	0.0011	0	0	0.0004	0	0	0	0	0	0	0	0	0
GQ175414_s	0	0	1	0	0	0	0	0	0	0	0	0	0	0	0	0	0	0	0	0	0	0	0	0	0	0	0	0	0	0.0009	0	0	0	0	0	0	0	0	0	0	0	0	0	0	0	0	0	0	0
GQ175428_s	0	0	2	0	0	0	0	0	0	0	0	0	0	0	0	0	0	0	0	0	0	0	0	0	0	0	0	0	0	0.0018	0	0	0	0	0	0	0	0	0	0	0	0	0	0	0	0	0	0	0
GQ175453_s	1	0	0	0	0	0	0	0	0	2	0	0	0	0	0	0	0	0	0	0	0	0	0	0	0	0	0	0.001	0	0	0	0	0	0	0	0	0.0055	0.0022	0	0	0	0	0	0	0	0	0	0	0
GQ358437_s	0	0	10	0	0	0	0	0	0	0	0	11	0	0	0	1	0	0	2	0	0	0	0	0	0	0	0	0	0	0.0088	0	0	0	0	0	0	0.056	0	0	0.0042	0	0	0	0.0014	0	0	0.0015	0	0
GQ358452_s	0	0	0	0	0	0	0	0	0	7	0	0	0	0	0	0	0	0	1	3	0	0	1	0	0	0	0	0	0	0	0	0	0	0	0	0	0	0.0077	0	0	0	0	0	0	0	0	0.0007	0.0027	0
GQ358463_s	0	0	0	0	0	0	2	0	0	6	0	0	0	1	363	238	0	0	0	0	0	0	0	0	0	0	0	0	0	0	0	0	0	0.0014	0	0	0.0154	0.0066	0	0	0	0.0008	0.4491	0.3286	0	0	0	0	0
GQ396872_g_uc	0	0	0	0	0	0	0	0	0	0	0	0	0	0	0	0	0	0	0	0	0	0	0	0	0	0	0	0	0	0	0	0	0	0	0	0	0.0033	0	0	0	0	0	0	0	0	0	0	0	0
GQ451179_s	2	1	0	0	0	0	0	0	0	0	0	0	0	0	2	0	0	0	0	0	0	0	0	0	0	0	0	0.002	0.0009	0	0	0	0	0	0	0	0	0	0	0	0	0	0.0025	0	0	0	0	0	0
GQ451237_s	0	0	0	0	0	0	0	0	0	1	0	0	0	0	0	0	0	0	0	0	0	0	0	0	0	0	0	0	0	0	0	0	0	0	0	0	0	0.0011	0	0	0	0	0	0	0	0	0	0	0
GQ451258_g_uc	0	0	0	2	0	0	2	0	0	71	0	0	0	0	0	0	0	0	0	0	0	0	0	0	0	0	0	0	0	0	0.0021	0	0	0.0014	0	0	0.0099	0.0778	0	0	0	0	0	0	0	0	0	0	0
GQ451310_s	3	0	0	0	0	0	0	1	0	7	0	0	0	0	7	2	0	0	0	0	0	0	0	3	0	0	0	0.003	0	0	0	0	0	0	0.0006	0	0.0253	0.0077	0	0	0	0	0.0087	0.0028	0	0	0	0	0
GQ451312_s	4	19	39	0	0	0	0	0	0	12	0	0	0	2	5	11	0	0	3	12	0	0	0	1	1	0	0	0.004	0.0173	0.0345	0	0	0	0	0	0	0.0626	0.0131	0	0	0	0.0017	0.0062	0.0152	0	0	0.0022	0.0109	0
GQ871724_s	0	0	0	0	0	0	0	0	0	0	0	0	0	0	0	0	0	0	0	1	0	0	0	0	0	0	0	0	0	0	0	0	0	0	0	0	0	0	0	0	0	0	0	0	0	0	0	0.0009	0
GQ897654_s	143	0	0	0	0	0	0	0	0	2	0	0	0	0	0	0	0	0	0	0	0	0	1	0	0	0	0	0.1416	0	0	0	0	0	0	0	0	0	0.0022	0	0	0	0	0	0	0	0	0	0	0
GU302582_s	0	0	0	1	0	0	0	0	2	0	0	0	0	0	0	0	0	0	0	0	0	0	0	0	0	0	0	0	0	0	0.0011	0	0	0	0	0.0014	0	0	0	0	0	0	0	0	0	0	0	0	0
GU302849_s	0	0	0	0	0	0	0	0	0	0	0	0	0	1	2	0	0	0	2	0	0	0	0	0	1	0	0	0	0	0	0	0	0	0	0	0	0	0	0	0	0	0.0008	0.0025	0	0	0	0.0015	0	0
GU324393_g_uc	0	0	3	0	0	0	0	0	0	4	0	6	0	0	0	18	2	0	0	0	0	0	0	0	0	0	0	0	0	0.0027	0	0	0	0	0	0	0.011	0.0044	0	0.0023	0	0	0	0.0249	0.0036	0	0	0	0
GU324393_s	0	0	0	0	0	0	0	0	0	0	0	0	0	0	2	12	0	0	0	0	0	1	0	0	2	0	0	0	0	0	0	0	0	0	0	0	0.0121	0	0	0	0	0	0.0025	0.0166	0	0	0	0	0
GU324404_s	0	0	2	0	0	0	0	3	0	55	0	0	0	0	0	0	0	0	0	0	0	0	0	0	0	0	0	0	0	0.0018	0	0	0	0	0.0017	0	0	0.0602	0	0	0	0	0	0	0	0	0	0	0
GU356270_s	0	0	0	0	0	0	0	0	0	0	0	0	0	0	0	0	0	0	0	0	0	0	0	0	0	0	0	0	0	0	0	0	0	0	0	0	0.0011	0	0	0	0	0	0	0	0	0	0	0	0
Gardnerella vaginalis group	0	0	7	0	0	0	0	0	0	0	0	0	0	0	0	0	0	0	0	0	0	0	0	0	0	0	0	0	0	0.0062	0	0	0	0	0	0	0	0	0	0	0	0	0	0	0	0	0	0	0
Gellertiella hungarica	0	0	0	0	0	0	0	0	0	0	0	0	0	0	0	30	0	0	0	0	0	0	0	0	0	0	0	0	0	0	0	0	0	0	0	0	0	0	0	0	0	0	0	0.0414	0	0	0	0	0
Gemella haemolysans group	0	0	0	3	0	0	0	0	0	0	0	0	0	0	0	0	0	0	0	0	0	0	0	0	0	0	0	0	0	0	0.0032	0	0	0	0	0	0	0	0	0	0	0	0	0	0	0	0	0	0
Gemmata_uc	0	0	0	27	0	0	0	0	0	0	0	0	0	0	0	0	0	0	0	0	0	0	0	0	0	0	0	0	0	0	0.0287	0	0	0	0	0	0	0	0	0	0	0	0	0	0	0	0	0	0
Geobacillus stearothermophilus group	0	0	0	0	0	0	0	0	0	0	0	0	0	0	6	16	0	0	0	0	0	0	0	0	0	0	0	0	0	0	0	0	0	0	0	0	0	0	0	0	0	0	0.0074	0.0221	0	0	0	0	0
Geobacillus thermoglucosidasius group	0	0	0	5	0	0	0	0	0	0	2	0	0	0	0	1	0	0	0	0	0	0	0	0	0	0	0	0	0	0	0.0053	0	0	0	0	0	0.0066	0	0.0026	0	0	0	0	0.0014	0	0	0	0	0
Geobacillus toebii group	0	0	0	0	0	0	0	0	0	0	0	0	0	0	1	0	0	0	0	0	0	0	0	0	0	0	0	0	0	0	0	0	0	0	0	0	0	0	0	0	0	0	0.0012	0	0	0	0	0	0
Geobacillus_uc	0	0	0	0	0	0	0	0	0	0	0	0	0	0	2	0	0	0	0	0	0	0	0	0	0	0	0	0	0	0	0	0	0	0	0	0	0	0	0	0	0	0	0.0025	0	0	0	0	0	0
Globicatella_uc	0	32	4	0	0	2	3	18	0	11	0	2	7	13	0	0	0	5	0	217	0	0	0	0	0	0	3	0	0.0291	0.0035	0	0	0.002	0.0021	0.0105	0	0	0.012	0	0.0008	0.0077	0.011	0	0	0	0.006	0	0.1964	0
Gordonibacter faecihominis	0	0	0	0	0	0	0	0	0	0	0	0	0	0	0	0	0	0	0	4	0	0	1	0	0	0	0	0	0	0	0	0	0	0	0	0	0	0	0	0	0	0	0	0	0	0	0	0.0036	0
Gordonibacter pamelaeae	0	0	0	0	0	0	0	0	0	1	0	0	0	0	0	0	0	0	0	1	0	0	0	0	0	0	0	0	0	0	0	0	0	0	0	0	0	0.0011	0	0	0	0	0	0	0	0	0	0.0009	0
Granulicatella adiacens group	0	0	0	15	0	0	0	0	0	0	0	0	0	0	0	0	0	0	0	0	0	0	2	0	0	0	0	0	0	0	0.016	0	0	0	0	0	0.056	0	0	0	0	0	0	0	0	0	0	0	0
HM099641_g_uc	0	0	0	0	0	0	0	0	0	0	0	0	0	0	0	0	0	0	0	0	0	0	0	0	0	0	0	0	0	0	0	0	0	0	0	0	0.0022	0	0	0	0	0	0	0	0	0	0	0	0
HM123886_s	0	0	0	0	0	0	0	0	0	0	1	0	0	0	0	13	0	0	0	0	0	0	0	0	0	0	0	0	0	0	0	0	0	0	0	0	0.0329	0	0.0013	0	0	0	0	0.018	0	0	0	0	0
HM123911_s	0	1	403	34	0	4	4	2	0	0	2	0	2	1	528	377	2	5	5	3	0	1	8	0	8	0	2	0	0.0009	0.3564	0.0362	0	0.004	0.0028	0.0012	0	0.7301	0	0.0026	0	0.0022	0.0008	0.6533	0.5206	0.0036	0.006	0.0037	0.0027	0
HM123918_s	1	0	0	0	0	0	0	1	0	0	0	0	0	0	0	0	0	0	0	0	0	0	0	0	0	0	0	0.001	0	0	0	0	0	0	0.0006	0	0	0	0	0	0	0	0	0	0	0	0	0	0
HM123934_s	0	0	0	0	0	0	0	3	0	6	0	0	0	0	118	35	0	0	0	0	0	0	0	0	0	0	0	0	0	0	0	0	0	0	0.0017	0	0	0.0066	0	0	0	0	0.146	0.0483	0	0	0	0	0
HM123968_s	0	6	74	0	1	8	1	2	0	11	0	1	0	2	14	1	0	0	9	3	0	0	5	0	0	0	0	0	0.0055	0.0655	0	0.001	0.008	0.0007	0.0012	0	0.1274	0.012	0	0.0004	0	0.0017	0.0173	0.0014	0	0	0.0067	0.0027	0
HM123975_s	0	0	0	0	0	0	0	2	0	2	0	1	0	0	9	0	0	0	0	0	0	0	0	0	0	0	0	0	0	0	0	0	0	0	0.0012	0	0	0.0022	0	0.0004	0	0	0.0111	0	0	0	0	0	0
HM123984_s	0	0	24	0	0	0	0	0	0	4	0	0	0	0	7	0	0	0	0	0	0	0	0	0	0	0	0	0	0	0.0212	0	0	0	0	0	0	0	0.0044	0	0	0	0	0.0087	0	0	0	0	0	0
HM124003_s	0	4	6	119	0	2	0	6	3	16	0	5	0	0	4	0	0	0	3	0	0	2	0	1	1	0	2	0	0.0036	0.0053	0.1267	0	0.002	0	0.0035	0.0021	0.0878	0.0175	0	0.0019	0	0	0.0049	0	0	0	0.0022	0	0
HM124015_g_uc	5	0	2	26	0	0	0	0	0	0	0	1	0	0	3	0	0	0	0	1	0	0	1	0	0	0	0	0.005	0	0.0018	0.0277	0	0	0	0	0	0	0	0	0.0004	0	0	0.0037	0	0	0	0	0.0009	0
HM124015_s	0	1	108	1	0	0	0	0	0	1	0	0	0	3	3	0	0	0	0	1	0	0	0	0	0	0	0	0	0.0009	0.0955	0.0011	0	0	0	0	0	0.0253	0.0011	0	0	0	0.0025	0.0037	0	0	0	0	0.0009	0
HM124019_s	0	0	10	0	0	0	0	0	0	3	0	0	0	0	4	35	0	0	0	0	0	0	0	0	0	0	0	0	0	0.0088	0	0	0	0	0	0	0	0.0033	0	0	0	0	0.0049	0.0483	0	0	0	0	0
HM124063_s	0	0	49	0	0	0	0	0	0	0	0	0	0	0	3	19	0	0	1	0	0	0	2	0	0	0	0	0	0	0.0433	0	0	0	0	0	0	0	0	0	0	0	0	0.0037	0.0262	0	0	0.0007	0	0
HM124121_s	0	0	24	0	0	0	0	1	1	2	0	1	0	0	2	0	0	0	0	0	0	0	0	0	0	0	1	0	0	0.0212	0	0	0	0	0.0006	0.0007	0.0845	0.0022	0	0.0004	0	0	0.0025	0	0	0	0	0	0
HM124124_s	1	0	8	0	0	0	0	0	0	0	0	5	0	0	0	0	0	1	0	0	0	0	0	0	1	0	0	0.001	0	0.0071	0	0	0	0	0	0	0.0077	0	0	0.0019	0	0	0	0	0	0.0012	0	0	0
HM124144_s	0	0	0	0	0	0	0	0	0	1	0	0	0	0	0	0	0	0	0	0	0	0	0	0	0	0	0	0	0	0	0	0	0	0	0	0	0	0.0011	0	0	0	0	0	0	0	0	0	0	0
HM124177_s	2	0	76	0	0	0	0	1	0	12	0	0	0	0	3	16	0	2	0	0	0	1	4	0	0	0	0	0.002	0	0.0672	0	0	0	0	0.0006	0	0.0692	0.0131	0	0	0	0	0.0037	0.0221	0	0.0024	0	0	0
HM124193_s	0	0	40	0	0	0	0	0	0	0	0	0	0	2	0	18	0	0	0	0	0	0	0	0	0	4	0	0	0	0.0354	0	0	0	0	0	0	0	0	0	0	0	0.0017	0	0.0249	0	0	0	0	0
HM124210_s	0	0	31	0	0	0	2	1	0	1	0	3	0	0	0	0	0	0	0	0	0	0	0	0	0	0	0	0	0	0.0274	0	0	0	0.0014	0.0006	0	0	0.0011	0	0.0011	0	0	0	0	0	0	0	0	0
HM124219_s	0	0	0	0	0	0	0	0	0	0	0	1	0	0	0	0	0	0	0	0	0	0	0	0	0	0	0	0	0	0	0	0	0	0	0	0	0	0	0	0.0004	0	0	0	0	0	0	0	0	0
HM124223_s	0	0	0	6	0	0	0	0	0	1	0	0	1	0	0	1	0	0	0	1	0	0	0	0	0	0	0	0	0	0	0.0064	0	0	0	0	0	0.0055	0.0011	0	0	0.0011	0	0	0.0014	0	0	0	0.0009	0
HM124225_g_uc	0	0	2	0	0	0	0	0	0	2	0	0	0	0	0	0	0	0	0	0	0	0	0	0	0	0	0	0	0	0.0018	0	0	0	0	0	0	0	0.0022	0	0	0	0	0	0	0	0	0	0	0
HM124225_s	0	0	16	0	0	0	0	0	0	0	0	0	0	0	0	0	0	0	0	0	0	0	0	0	0	0	0	0	0	0.0142	0	0	0	0	0	0	0	0	0	0	0	0	0	0	0	0	0	0	0
HM124226_s	3	0	0	0	0	0	2	2	0	15	0	19	0	7	19	0	0	0	0	0	0	0	0	1	0	0	0	0.003	0	0	0	0	0	0.0014	0.0012	0	0.0077	0.0164	0	0.0072	0	0.0059	0.0235	0	0	0	0	0	0
HM124236_s	40	2	174	0	1	0	0	24	0	160	0	53	1	12	70	119	0	0	0	1	0	3	2	0	2	0	0	0.0396	0.0018	0.1539	0	0.001	0	0	0.0139	0	0	0.1752	0	0.02	0.0011	0.0102	0.0866	0.1643	0	0	0	0.0009	0
HM124252_s	0	0	22	1	0	2	0	0	0	4	0	0	0	1	0	0	0	0	2	0	0	0	0	20	4	3	0	0	0	0.0195	0.0011	0	0.002	0	0	0	0.0615	0.0044	0	0	0	0.0008	0	0	0	0	0.0015	0	0
HM124260_s	0	0	4	0	0	0	0	0	0	0	0	0	0	0	0	0	0	0	0	0	0	0	0	0	0	0	0	0	0	0.0035	0	0	0	0	0	0	0	0	0	0	0	0	0	0	0	0	0	0	0
HM124264_g_uc	0	0	0	0	0	0	0	2	0	0	0	0	0	0	0	0	0	0	0	0	0	0	0	0	0	0	0	0	0	0	0	0	0	0	0.0012	0	0	0	0	0	0	0	0	0	0	0	0	0	0
HM124264_s	22	0	22	2	2	0	0	22	0	66	0	3	0	0	0	0	0	0	13	6	0	0	0	6	0	1	0	0.0218	0	0.0195	0.0021	0.002	0	0	0.0128	0	0.0439	0.0723	0	0.0011	0	0	0	0	0	0	0.0097	0.0054	0
HM124280_s	65	7	31	0	0	0	0	41	8	68	0	15	0	8	64	69	0	1	18	31	8	0	0	31	3	15	0	0.0644	0.0064	0.0274	0	0	0	0	0.0238	0.0056	0.0011	0.0745	0	0.0057	0	0.0068	0.0792	0.0953	0	0.0012	0.0135	0.0281	0.0056
HM124297_s	0	0	0	0	0	0	0	0	0	3	0	0	0	0	9	0	0	0	0	0	0	0	1	0	0	0	0	0	0	0	0	0	0	0	0	0	0	0.0033	0	0	0	0	0.0111	0	0	0	0	0	0
HM124316_s	1	0	0	0	0	0	0	0	0	2	0	0	0	0	20	0	0	0	1	1	0	0	0	0	0	0	0	0.001	0	0	0	0	0	0	0	0	0	0.0022	0	0	0	0	0.0247	0	0	0	0.0007	0.0009	0
HM124342_g_uc	0	0	0	0	0	0	0	0	0	0	0	0	0	0	0	0	0	0	0	0	0	0	0	0	0	0	0	0	0	0	0	0	0	0	0	0	0.0022	0	0	0	0	0	0	0	0	0	0	0	0
HM124342_s	8	2	47	0	0	0	0	0	0	0	0	0	0	0	0	0	0	0	0	0	0	0	0	1	0	0	0	0.0079	0.0018	0.0416	0	0	0	0	0	0	0.0033	0	0	0	0	0	0	0	0	0	0	0	0
HM124343_s	0	0	0	0	0	0	0	0	0	1	0	0	0	2	5	0	0	0	2	0	0	0	0	0	0	0	0	0	0	0	0	0	0	0	0	0	0.0285	0.0011	0	0	0	0.0017	0.0062	0	0	0	0.0015	0	0
HM154498_s	0	0	0	0	0	0	0	0	0	0	0	0	0	0	0	0	0	0	0	0	1	0	0	0	0	0	0	0	0	0	0	0	0	0	0	0	0	0	0	0	0	0	0	0	0	0	0	0	0.0007
HM630249_s	0	0	0	0	0	0	0	0	0	0	0	0	0	0	0	0	0	0	0	0	0	0	0	0	0	0	0	0	0	0	0	0	0	0	0	0	0.0011	0	0	0	0	0	0	0	0	0	0	0	0
HM776056_s	12	121	40	206	76	4	1	28	1048	31	35	35	17	36	333	138	6	8	122	330	0	3	24	9	32	32	70	0.0119	0.1102	0.0354	0.2193	0.0761	0.004	0.0007	0.0163	0.7329	0.0011	0.034	0.0459	0.0132	0.0187	0.0305	0.412	0.1906	0.0109	0.0095	0.0913	0.2986	0
HM844308_s	0	0	17	0	0	0	0	0	0	0	0	0	0	0	0	0	0	0	0	0	0	0	0	0	0	0	0	0	0	0.015	0	0	0	0	0	0	0	0	0	0	0	0	0	0	0	0	0	0	0
HM845735_s	0	0	0	0	0	0	0	0	0	1	0	0	0	0	0	0	0	0	0	0	0	0	0	0	0	0	0	0	0	0	0	0	0	0	0	0	0	0.0011	0	0	0	0	0	0	0	0	0	0	0
HQ119278_s	0	0	0	0	1	0	0	0	0	0	0	0	0	0	0	0	0	0	0	0	0	0	0	0	0	0	0	0	0	0	0	0.001	0	0	0	0	0	0	0	0	0	0	0	0	0	0	0	0	0
HQ154775_s	1	0	0	0	0	0	0	0	0	0	0	0	0	0	0	0	0	0	0	0	0	0	0	0	0	0	0	0.001	0	0	0	0	0	0	0	0	0	0	0	0	0	0	0	0	0	0	0	0	0
HQ158663_s	0	0	0	0	0	0	0	2	0	0	0	0	0	0	0	24	0	0	0	0	0	0	0	0	0	0	0	0	0	0	0	0	0	0	0.0012	0	0	0	0	0	0	0	0	0.0331	0	0	0	0	0
HQ190266_s	0	0	0	35	0	0	0	0	0	0	0	0	0	0	0	0	0	0	0	0	0	0	0	0	0	0	0	0	0	0	0.0373	0	0	0	0	0	0	0	0	0	0	0	0	0	0	0	0	0	0
HQ327272_s	0	0	0	30	0	0	0	0	0	0	0	0	0	0	0	0	0	0	0	0	0	0	0	0	0	0	0	0	0	0	0.0319	0	0	0	0	0	0	0	0	0	0	0	0	0	0	0	0	0	0
HQ397555_s	0	0	0	0	0	0	0	0	0	0	0	0	0	0	0	12	0	0	0	0	0	0	0	0	0	0	0	0	0	0	0	0	0	0	0	0	0	0	0	0	0	0	0	0.0166	0	0	0	0	0
HQ399769_s	0	0	2	0	0	2	0	0	0	0	0	3	0	0	2	1	0	0	0	0	0	0	0	0	0	0	0	0	0	0.0018	0	0	0.002	0	0	0	0.0044	0	0	0.0011	0	0	0.0025	0.0014	0	0	0	0	0
HQ399867_g_uc	0	0	0	0	0	0	0	0	0	2	0	0	0	0	0	0	0	0	0	0	0	0	0	0	0	0	0	0	0	0	0	0	0	0	0	0	0	0.0022	0	0	0	0	0	0	0	0	0	0	0
HQ400094_g_uc	0	0	0	0	0	0	0	0	0	0	0	3	0	0	0	0	0	0	0	0	0	0	0	0	0	0	0	0	0	0	0	0	0	0	0	0	0	0	0	0.0011	0	0	0	0	0	0	0	0	0
HQ716116_s	0	0	8	0	0	0	0	0	0	0	0	0	0	0	0	0	0	0	0	0	0	0	0	0	0	0	0	0	0	0.0071	0	0	0	0	0	0	0	0	0	0	0	0	0	0	0	0	0	0	0
HQ716452_s	0	0	8	0	0	0	0	3	0	0	0	0	0	0	0	0	0	0	0	0	0	0	0	0	0	0	0	0	0	0.0071	0	0	0	0	0.0017	0	0.0165	0	0	0	0	0	0	0	0	0	0	0	0
HQ716472_s	0	0	0	2	0	0	0	0	0	0	0	0	0	0	0	0	0	0	0	0	0	0	0	0	0	0	0	0	0	0	0.0021	0	0	0	0	0	0	0	0	0	0	0	0	0	0	0	0	0	0
HQ716480_s	8	2	144	51	0	4	1	0	0	0	0	0	0	6	38	57	0	0	0	0	0	0	0	3	1	0	0	0.0079	0.0018	0.1274	0.0543	0	0.004	0.0007	0	0	0.0373	0	0	0	0	0.0051	0.047	0.0787	0	0	0	0	0
HQ716611_s	1	0	2	0	0	0	0	0	0	0	0	0	0	0	0	0	0	0	0	0	0	0	0	0	0	0	0	0.001	0	0.0018	0	0	0	0	0	0	0.0011	0	0	0	0	0	0	0	0	0	0	0	0
HQ716614_s	0	0	0	0	0	0	0	0	0	0	0	0	0	0	4	0	0	0	0	0	0	0	0	0	0	0	0	0	0	0	0	0	0	0	0	0	0.0077	0	0	0	0	0	0.0049	0	0	0	0	0	0
HQ748727_g_uc	0	0	0	0	0	0	0	0	0	0	0	0	0	0	0	0	0	0	0	0	0	0	0	0	0	0	0	0	0	0	0	0	0	0	0	0	0.0077	0	0	0	0	0	0	0	0	0	0	0	0
HQ759368_s	0	0	0	2	0	0	0	0	0	0	0	0	0	0	0	0	0	0	0	0	0	0	0	0	0	0	0	0	0	0	0.0021	0	0	0	0	0	0	0	0	0	0	0	0	0	0	0	0	0	0
HQ780140_s	0	0	0	0	0	0	0	0	0	0	0	0	0	0	0	0	0	0	0	0	0	0	0	0	0	0	0	0	0	0	0	0	0	0	0	0	0.034	0	0	0	0	0	0	0	0	0	0	0	0
HQ782969_s	0	0	0	0	0	0	0	0	0	0	0	0	0	0	2	0	0	0	0	0	0	0	0	0	0	0	0	0	0	0	0	0	0	0	0	0	0	0	0	0	0	0	0.0025	0	0	0	0	0	0
HQ785453_s	0	0	8	0	0	0	0	0	0	0	0	0	0	0	0	0	0	0	0	2	0	0	0	0	0	0	0	0	0	0.0071	0	0	0	0	0	0	0	0	0	0	0	0	0	0	0	0	0	0.0018	0
HQ785684_s	0	0	0	0	0	0	0	0	0	0	0	1	0	0	0	0	0	0	0	0	0	0	0	0	0	0	0	0	0	0	0	0	0	0	0	0	0.0077	0	0	0.0004	0	0	0	0	0	0	0	0	0
HQ910270_g_uc	0	0	0	2	0	0	0	0	0	0	0	0	0	0	0	0	0	0	0	0	0	0	0	0	0	0	0	0	0	0	0.0021	0	0	0	0	0	0	0	0	0	0	0	0	0	0	0	0	0	0
HQ910270_s	0	0	16	8	0	0	0	0	0	0	0	0	0	0	0	0	0	0	0	0	0	0	0	1	0	0	0	0	0	0.0142	0.0085	0	0	0	0	0	0	0	0	0	0	0	0	0	0	0	0	0	0
Haemophilus influenzae group	0	0	0	0	0	0	0	0	0	0	0	0	0	0	0	28	0	0	0	0	0	0	0	0	0	0	0	0	0	0	0	0	0	0	0	0	0	0	0	0	0	0	0	0.0387	0	0	0	0	0
Haemophilus parahaemolyticus group	0	0	0	17	0	0	0	0	0	0	0	0	0	0	0	18	0	0	0	0	0	0	0	0	0	0	0	0	0	0	0.0181	0	0	0	0	0	0.0088	0	0	0	0	0	0	0.0249	0	0	0	0	0
Haemophilus parainfluenzae group	0	0	2	46	0	0	0	0	0	0	1	1	1	0	0	0	0	1	2	0	0	0	0	0	0	0	0	0	0	0.0018	0.049	0	0	0	0	0	0.3579	0	0.0013	0.0004	0.0011	0	0	0	0	0.0012	0.0015	0	0
Haemophilus pittmaniae	0	1	0	0	0	0	0	0	2	2	0	0	0	0	0	0	0	0	1	2	0	0	2	0	0	0	0	0	0.0009	0	0	0	0	0	0	0.0014	0	0.0022	0	0	0	0	0	0	0	0	0.0007	0.0018	0
Haemophilus sputorum	0	0	0	1	0	0	1	0	0	0	0	0	0	0	0	0	0	0	0	0	0	0	0	0	0	0	0	0	0	0	0.0011	0	0	0.0007	0	0	0.0571	0	0	0	0	0	0	0	0	0	0	0	0
Haemophilus_uc	0	0	0	0	0	0	0	0	0	0	0	0	0	0	0	0	0	0	0	0	0	0	0	0	0	0	0	0	0	0	0	0	0	0	0	0	0.0033	0	0	0	0	0	0	0	0	0	0	0	0
Halomonas stevensii group	0	0	0	4	4	0	0	0	0	0	0	0	0	0	0	0	0	0	0	0	0	0	0	0	0	0	0	0	0	0	0.0043	0.004	0	0	0	0	0	0	0	0	0	0	0	0	0	0	0	0	0
Harryflintia acetispora	0	0	0	0	0	0	0	0	0	0	0	0	0	0	0	0	0	0	0	0	0	0	0	0	0	1	0	0	0	0	0	0	0	0	0	0	0	0	0	0	0	0	0	0	0	0	0	0	0
Harryflintia_uc	0	0	1	0	0	0	0	0	0	0	0	0	0	0	0	1	0	0	0	0	0	0	0	0	0	0	0	0	0	0.0009	0	0	0	0	0	0	0	0	0	0	0	0	0	0.0014	0	0	0	0	0
Holdemania filiformis group	2	0	0	0	0	0	0	0	0	0	0	0	0	0	0	0	0	0	0	0	0	0	0	0	0	0	0	0.002	0	0	0	0	0	0	0	0	0	0	0	0	0	0	0	0	0	0	0	0	0
Hungatella hathewayi group	0	0	1	0	0	0	0	1	0	1	0	0	0	0	0	0	0	0	0	0	0	0	0	0	0	0	0	0	0	0.0009	0	0	0	0	0.0006	0	0	0.0011	0	0	0	0	0	0	0	0	0	0	0
Hydrogenophilus thermoluteolus group	0	0	0	0	0	0	0	0	0	0	0	0	0	0	0	0	0	0	0	0	0	0	0	0	0	0	0	0	0	0	0	0	0	0	0	0	0.0022	0	0	0	0	0	0	0	0	0	0	0	0
Hymenobacter soli	1	0	23	215	0	0	0	0	0	0	0	0	0	0	0	0	0	0	0	0	0	0	0	0	0	0	0	0.001	0	0.0203	0.2289	0	0	0	0	0	0	0	0	0	0	0	0	0	0	0	0	0	0
Hymenobacter_uc	0	0	0	3	0	0	0	0	0	0	0	0	0	0	0	0	0	0	0	0	0	0	0	0	0	0	0	0	0	0	0.0032	0	0	0	0	0	0	0	0	0	0	0	0	0	0	0	0	0	0
Intestinibacter bartlettii	0	0	0	0	0	0	1	0	0	0	0	2	0	0	0	0	0	0	0	0	0	0	0	0	0	0	1	0	0	0	0	0	0	0.0007	0	0	0	0	0	0.0008	0	0	0	0	0	0	0	0	0
Intestinimonas butyriciproducens	0	0	1	0	0	0	0	0	0	0	0	0	0	0	0	0	0	0	0	0	0	0	0	0	0	0	0	0	0	0.0009	0	0	0	0	0	0	0	0	0	0	0	0	0	0	0	0	0	0	0
Isoptericola variabilis group	0	0	0	0	0	0	0	0	0	0	0	0	0	0	0	0	0	0	0	0	0	0	0	0	0	0	5	0	0	0	0	0	0	0	0	0	0	0	0	0	0	0	0	0	0	0	0	0	0
JAGT_s group	44	4	154	0	0	9	1	17	0	337	0	8	4	0	23	76	1	0	5	20	0	0	0	1	0	0	0	0.0436	0.0036	0.1362	0	0	0.009	0.0007	0.0099	0	0.2898	0.3691	0	0.003	0.0044	0	0.0285	0.1049	0.0018	0	0.0037	0.0181	0
JF044175_s	0	0	0	2	0	0	0	0	0	0	0	0	0	0	0	0	0	0	0	0	0	0	0	0	0	0	0	0	0	0	0.0021	0	0	0	0	0	0	0	0	0	0	0	0	0	0	0	0	0	0
JF067339_s	0	0	5	0	0	0	0	0	0	0	0	0	0	0	0	0	0	0	0	0	0	0	0	0	0	0	0	0	0	0.0044	0	0	0	0	0	0	0	0	0	0	0	0	0	0	0	0	0	0	0
JF093362_s	1	0	4	0	0	0	0	0	0	0	0	0	0	0	2	0	0	0	3	0	0	0	0	0	0	0	0	0.001	0	0.0035	0	0	0	0	0	0	0.0384	0	0	0	0	0	0.0025	0	0	0	0.0022	0	0
JF161198_s	0	0	0	0	0	0	0	0	0	6	0	0	0	0	0	0	0	0	0	0	0	0	0	0	0	0	0	0	0	0	0	0	0	0	0	0	0	0.0066	0	0	0	0	0	0	0	0	0	0	0
JF168546_s	0	0	0	6	0	0	0	0	0	0	0	0	0	0	0	0	0	0	0	0	0	0	0	0	0	0	0	0	0	0	0.0064	0	0	0	0	0	0	0	0	0	0	0	0	0	0	0	0	0	0
JF178037_s	0	0	0	0	0	0	0	0	0	0	0	0	0	0	0	0	0	0	0	0	0	0	0	1	0	0	0	0	0	0	0	0	0	0	0	0	0	0	0	0	0	0	0	0	0	0	0	0	0
JF227128_s	0	0	8	0	0	0	0	0	0	0	0	0	0	0	0	0	0	0	0	0	0	0	0	0	0	0	0	0	0	0.0071	0	0	0	0	0	0	0	0	0	0	0	0	0	0	0	0	0	0	0
JF240779_s	0	0	0	0	0	0	0	0	0	0	0	0	0	0	0	0	0	0	0	0	0	0	0	0	0	0	0	0	0	0	0	0	0	0	0	0	0.0044	0	0	0	0	0	0	0	0	0	0	0	0
JF241012_s	0	0	0	0	0	0	0	0	0	0	0	0	2	0	0	0	0	0	0	0	0	0	0	0	0	0	0	0	0	0	0	0	0	0	0	0	0	0	0	0	0.0022	0	0	0	0	0	0	0	0
JF703483_s	0	0	0	1	0	0	0	0	0	0	0	0	0	0	0	0	0	0	0	0	0	0	0	0	0	0	0	0	0	0	0.0011	0	0	0	0	0	0	0	0	0	0	0	0	0	0	0	0	0	0
JN037884_s	0	0	0	0	0	0	0	0	0	0	0	0	0	0	0	1	0	0	0	0	0	0	0	0	0	0	0	0	0	0	0	0	0	0	0	0	0	0	0	0	0	0	0	0.0014	0	0	0	0	0
JN616169_s	0	0	0	0	0	0	0	0	0	0	0	0	0	0	0	0	0	0	0	0	0	0	0	0	0	0	0	0	0	0	0	0	0	0	0	0	0.0022	0	0	0	0	0	0	0	0	0	0	0	0
JN713381_s	0	0	0	0	0	0	0	0	4	0	0	0	0	0	0	0	0	0	0	0	0	0	0	0	0	0	0	0	0	0	0	0	0	0	0	0.0028	0	0	0	0	0	0	0	0	0	0	0	0	0
JPZU_g_uc	0	0	0	0	0	0	0	0	0	0	0	0	0	0	3	0	0	0	0	0	0	0	0	0	0	0	0	0	0	0	0	0	0	0	0	0	0	0	0	0	0	0	0.0037	0	0	0	0	0	0
JQ083736_s	0	0	0	0	0	0	0	0	0	0	0	0	0	0	0	0	0	0	1	0	0	0	0	0	0	0	0	0	0	0	0	0	0	0	0	0	0	0	0	0	0	0	0	0	0	0	0.0007	0	0
JQ084169_s	5	0	27	0	0	0	0	0	0	0	0	0	0	0	4	6	0	0	0	0	0	0	0	0	0	0	0	0.005	0	0.0239	0	0	0	0	0	0	0.079	0	0	0	0	0	0.0049	0.0083	0	0	0	0	0
JQ084194_g_uc	0	0	5	0	0	0	0	0	0	0	0	0	0	0	0	7	0	0	0	0	0	0	0	3	0	0	0	0	0	0.0044	0	0	0	0	0	0	0.0121	0	0	0	0	0	0	0.0097	0	0	0	0	0
JQ084194_s	0	0	10	0	0	2	0	0	0	5	0	5	0	0	18	27	0	0	0	0	0	0	0	0	1	1	0	0	0	0.0088	0	0	0.002	0	0	0	0.0944	0.0055	0	0.0019	0	0	0.0223	0.0373	0	0	0	0	0
JQ084471_s	0	0	124	1	0	0	0	0	0	1	0	12	0	0	38	21	0	0	2	5	0	0	0	0	0	0	0	0	0	0.1097	0.0011	0	0	0	0	0	0.1735	0.0011	0	0.0045	0	0	0.047	0.029	0	0	0.0015	0.0045	0
JQ084889_s	0	0	212	0	0	0	0	0	0	0	0	0	0	0	0	0	0	0	0	0	0	0	0	0	0	0	0	0	0	0.1875	0	0	0	0	0	0	0	0	0	0	0	0	0	0	0	0	0	0	0
JQ191091_s	20	4	25	0	0	0	0	0	0	1	0	15	0	3	21	34	0	0	7	5	0	0	1	0	4	0	0	0.0198	0.0036	0.0221	0	0	0	0	0	0	0.0263	0.0011	0	0.0057	0	0.0025	0.026	0.0469	0	0	0.0052	0.0045	0
JQ191113_s	0	0	19	0	0	0	0	0	0	1	0	0	0	2	0	0	0	0	0	0	0	0	0	0	0	0	0	0	0	0.0168	0	0	0	0	0	0	0	0.0011	0	0	0	0.0017	0	0	0	0	0	0	0
JQ191124_s	0	0	2	0	0	0	0	0	0	0	0	0	0	0	0	0	0	0	0	0	0	0	0	0	0	0	0	0	0	0.0018	0	0	0	0	0	0	0	0	0	0	0	0	0	0	0	0	0	0	0
JQ426888_s	0	0	0	0	0	0	0	0	0	0	0	0	0	0	0	26	0	1	0	0	0	0	0	0	0	0	0	0	0	0	0	0	0	0	0	0	0	0	0	0	0	0	0	0.0359	0	0.0012	0	0	0
JQ456046_s	0	0	0	0	0	0	0	0	0	0	0	0	0	0	0	0	0	0	0	0	2	0	0	0	0	0	0	0	0	0	0	0	0	0	0	0	0	0	0	0	0	0	0	0	0	0	0	0	0.0014
JQ599692_s	0	0	1	0	0	0	0	0	0	0	0	0	0	0	0	0	0	0	0	0	0	0	0	0	0	0	0	0	0	0.0009	0	0	0	0	0	0	0	0	0	0	0	0	0	0	0	0	0	0	0
JQ624974_g_uc	0	0	0	0	0	0	0	0	0	8	0	0	0	0	0	0	0	0	0	0	0	0	0	0	0	0	0	0	0	0	0	0	0	0	0	0	0	0.0088	0	0	0	0	0	0	0	0	0	0	0
JUNA_s	0	0	0	0	0	0	0	0	0	0	0	0	0	0	0	0	0	0	0	0	0	0	0	0	0	0	0	0	0	0	0	0	0	0	0	0	0.011	0	0	0	0	0	0	0	0	0	0	0	0
JX095388_s	0	0	1	0	0	0	0	0	0	0	0	0	0	0	1	0	0	0	0	0	0	0	0	0	0	0	0	0	0	0.0009	0	0	0	0	0	0	0.0373	0	0	0	0	0	0.0012	0	0	0	0	0	0
JX095612_s	0	0	11	0	0	0	0	0	0	0	0	0	0	0	0	0	0	0	0	0	1	0	0	0	0	0	0	0	0	0.0097	0	0	0	0	0	0	0	0	0	0	0	0	0	0	0	0	0	0	0.0007
JX198565_s	4	0	0	0	0	2	0	0	0	0	0	0	0	0	2	0	0	0	1	0	0	0	0	0	0	0	0	0.004	0	0	0	0	0.002	0	0	0	0	0	0	0	0	0	0.0025	0	0	0	0.0007	0	0
JX198627_s	0	0	0	0	0	0	0	0	0	4	0	6	0	0	0	0	0	0	0	0	0	0	0	0	0	0	0	0	0	0	0	0	0	0	0	0	0.0055	0.0044	0	0.0023	0	0	0	0	0	0	0	0	0
JX198629_s	42	8	472	0	2	1	1	0	0	2	0	251	1	11	0	0	0	0	1	0	0	0	0	6	0	0	0	0.0416	0.0073	0.4175	0	0.002	0.001	0.0007	0	0	0.0615	0.0022	0	0.0949	0.0011	0.0093	0	0	0	0	0.0007	0	0
JX198636_g_uc	0	0	0	0	0	0	0	1	0	2	0	0	0	0	0	0	0	0	0	0	0	0	0	0	0	0	0	0	0	0	0	0	0	0	0.0006	0	0	0.0022	0	0	0	0	0	0	0	0	0	0	0
JX198636_s	0	0	1	0	0	0	0	4	0	13	0	3	0	0	4	0	0	0	0	3	1	0	0	3	0	0	0	0	0	0.0009	0	0	0	0	0.0023	0	0.0022	0.0142	0	0.0011	0	0	0.0049	0	0	0	0	0.0027	0.0007
JX198648_s	5	0	1	0	0	0	0	0	0	0	0	2	0	0	8	0	0	0	8	2	0	0	1	0	0	1	1	0.005	0	0.0009	0	0	0	0	0	0	0.0373	0	0	0.0008	0	0	0.0099	0	0	0	0.006	0.0018	0
JX575834_g_uc	0	0	0	0	0	0	0	0	0	0	0	0	0	0	0	0	0	0	0	0	0	0	0	0	0	0	0	0	0	0	0	0	0	0	0	0	0.0198	0	0	0	0	0	0	0	0	0	0	0	0
JX575834_s	0	0	0	0	0	0	0	0	0	0	0	0	0	0	0	0	0	0	0	0	0	0	0	0	0	0	0	0	0	0	0	0	0	0	0	0	0.0253	0	0	0	0	0	0	0	0	0	0	0	0
JX898164_s	0	0	0	0	0	0	0	0	0	0	0	0	0	0	1	0	0	0	0	0	0	0	0	0	0	0	0	0	0	0	0	0	0	0	0	0	0	0	0	0	0	0	0.0012	0	0	0	0	0	0
Janibacter cremeus	0	0	0	0	0	0	0	0	0	0	0	0	0	0	0	0	0	2	0	0	0	0	0	0	0	0	0	0	0	0	0	0	0	0	0	0	0	0	0	0	0	0	0	0	0	0.0024	0	0	0
Janthinobacterium lividum group	0	0	0	0	1	0	0	0	0	0	0	0	0	0	0	61	0	0	0	0	0	0	0	0	0	0	0	0	0	0	0	0.001	0	0	0	0	0	0	0	0	0	0	0	0.0842	0	0	0	0	0
Janthinobacterium_uc	0	0	0	0	0	0	0	0	0	0	0	0	0	0	0	2	0	0	0	0	0	0	0	0	0	0	0	0	0	0	0	0	0	0	0	0	0	0	0	0	0	0	0	0.0028	0	0	0	0	0
KB822463_s	0	0	0	0	0	0	0	0	0	0	0	0	0	0	0	0	0	0	0	0	0	0	0	0	0	0	0	0	0	0	0	0	0	0	0	0	0.0143	0	0	0	0	0	0	0	0	0	0	0	0
KC160773_s	0	0	0	0	1	0	0	0	0	0	0	0	0	0	0	0	0	0	0	0	0	0	0	0	0	0	0	0	0	0	0	0.001	0	0	0	0	0	0	0	0	0	0	0	0	0	0	0	0	0
KC162960_s	0	0	0	0	0	0	0	0	0	0	0	0	0	0	0	3	0	0	0	0	0	0	0	0	0	0	0	0	0	0	0	0	0	0	0	0	0.0055	0	0	0	0	0	0	0.0041	0	0	0	0	0
KC163023_s	67	10	414	0	0	0	0	44	0	102	0	154	0	0	59	49	0	1	4	28	0	0	2	0	2	0	0	0.0663	0.0091	0.3662	0	0	0	0	0.0256	0	0.1328	0.1117	0	0.0583	0	0	0.073	0.0677	0	0.0012	0.003	0.0253	0
KC904087_s	0	0	0	0	0	0	0	0	0	0	0	0	0	0	2	0	0	0	0	0	0	0	0	0	0	0	0	0	0	0	0	0	0	0	0	0	0.022	0	0	0	0	0	0.0025	0	0	0	0	0	0
KE159538_g_uc	6	2	149	5	0	0	2	2	0	0	0	10	0	6	491	241	3	6	0	2	0	0	2	0	1	0	0	0.0059	0.0018	0.1318	0.0053	0	0	0.0014	0.0012	0	0.0659	0	0	0.0038	0	0.0051	0.6075	0.3328	0.0054	0.0072	0	0.0018	0
KE159571_g_uc	24	26	5	62	0	1	6	40	0	15	0	132	0	0	74	21	0	0	0	3	0	0	8	0	0	0	0	0.0238	0.0237	0.0044	0.066	0	0.001	0.0042	0.0232	0	0	0.0164	0	0.0499	0	0	0.0916	0.029	0	0	0	0.0027	0
KE159571_s	0	1	0	0	0	0	0	0	0	0	0	1	0	0	0	1	0	0	0	0	0	0	0	0	0	0	0	0	0.0009	0	0	0	0	0	0	0	0	0	0	0.0004	0	0	0	0.0014	0	0	0	0	0
KE159600_g_uc	0	2	0	0	0	0	0	62	0	51	0	1	0	0	9	0	0	0	0	0	0	0	3	3	3	0	0	0	0.0018	0	0	0	0	0	0.036	0	0.0351	0.0559	0	0.0004	0	0	0.0111	0	0	0	0	0	0
KE159600_s	0	0	0	0	0	0	0	6	0	8	0	0	0	0	0	0	0	0	0	0	0	0	1	0	0	0	0	0	0	0	0	0	0	0	0.0035	0	0.0318	0.0088	0	0	0	0	0	0	0	0	0	0	0
KE159605_g_uc	8	2	0	5	0	2	0	0	2	6	0	9	0	2	2	13	0	0	3	0	0	0	0	2	0	0	0	0.0079	0.0018	0	0.0053	0	0.002	0	0	0.0014	0.0516	0.0066	0	0.0034	0	0.0017	0.0025	0.018	0	0	0.0022	0	0
KE159605_s	3	38	43	0	0	3	1	4	3	11	0	52	0	4	6	39	0	1	0	11	0	0	3	1	0	0	0	0.003	0.0346	0.038	0	0	0.003	0.0007	0.0023	0.0021	0.0988	0.012	0	0.0197	0	0.0034	0.0074	0.0539	0	0.0012	0	0.01	0
KE159628_g_uc	0	0	0	0	0	0	0	0	0	0	0	0	0	0	0	0	0	0	0	0	0	0	0	0	0	0	0	0	0	0	0	0	0	0	0	0	0.0022	0	0	0	0	0	0	0	0	0	0	0	0
KE159628_s	2	0	0	0	0	0	0	0	0	0	1	1	0	0	2	43	0	0	0	0	0	2	2	0	0	0	0	0.002	0	0	0	0	0	0	0	0	0	0	0.0013	0.0004	0	0	0.0025	0.0594	0	0	0	0	0
KE159641_s	0	0	0	0	0	0	0	7	0	0	0	0	0	0	0	0	0	0	0	0	0	0	0	0	0	0	0	0	0	0	0	0	0	0	0.0041	0	0	0	0	0	0	0	0	0	0	0	0	0	0
KE159714_s group	0	0	126	1	0	3	0	0	0	1	0	9	2	2	9	12	0	0	0	4	0	0	7	0	20	0	0	0	0	0.1114	0.0011	0	0.003	0	0	0	0.0055	0.0011	0	0.0034	0.0022	0.0017	0.0111	0.0166	0	0	0	0.0036	0
KE159781_s	0	0	0	0	0	0	0	41	0	1	0	1	0	0	0	0	0	0	0	0	0	0	0	1	0	0	0	0	0	0	0	0	0	0	0.0238	0	0	0.0011	0	0.0004	0	0	0	0	0	0	0	0	0
KE159797_g_uc	0	0	0	1	0	0	0	3	0	13	0	20	0	0	1	0	0	0	0	0	0	0	0	0	0	0	0	0	0	0	0.0011	0	0	0	0.0017	0	0	0.0142	0	0.0076	0	0	0.0012	0	0	0	0	0	0
KE159797_s	0	29	0	27	0	0	0	6	0	14	0	24	0	1	5	0	0	0	0	4	0	0	2	1	0	0	0	0	0.0264	0	0.0287	0	0	0	0.0035	0	0.0198	0.0153	0	0.0091	0	0.0008	0.0062	0	0	0	0	0.0036	0
KE159810_g_uc	0	2	0	18	0	2	0	7	0	0	0	0	0	0	0	5	0	0	0	2	0	0	6	0	0	0	0	0	0.0018	0	0.0192	0	0.002	0	0.0041	0	0.0154	0	0	0	0	0	0	0.0069	0	0	0	0.0018	0
KE159810_s	0	0	0	0	0	0	0	0	0	1	0	0	0	0	1	0	0	0	0	0	0	0	0	0	0	0	0	0	0	0	0	0	0	0	0	0	0.0088	0.0011	0	0	0	0	0.0012	0	0	0	0	0	0
KE952139_s	0	0	0	0	0	0	0	0	0	0	0	0	0	0	0	0	0	0	0	0	0	0	0	0	0	0	0	0	0	0	0	0	0	0	0	0	0.0362	0	0	0	0	0	0	0	0	0	0	0	0
KE993550_s	20	0	2	27	0	0	0	9	0	2	0	1	0	0	0	0	0	0	0	0	0	0	1	0	0	0	0	0.0198	0	0.0018	0.0287	0	0	0	0.0052	0	0.0099	0.0022	0	0.0004	0	0	0	0	0	0	0	0	0
KF956747_s	0	0	0	0	0	0	0	0	0	0	0	0	0	0	0	0	0	0	0	0	0	0	0	0	0	0	0	0	0	0	0	0	0	0	0	0	0.0011	0	0	0	0	0	0	0	0	0	0	0	0
KI535319_s	14	15	168	56	0	12	3	3	4	20	0	12	0	1	160	145	0	2	10	30	2	1	3	0	0	0	0	0.0139	0.0137	0.1486	0.0596	0	0.012	0.0021	0.0017	0.0028	0.0121	0.0219	0	0.0045	0	0.0008	0.198	0.2002	0	0.0024	0.0075	0.0271	0.0014
KQ968618_s group	0	0	1	0	0	0	0	0	0	0	0	0	0	0	0	0	0	0	0	0	0	0	0	0	0	0	0	0	0	0.0009	0	0	0	0	0	0	0.0011	0	0	0	0	0	0	0	0	0	0	0	0
KV831974_s group	0	0	1	31	0	0	0	0	0	0	0	3	1	0	0	0	0	0	0	0	0	0	0	0	0	0	0	0	0	0.0009	0.033	0	0	0	0	0	0.5336	0	0	0.0011	0.0011	0	0	0	0	0	0	0	0
Keratinibaculum_uc	0	0	0	0	0	0	0	0	0	0	0	0	0	0	0	0	0	0	0	0	0	0	2	0	0	0	0	0	0	0	0	0	0	0	0	0	0	0	0	0	0	0	0	0	0	0	0	0	0
Kineothrix alysoides	1	0	82	3	0	0	7	0	0	4	0	0	0	0	2	1	0	0	0	1	0	0	0	0	0	0	0	0.001	0	0.0725	0.0032	0	0	0.0049	0	0	0.0011	0.0044	0	0	0	0	0.0025	0.0014	0	0	0	0.0009	0
Kineothrix_uc	6	0	26	14	0	0	0	5	0	308	0	7	0	3	23	27	0	0	0	2	0	2	6	0	0	0	0	0.0059	0	0.023	0.0149	0	0	0	0.0029	0	0.1427	0.3373	0	0.0026	0	0.0025	0.0285	0.0373	0	0	0	0.0018	0
Kocuria koreensis	0	0	0	0	0	0	0	0	0	0	0	0	0	0	0	0	0	0	0	0	0	0	3	0	0	0	0	0	0	0	0	0	0	0	0	0	0	0	0	0	0	0	0	0	0	0	0	0	0
Kocuria marina group	0	0	0	15	0	0	0	0	0	0	0	0	0	0	0	0	0	0	0	0	0	0	0	0	0	0	0	0	0	0	0.016	0	0	0	0	0	0	0	0	0	0	0	0	0	0	0	0	0	0
Kocuria palustris group	0	0	0	5	0	0	0	0	0	0	0	0	0	0	0	17	0	0	1	0	0	0	0	0	0	0	3	0	0	0	0.0053	0	0	0	0	0	0	0	0	0	0	0	0	0.0235	0	0	0.0007	0	0
Kocuria_uc	0	0	0	0	0	0	0	0	0	0	0	0	0	0	0	0	0	0	0	0	0	0	0	0	0	0	0	0	0	0	0	0	0	0	0	0	0.0209	0	0	0	0	0	0	0	0	0	0	0	0
LARJ_s	0	0	8	0	0	0	0	0	0	0	0	1	0	0	0	0	0	0	0	3	2	0	0	0	0	0	0	0	0	0.0071	0	0	0	0	0	0	0	0	0	0.0004	0	0	0	0	0	0	0	0.0027	0.0014
LLKB_g_uc	0	12	10	6	0	2	4	2	15	0	0	4	0	0	253	104	0	0	2	5	2	0	3	0	0	0	0	0	0.0109	0.0088	0.0064	0	0.002	0.0028	0.0012	0.0105	0.0121	0	0	0.0015	0	0	0.313	0.1436	0	0	0.0015	0.0045	0.0014
LMLZ_s group	0	0	0	0	0	0	0	0	0	0	1	0	0	0	0	0	0	0	0	0	0	0	0	0	0	0	0	0	0	0	0	0	0	0	0	0	0	0	0.0013	0	0	0	0	0	0	0	0	0	0
LMOA_s group	0	0	0	0	0	0	0	0	0	0	0	0	0	0	0	0	0	0	0	0	0	0	0	0	0	0	1	0	0	0	0	0	0	0	0	0	0	0	0	0	0	0	0	0	0	0	0	0	0
LN866274_s	0	1	13	0	0	0	0	10	0	2	0	2	0	3	0	1	0	0	1	0	0	0	0	0	9	0	0	0	0.0009	0.0115	0	0	0	0	0.0058	0	0.0044	0.0022	0	0.0008	0	0.0025	0	0.0014	0	0	0.0007	0	0
LT821227_g_uc	0	0	0	0	0	0	0	0	0	0	0	0	0	0	0	0	0	0	2	0	0	0	0	0	0	0	0	0	0	0	0	0	0	0	0	0	0	0	0	0	0	0	0	0	0	0	0.0015	0	0
LT827109_s	0	0	0	0	0	0	0	0	0	0	0	0	0	0	1	0	0	0	0	0	0	0	0	0	0	0	0	0	0	0	0	0	0	0	0	0	0	0	0	0	0	0	0.0012	0	0	0	0	0	0
LT907848_s	0	0	0	0	0	0	0	0	2	0	0	0	0	0	0	0	0	0	0	0	0	0	0	0	0	0	0	0	0	0	0	0	0	0	0	0.0014	0	0	0	0	0	0	0	0	0	0	0	0	0
Lachnospira_uc	2	0	0	0	0	0	0	0	0	0	0	0	0	0	0	0	0	0	0	0	0	0	0	0	0	0	0	0.002	0	0	0	0	0	0	0	0	0	0	0	0	0	0	0	0	0	0	0	0	0
Lachnotalea_uc	4	2	0	0	0	0	19	0	0	0	0	0	0	0	0	0	0	0	0	0	0	0	0	0	0	0	0	0.004	0.0018	0	0	0	0	0.0132	0	0	0	0	0	0	0	0	0	0	0	0	0	0	0
Lactobacillus algidus	0	0	0	0	0	0	0	0	0	0	0	0	0	0	0	0	0	0	0	0	0	0	0	0	0	0	0	0	0	0	0	0	0	0	0	0	0.0022	0	0	0	0	0	0	0	0	0	0	0	0
Lactobacillus amylolyticus	0	0	0	1	0	0	0	0	0	0	1	0	0	0	0	0	0	0	0	0	0	0	0	0	0	0	0	0	0	0	0.0011	0	0	0	0	0	0	0	0.0013	0	0	0	0	0	0	0	0	0	0
Lactobacillus aviarius group	0	0	0	0	0	0	0	0	0	0	0	0	3	0	0	0	0	0	0	0	0	0	0	0	0	0	0	0	0	0	0	0	0	0	0	0	0	0	0	0	0.0033	0	0	0	0	0	0	0	0
Lactobacillus gasseri group	22653	12105	307	5737	889	15084	5356	1761	484	222	10682	186	7564	83	10286	8649	6780	29547	910	1524	386	778	4082	2632	173	14935	1976	22.4285	11.022	0.2715	6.1073	0.8901	15.1117	3.7201	1.0234	0.3385	0.1976	0.2431	14.023	0.0704	8.3151	0.0703	12.7266	11.943	12.2924	35.2383	0.6814	1.3791	0.2703
Lactobacillus hamsteri	4	0	0	2	1	0	3	1	0	0	4	0	0	0	1	1	0	2	0	0	0	0	2	0	0	1	0	0.004	0	0	0.0021	0.001	0	0.0021	0.0006	0	0	0	0.0053	0	0	0	0.0012	0.0014	0	0.0024	0	0	0
Lactobacillus iners	0	0	0	0	1	0	0	0	0	0	0	0	0	0	0	0	0	0	0	0	0	0	0	0	0	0	0	0	0	0	0	0.001	0	0	0	0	0.0077	0	0	0	0	0	0	0	0	0	0	0	0
Lactobacillus intestinalis	1244	675	3990	29356	6165	176	1571	1861	2824	152	4292	96	745	7	2246	1260	119	220	45	24	6	70	402	202	7	220	4	1.2317	0.6146	3.529	31.2511	6.1725	0.1763	1.0912	1.0815	1.9748	0.0648	0.1665	5.6344	0.0363	0.819	0.0059	2.7789	1.7399	0.2158	0.2624	0.0337	0.0217	0.0042
Lactobacillus jensenii group	6	1	0	0	1	0	4	0	0	0	2	0	0	0	2	0	0	0	0	0	0	0	0	0	0	2	0	0.0059	0.0009	0	0	0.001	0	0.0028	0	0	0	0	0.0026	0	0	0	0.0025	0	0	0	0	0	0
Lactobacillus murinus group	272	130	136	10282	16587	79075	157	56	644	48	19693	110	71993	145	524	273	9477	3600	4366	7624	17	21	65	4489	670	7481	539	0.2693	0.1184	0.1203	10.9458	16.6071	79.22	0.109	0.0325	0.4503	0.0911	0.0526	25.8523	0.0416	79.1419	0.1229	0.6483	0.377	17.1822	4.2934	3.2691	6.8993	0.0119
Lactobacillus pasteurii	0	0	0	0	0	0	2	0	0	0	0	0	0	0	0	0	0	0	0	0	0	0	0	0	0	0	0	0	0	0	0	0	0	0.0014	0	0	0	0	0	0	0	0	0	0	0	0	0	0	0
Lactobacillus pontis	0	0	0	2	2	0	4	0	0	0	1	0	1	0	0	0	1	0	0	0	0	0	0	2	0	0	0	0	0	0	0.0021	0.002	0	0.0028	0	0	0	0	0.0013	0	0.0011	0	0	0	0.0018	0	0	0	0
Lactobacillus reuteri group	7287	2221	462	17997	16822	2230	28641	285	737	87	8135	220	3241	30	3290	2038	9157	24661	1719	3304	335	833	6233	6245	83	9884	3565	7.2148	2.0223	0.4086	19.1588	16.8424	2.2341	19.8932	0.1656	0.5154	0.2141	0.0953	10.6794	0.0832	3.5628	0.0254	4.0706	2.8142	16.602	29.4112	1.2871	2.9899	0.2346
Lactobacillus rodentium	6	0	0	0	0	1	1	2	0	0	2	0	1	0	2	0	0	3	0	0	0	0	0	0	0	0	0	0.0059	0	0	0	0	0.001	0.0007	0.0012	0	0	0	0.0026	0	0.0011	0	0.0025	0	0	0.0036	0	0	0
Lactobacillus satsumensis	0	0	0	1	10	13	0	0	0	0	16	0	11	0	0	0	8	1	0	1	0	0	0	4	0	11	0	0	0	0	0.0011	0.01	0.013	0	0	0	0	0	0.021	0	0.0121	0	0	0	0.0145	0.0012	0	0.0009	0
Lactobacillus secaliphilus	3	0	0	1	0	0	1	0	0	0	1	0	0	0	0	0	0	12	0	0	0	0	0	2	0	8	0	0.003	0	0	0.0011	0	0	0.0007	0	0	0	0	0.0013	0	0	0	0	0	0	0.0143	0	0	0
Lactobacillus vaginalis	8	3	1	28	24	3	19	0	0	1	6	0	4	0	5	4	24	28	1	5	0	1	7	17	0	10	4	0.0079	0.0027	0.0009	0.0298	0.024	0.003	0.0132	0	0	0.0011	0.0011	0.0079	0	0.0044	0	0.0062	0.0055	0.0435	0.0334	0.0007	0.0045	0
Lactobacillus vini group	0	0	0	0	0	1	0	0	0	0	0	0	0	0	0	0	0	0	0	0	0	0	0	0	0	0	0	0	0	0	0	0	0.001	0	0	0	0	0	0	0	0	0	0	0	0	0	0	0	0
Lactobacillus_uc	326	116	9	156	747	1527	410	10	5	0	1530	2	1408	0	54	21	961	1448	92	185	0	6	82	493	4	1334	16	0.3228	0.1056	0.008	0.1661	0.7479	1.5298	0.2848	0.0058	0.0035	0.0033	0	2.0085	0.0008	1.5478	0	0.0668	0.029	1.7423	1.7269	0.0689	0.1674	0
Lactococcus garvieae group	1	6	2	5	10	0	0	1	1	0	2	0	1	12	0	0	1	5	14	45	0	0	1	0	7	4	3	0.001	0.0055	0.0018	0.0053	0.01	0	0	0.0006	0.0007	0	0	0.0026	0	0.0011	0.0102	0	0	0.0018	0.006	0.0105	0.0407	0
Lactococcus lactis group	0	0	0	0	1	0	0	0	0	0	0	0	0	0	0	0	0	0	0	0	0	0	0	0	0	0	0	0	0	0	0	0.001	0	0	0	0	0	0	0	0	0	0	0	0	0	0	0	0	0
Lactococcus piscium	0	0	0	0	0	0	0	0	0	0	0	0	0	0	0	6	0	0	0	0	0	0	0	0	0	0	0	0	0	0	0	0	0	0	0	0	0	0	0	0	0	0	0	0.0083	0	0	0	0	0
Lactococcus_uc	0	0	0	2	3	0	0	0	0	0	0	0	0	2	0	0	0	7	0	32	0	0	0	0	3	0	0	0	0	0	0.0021	0.003	0	0	0	0	0	0	0	0	0	0.0017	0	0	0	0.0083	0	0.029	0
Lactonifactor_uc	0	0	0	0	0	0	0	4	0	0	0	0	0	0	0	0	0	0	0	27	0	0	0	0	0	0	0	0	0	0	0	0	0	0	0.0023	0	0.0253	0	0	0	0	0	0	0	0	0	0	0.0244	0
Lautropia mirabilis	0	0	0	138	0	0	0	0	0	0	0	0	0	0	0	0	0	0	0	0	0	0	0	0	0	0	0	0	0	0	0.1469	0	0	0	0	0	0	0	0	0	0	0	0	0	0	0	0	0	0
Lawsonella clevelandensis	0	0	33	0	4	0	0	0	0	0	2	0	0	0	1	26	0	0	0	0	0	0	0	0	0	0	0	0	0	0.0292	0	0.004	0	0	0	0	0.0351	0	0.0026	0	0	0	0.0012	0.0359	0	0	0	0	0
Leifsonia poae group	0	0	1	25	0	0	0	0	0	0	0	0	0	0	0	0	0	0	0	0	0	0	0	0	0	0	0	0	0	0.0009	0.0266	0	0	0	0	0	0	0	0	0	0	0	0	0	0	0	0	0	0
Leptolyngbya nodulosa	0	0	0	0	0	0	0	0	0	0	0	0	0	0	1	0	0	0	0	0	0	0	0	0	0	0	0	0	0	0	0	0	0	0	0	0	0	0	0	0	0	0	0.0012	0	0	0	0	0	0
Luteimonas aestuarii	0	0	0	0	6	0	0	0	0	0	0	0	0	0	0	0	0	0	0	0	0	0	0	0	0	0	0	0	0	0	0	0.006	0	0	0	0	0	0	0	0	0	0	0	0	0	0	0	0	0
Marmoricola bigeumensis	0	0	0	7	0	0	0	0	0	0	0	0	0	0	0	0	0	0	0	0	0	0	0	0	0	0	0	0	0	0	0.0075	0	0	0	0	0	0	0	0	0	0	0	0	0	0	0	0	0	0
Massilia alkalitolerans group	0	0	10	0	0	0	0	0	0	0	0	0	0	0	0	0	0	0	0	0	0	0	0	0	0	0	0	0	0	0.0088	0	0	0	0	0	0	0	0	0	0	0	0	0	0	0	0	0	0	0
Massilia arvi group	0	0	0	0	0	0	0	0	0	0	0	0	0	0	0	21	0	0	0	0	0	0	0	0	0	0	0	0	0	0	0	0	0	0	0	0	0	0	0	0	0	0	0	0.029	0	0	0	0	0
Massilia aurea	0	0	0	0	0	0	0	0	0	0	0	0	0	0	0	0	0	0	0	0	0	0	0	0	0	0	2	0	0	0	0	0	0	0	0	0	0	0	0	0	0	0	0	0	0	0	0	0	0
Massilia brevitalea group	0	0	24	0	6	0	0	0	0	0	0	0	0	0	0	0	0	0	0	0	0	0	0	0	0	0	0	0	0	0.0212	0	0.006	0	0	0	0	0	0	0	0	0	0	0	0	0	0	0	0	0
Massilia niabensis group	0	0	0	0	0	0	0	0	0	0	0	0	0	0	0	1	0	0	0	0	0	0	0	0	0	0	0	0	0	0	0	0	0	0	0	0	0	0	0	0	0	0	0	0.0014	0	0	0	0	0
Massilia timonae	0	0	0	0	0	0	0	0	0	0	0	0	0	0	4	15	0	0	0	0	0	0	0	0	0	0	0	0	0	0	0	0	0	0	0	0	0	0	0	0	0	0	0.0049	0.0207	0	0	0	0	0
Massilia_uc	0	0	0	0	0	0	0	0	0	0	0	0	0	0	0	2	0	0	0	0	0	0	0	0	0	0	0	0	0	0	0	0	0	0	0	0	0	0	0	0	0	0	0	0.0028	0	0	0	0	0
Massilioclostridium_uc	0	0	3	0	0	0	0	0	0	0	0	0	0	0	0	0	0	0	2	0	0	0	0	0	0	0	0	0	0	0.0027	0	0	0	0	0	0	0	0	0	0	0	0	0	0	0	0	0.0015	0	0
Mesorhizobium oceanicum	0	0	0	0	0	0	0	0	0	0	0	0	0	0	0	1	0	0	0	0	0	0	0	0	0	0	0	0	0	0	0	0	0	0	0	0	0	0	0	0	0	0	0	0.0014	0	0	0	0	0
Methylobacterium adhaesivum group	0	0	0	1	0	0	0	0	0	0	0	0	0	0	5	3	0	0	0	0	0	0	0	0	0	0	0	0	0	0	0.0011	0	0	0	0	0	0	0	0	0	0	0	0.0062	0.0041	0	0	0	0	0
Methylobacterium aquaticum group	0	0	9	0	0	0	0	0	0	0	1	0	0	0	0	0	0	0	0	0	0	0	0	0	0	0	0	0	0	0.008	0	0	0	0	0	0	0	0	0.0013	0	0	0	0	0	0	0	0	0	0
Methylobacterium extorquens group	0	0	0	9	0	0	0	0	0	0	0	1	2	0	14	0	0	0	0	0	0	0	0	0	0	0	0	0	0	0	0.0096	0	0	0	0	0	0.1757	0	0	0.0004	0.0022	0	0.0173	0	0	0	0	0	0
Methylobacterium gnaphalii group	0	0	0	0	0	0	0	0	0	0	0	0	0	0	1	0	0	0	0	0	0	0	0	0	0	0	0	0	0	0	0	0	0	0	0	0	0	0	0	0	0	0	0.0012	0	0	0	0	0	0
Methylobacterium goesingense	0	0	0	1	0	0	0	0	0	0	0	0	0	0	0	1	0	0	0	0	0	0	0	0	0	0	0	0	0	0	0.0011	0	0	0	0	0	0	0	0	0	0	0	0	0.0014	0	0	0	0	0
Methylobacterium iners	0	0	0	0	0	0	0	0	0	0	0	0	0	0	1	3	0	0	0	0	0	0	0	0	0	0	0	0	0	0	0	0	0	0	0	0	0.0011	0	0	0	0	0	0.0012	0.0041	0	0	0	0	0
Methylobacterium marchantiae group	9	15	7760	5602	248	36	37	79	94	3	39	4	67	38	834	19184	14	27	63	59	19	5	34	16	46	5	138	0.0089	0.0137	6.8634	5.9636	0.2483	0.0361	0.0257	0.0459	0.0657	0.9123	0.0033	0.0512	0.0015	0.0737	0.0322	1.0319	26.4903	0.0254	0.0322	0.0472	0.0534	0.0133
Methylobacterium organophilum	0	0	0	1	0	0	0	0	0	0	0	0	0	0	0	0	0	0	0	0	0	0	0	0	0	0	0	0	0	0	0.0011	0	0	0	0	0	0	0	0	0	0	0	0	0	0	0	0	0	0
Methylobacterium oryzae group	0	0	0	46	2	0	0	0	0	0	0	3	0	0	0	0	0	0	0	0	0	0	0	0	0	0	0	0	0	0	0.049	0.002	0	0	0	0	0.0022	0	0	0.0011	0	0	0	0	0	0	0	0	0
Methylobacterium persicinum	0	0	0	0	0	0	0	0	0	0	0	0	0	0	0	2	0	0	0	0	0	0	0	0	0	0	0	0	0	0	0	0	0	0	0	0	0	0	0	0	0	0	0	0.0028	0	0	0	0	0
Methylobacterium rhodinum group	0	0	0	0	0	0	0	0	0	0	0	0	0	0	0	11	0	0	0	0	0	0	0	0	0	0	0	0	0	0	0	0	0	0	0	0	0	0	0	0	0	0	0	0.0152	0	0	0	0	0
Methylobacterium trifolii	0	0	0	0	0	0	0	0	0	0	0	0	0	0	0	2	0	0	0	0	0	0	0	0	0	0	0	0	0	0	0	0	0	0	0	0	0	0	0	0	0	0	0	0.0028	0	0	0	0	0
Methylobacterium variabile	0	0	0	0	0	0	0	0	0	0	0	0	0	0	0	105	0	0	0	0	0	0	0	0	0	0	0	0	0	0	0	0	0	0	0	0	0	0	0	0	0	0	0	0.145	0	0	0	0	0
Methylobacterium_uc	0	0	17	12	3	0	0	0	0	0	0	0	0	0	2	45	0	0	0	0	0	0	0	0	0	0	3	0	0	0.015	0.0128	0.003	0	0	0	0	0.0011	0	0	0	0	0	0.0025	0.0621	0	0	0	0	0
Methyloversatilis universalis group	0	0	0	0	0	0	0	0	0	0	0	0	0	0	0	0	0	0	0	0	0	0	0	0	0	0	0	0	0	0	0	0	0	0	0	0	0.0066	0	0	0	0	0	0	0	0	0	0	0	0
Microbacterium imperiale group	0	0	0	0	1	0	0	0	0	0	0	0	0	0	0	0	0	0	0	0	0	0	0	0	0	0	0	0	0	0	0	0.001	0	0	0	0	0	0	0	0	0	0	0	0	0	0	0	0	0
Micrococcus luteus group	0	1	19	154	4	0	0	3	0	1	1	0	0	0	19	49	0	0	0	0	0	0	0	0	0	0	2	0	0.0009	0.0168	0.1639	0.004	0	0	0.0017	0	0	0.0011	0.0013	0	0	0	0.0235	0.0677	0	0	0	0	0
Micromonospora_uc	0	0	0	0	0	0	0	0	0	0	0	0	0	0	0	2	0	0	0	0	0	0	0	0	0	0	0	0	0	0	0	0	0	0	0	0	0	0	0	0	0	0	0	0.0028	0	0	0	0	0
Microvirga aerilata	0	0	0	0	0	0	0	0	0	0	0	0	0	0	2	26	0	0	0	0	0	0	0	0	0	0	0	0	0	0	0	0	0	0	0	0	0	0	0	0	0	0	0.0025	0.0359	0	0	0	0	0
Microvirga arabica group	0	0	0	0	2	0	0	0	0	0	0	0	0	0	0	0	0	0	0	0	0	0	0	0	0	0	0	0	0	0	0	0.002	0	0	0	0	0	0	0	0	0	0	0	0	0	0	0	0	0
Microvirga_uc	0	0	0	0	2	0	0	0	0	0	0	0	0	0	0	0	0	0	0	0	0	0	0	0	0	0	0	0	0	0	0	0.002	0	0	0	0	0	0	0	0	0	0	0	0	0	0	0	0	0
Miniimonas arenae	0	0	0	0	0	0	0	0	0	0	0	0	0	0	0	0	0	0	0	0	0	0	0	0	0	0	1	0	0	0	0	0	0	0	0	0	0	0	0	0	0	0	0	0	0	0	0	0	0
Monoglobus pectinilyticus	0	0	119	1	0	1	0	0	0	0	0	1	1	0	6	7	0	0	2	19	0	0	1	0	0	1	0	0	0	0.1053	0.0011	0	0.001	0	0	0	0.1416	0	0	0.0004	0.0011	0	0.0074	0.0097	0	0	0.0015	0.0172	0
Monoglobus_uc	2	2	342	23	0	0	3	0	0	2	0	0	0	0	53	31	2	2	8	53	0	0	1	0	0	0	0	0.002	0.0018	0.3025	0.0245	0	0	0.0021	0	0	0.5083	0.0022	0	0	0	0	0.0656	0.0428	0.0036	0.0024	0.006	0.048	0
Moryella_uc	0	0	0	0	0	0	0	0	0	0	0	3	0	0	0	0	0	0	0	0	0	0	0	0	0	0	0	0	0	0	0	0	0	0	0	0	0	0	0	0.0011	0	0	0	0	0	0	0	0	0
Mucispirillum schaedleri	0	0	14	0	0	0	3	1	0	0	0	0	0	0	6	0	0	0	0	0	1	0	0	0	0	0	1	0	0	0.0124	0	0	0	0.0021	0.0006	0	0	0	0	0	0	0	0.0074	0	0	0	0	0	0.0007
Muribaculum intestinale	0	0	0	2	0	0	0	0	0	0	0	0	0	0	0	0	0	0	0	0	0	0	0	0	0	0	0	0	0	0	0.0021	0	0	0	0	0	0	0	0	0	0	0	0	0	0	0	0	0	0
Muribaculum_uc	180	2	147	0	0	0	0	6	0	58	0	6	0	0	8	26	0	0	8	135	0	0	0	0	0	3	0	0.1782	0.0018	0.13	0	0	0	0	0.0035	0	0.0022	0.0635	0	0.0023	0	0	0.0099	0.0359	0	0	0.006	0.1222	0
Murimonas_uc	0	0	0	0	0	0	0	6	0	0	0	0	0	0	0	0	0	0	0	0	0	0	0	0	0	0	0	0	0	0	0	0	0	0	0.0035	0	0	0	0	0	0	0	0	0	0	0	0	0	0
Mycoplasma wenyonii	0	0	0	0	0	0	0	0	0	0	0	0	0	0	0	5	0	0	0	0	0	0	0	0	0	0	0	0	0	0	0	0	0	0	0	0	0	0	0	0	0	0	0	0.0069	0	0	0	0	0
NEFZ_s	0	0	0	10	0	0	0	0	0	0	0	0	0	0	0	7	0	0	0	0	0	0	1	0	0	0	0	0	0	0	0.0106	0	0	0	0	0	0	0	0	0	0	0	0	0.0097	0	0	0	0	0
NFHE_s group	0	0	0	0	0	0	0	0	0	0	0	0	0	0	0	0	0	0	0	0	0	0	0	0	0	0	0	0	0	0	0	0	0	0	0	0	0.0044	0	0	0	0	0	0	0	0	0	0	0	0
NFKI_s	0	0	0	3	0	0	0	0	0	0	0	0	0	0	1	0	0	0	0	0	0	0	0	0	0	0	0	0	0	0	0.0032	0	0	0	0	0	0	0	0	0	0	0	0.0012	0	0	0	0	0	0
NFMA_s	0	0	6	2	0	0	0	1	0	1	0	4	0	0	12	0	0	0	0	1	0	0	0	0	0	0	0	0	0	0.0053	0.0021	0	0	0	0.0006	0	0	0.0011	0	0.0015	0	0	0.0148	0	0	0	0	0.0009	0
Neglecta timonensis	1	0	0	0	0	0	0	1	0	2	0	2	0	0	0	0	0	0	0	0	0	0	0	1	0	0	0	0.001	0	0	0	0	0	0	0.0006	0	0.0209	0.0022	0	0.0008	0	0	0	0	0	0	0	0	0
Neglecta_uc	24	0	0	0	0	0	0	0	0	2	0	0	0	0	11	2	0	0	0	0	0	0	0	0	0	0	0	0.0238	0	0	0	0	0	0	0	0	0.0132	0.0022	0	0	0	0	0.0136	0.0028	0	0	0	0	0
Neisseria flavescens	0	0	0	1	0	0	0	0	0	0	0	0	0	0	0	0	0	0	0	0	0	0	0	0	0	0	0	0	0	0	0.0011	0	0	0	0	0	0.0033	0	0	0	0	0	0	0	0	0	0	0	0
Neisseria perflava	0	0	0	37	2	0	0	0	0	0	0	0	0	0	0	0	0	0	0	0	0	0	0	0	0	0	0	0	0	0	0.0394	0.002	0	0	0	0	0.4238	0	0	0	0	0	0	0	0	0	0	0	0
Neisseria sicca group	0	0	0	0	0	0	0	0	0	0	0	0	0	0	0	0	0	0	0	0	0	0	0	0	0	0	0	0	0	0	0	0	0	0	0	0	0.0231	0	0	0	0	0	0	0	0	0	0	0	0
Neisseria subflava	0	0	0	0	0	0	0	0	0	0	0	0	0	0	0	0	0	0	0	0	0	0	0	0	0	0	0	0	0	0	0	0	0	0	0	0	0.0582	0	0	0	0	0	0	0	0	0	0	0	0
Neisseria_uc	0	0	0	0	0	0	0	0	0	0	0	0	0	0	0	0	0	0	0	0	0	0	0	0	0	0	0	0	0	0	0	0	0	0	0	0	0.0044	0	0	0	0	0	0	0	0	0	0	0	0
Nocardioides alpinus	0	0	0	0	0	0	0	0	0	0	0	0	0	0	0	0	0	0	0	0	0	0	0	0	0	0	0	0	0	0	0	0	0	0	0	0	0.0011	0	0	0	0	0	0	0	0	0	0	0	0
Nocardioides furvisabuli	0	0	0	0	0	0	0	0	0	0	1	0	0	0	0	0	0	0	0	0	0	0	0	0	0	0	0	0	0	0	0	0	0	0	0	0	0.0044	0	0.0013	0	0	0	0	0	0	0	0	0	0
Nocardioides_uc	0	0	0	0	0	0	0	0	0	0	0	0	0	0	0	0	0	0	0	0	0	0	0	0	0	0	0	0	0	0	0	0	0	0	0	0	0.0033	0	0	0	0	0	0	0	0	0	0	0	0
Nosocomiicoccus ampullae	0	0	0	0	0	0	0	0	0	0	0	0	0	0	0	8	0	0	0	0	0	0	0	0	0	0	0	0	0	0	0	0	0	0	0	0	0	0	0	0	0	0	0	0.011	0	0	0	0	0
Novosphingobium endophyticum	0	0	0	2	0	0	0	0	0	0	0	0	0	0	0	0	0	0	0	0	0	0	0	0	0	0	0	0	0	0	0.0021	0	0	0	0	0	0	0	0	0	0	0	0	0	0	0	0	0	0
Novosphingobium_uc	0	0	0	14	0	1	0	0	0	0	0	0	0	0	0	0	0	0	0	0	0	0	0	0	0	0	0	0	0	0	0.0149	0	0.001	0	0	0	0	0	0	0	0	0	0	0	0	0	0	0	0
Oceanobacillus caeni	0	0	0	0	0	0	0	0	0	0	0	0	0	0	0	0	0	0	0	0	0	2	0	0	0	0	2	0	0	0	0	0	0	0	0	0	0	0	0	0	0	0	0	0	0	0	0	0	0
Oscillibacter_uc	5	0	821	1	0	1	0	3	0	2	0	0	0	0	13	57	0	0	0	8	0	0	0	0	0	0	0	0.005	0	0.7261	0.0011	0	0.001	0	0.0017	0	0.0099	0.0022	0	0	0	0	0.0161	0.0787	0	0	0	0.0072	0
PAC000184_s	1	0	0	0	0	0	0	0	0	1	0	0	0	0	0	0	0	0	0	0	0	0	0	0	0	0	0	0.001	0	0	0	0	0	0	0	0	0	0.0011	0	0	0	0	0	0	0	0	0	0	0
PAC000186_g_uc	0	0	2	0	0	0	0	0	0	0	0	0	0	0	0	0	0	0	0	0	0	0	0	0	0	0	0	0	0	0.0018	0	0	0	0	0	0	0.0033	0	0	0	0	0	0	0	0	0	0	0	0
PAC000196_g_uc	0	0	0	0	0	0	3	0	0	0	0	0	0	0	0	0	0	0	0	0	0	0	0	0	0	0	0	0	0	0	0	0	0	0.0021	0	0	0.0176	0	0	0	0	0	0	0	0	0	0	0	0
PAC000197_g_uc	0	0	3	0	0	0	2	0	0	0	0	0	0	0	2	0	0	0	0	5	0	0	4	2	0	0	0	0	0	0.0027	0	0	0	0.0014	0	0	0.0022	0	0	0	0	0	0.0025	0	0	0	0	0.0045	0
PAC000197_s	0	0	4	0	0	0	0	0	0	0	0	0	0	0	5	0	0	0	0	0	0	0	0	0	0	0	0	0	0	0.0035	0	0	0	0	0	0	0.0022	0	0	0	0	0	0.0062	0	0	0	0	0	0
PAC000356_s	0	0	0	0	0	0	0	0	0	0	0	0	0	0	0	0	0	0	0	0	0	0	0	0	0	0	0	0	0	0	0	0	0	0	0	0	0.0022	0	0	0	0	0	0	0	0	0	0	0	0
PAC000479_s	0	2	0	0	0	0	0	0	0	0	0	0	0	0	0	0	0	0	0	0	0	0	0	0	0	0	0	0	0.0018	0	0	0	0	0	0	0	0	0	0	0	0	0	0	0	0	0	0	0	0
PAC000656_g_uc	0	0	0	0	0	0	0	2	0	0	0	0	0	0	4	0	0	0	0	0	0	0	0	0	0	0	0	0	0	0	0	0	0	0	0.0012	0	0	0	0	0	0	0	0.0049	0	0	0	0	0	0
PAC000656_s	2	0	0	0	0	0	6	0	0	0	0	2	0	0	22	0	0	0	0	0	1	0	0	0	0	0	0	0.002	0	0	0	0	0	0.0042	0	0	0	0	0	0.0008	0	0	0.0272	0	0	0	0	0	0.0007
PAC000661_g_uc	216	253	1718	512	9	14	17	44	9	69	11	227	16	17	355	969	5	11	298	69	1	50	11	34	24	3	20	0.2139	0.2304	1.5195	0.5451	0.009	0.014	0.0118	0.0256	0.0063	4.7154	0.0756	0.0144	0.0859	0.0176	0.0144	0.4392	1.338	0.0091	0.0131	0.2231	0.0624	0.0007
PAC000664_g_uc	6	5	308	247	4	2	2	10	1	209	0	45	4	6	93	196	1	5	10	16	0	0	0	13	0	0	10	0.0059	0.0046	0.2724	0.2629	0.004	0.002	0.0014	0.0058	0.0007	0.6412	0.2289	0	0.017	0.0044	0.0051	0.1151	0.2706	0.0018	0.006	0.0075	0.0145	0
PAC000668_s	1	0	0	258	0	2	1	0	0	0	0	0	0	0	0	0	1	0	0	7	0	0	0	1	0	0	1	0.001	0	0	0.2747	0	0.002	0.0007	0	0	0	0	0	0	0	0	0	0	0.0018	0	0	0.0063	0
PAC000671_g_uc	0	0	0	3	0	0	0	0	0	0	0	0	0	1	15	0	0	0	0	0	1	0	0	0	0	0	0	0	0	0	0.0032	0	0	0	0	0	0.0022	0	0	0	0	0.0008	0.0186	0	0	0	0	0	0.0007
PAC000671_s	0	0	0	1	0	2	0	0	0	1	0	1	0	0	0	0	0	0	0	0	0	0	0	0	0	0	0	0	0	0	0.0011	0	0.002	0	0	0	0.0176	0.0011	0	0.0004	0	0	0	0	0	0	0	0	0
PAC000672_g_uc	2	0	31	21	0	0	0	0	0	3	0	3	0	0	34	3	0	0	1	0	0	0	0	0	0	0	0	0.002	0	0.0274	0.0224	0	0	0	0	0	0.1328	0.0033	0	0.0011	0	0	0.0421	0.0041	0	0	0.0007	0	0
PAC000673_g_uc	0	0	0	0	0	0	0	0	0	0	0	0	0	0	0	0	0	2	0	0	0	0	0	0	0	0	0	0	0	0	0	0	0	0	0	0	0	0	0	0	0	0	0	0	0	0.0024	0	0	0
PAC000678_g_uc	0	0	0	0	0	0	0	0	0	0	0	0	0	0	12	0	0	0	0	0	0	0	0	0	0	0	0	0	0	0	0	0	0	0	0	0	0	0	0	0	0	0	0.0148	0	0	0	0	0	0
PAC000683_g_uc	0	0	0	0	0	0	0	0	0	0	0	0	0	0	2	0	0	0	0	0	0	0	0	0	0	0	0	0	0	0	0	0	0	0	0	0	0.0154	0	0	0	0	0	0.0025	0	0	0	0	0	0
PAC000686_s	0	0	29	0	0	0	0	0	0	0	0	1	0	0	6	0	0	0	1	0	0	0	0	0	0	0	1	0	0	0.0256	0	0	0	0	0	0	0.0922	0	0	0.0004	0	0	0.0074	0	0	0	0.0007	0	0
PAC000688_s	0	1	9	0	0	0	2	11	0	7	0	1	0	0	0	6	0	0	0	3	0	0	0	0	0	0	0	0	0.0009	0.008	0	0	0	0.0014	0.0064	0	0.0011	0.0077	0	0.0004	0	0	0	0.0083	0	0	0	0.0027	0
PAC000692_g_uc	0	0	2	0	0	0	0	0	0	5	0	9	0	0	6	4	0	0	0	0	0	0	0	0	0	0	0	0	0	0.0018	0	0	0	0	0	0	0	0.0055	0	0.0034	0	0	0.0074	0.0055	0	0	0	0	0
PAC000692_s	1	4	3	0	0	0	0	1	0	1	0	0	0	0	8	42	0	0	0	1	0	0	0	0	0	0	0	0.001	0.0036	0.0027	0	0	0	0	0.0006	0	0.0253	0.0011	0	0	0	0	0.0099	0.058	0	0	0	0.0009	0
PAC000694_s	0	0	0	0	0	0	0	0	0	0	0	0	0	0	0	0	0	0	0	0	0	0	0	0	0	0	0	0	0	0	0	0	0	0	0	0	0.011	0	0	0	0	0	0	0	0	0	0	0	0
PAC000698_s	4	3	0	57	0	0	6	0	2	0	1	1	3	5	5	46	0	1	0	3	0	1	0	1	3	0	0	0.004	0.0027	0	0.0607	0	0	0.0042	0	0.0014	0.0263	0	0.0013	0.0004	0.0033	0.0042	0.0062	0.0635	0	0.0012	0	0.0027	0
PAC000700_s	0	0	0	0	0	0	0	8	0	5	0	3	0	0	0	0	0	0	0	0	0	0	0	0	0	0	0	0	0	0	0	0	0	0	0.0046	0	0	0.0055	0	0.0011	0	0	0	0	0	0	0	0	0
PAC000718_s	0	0	0	0	0	0	0	0	0	3	0	0	0	0	0	0	0	0	0	0	0	0	0	0	0	0	0	0	0	0	0	0	0	0	0	0	0	0.0033	0	0	0	0	0	0	0	0	0	0	0
PAC000720_g_uc	0	0	0	2	0	0	0	0	0	0	0	0	0	0	2	0	0	0	0	0	0	0	0	0	0	0	0	0	0	0	0.0021	0	0	0	0	0	0	0	0	0	0	0	0.0025	0	0	0	0	0	0
PAC000720_s	0	0	0	19	0	0	0	0	0	0	0	0	0	0	0	0	0	0	0	0	0	0	0	0	0	0	0	0	0	0	0.0202	0	0	0	0	0	0	0	0	0	0	0	0	0	0	0	0	0	0
PAC000739_s	3	1	84	0	0	0	0	1	1	0	0	2	0	1	5	45	0	0	5	26	2	0	0	0	0	1	0	0.003	0.0009	0.0743	0	0	0	0	0.0006	0.0007	0.135	0	0	0.0008	0	0.0008	0.0062	0.0621	0	0	0.0037	0.0235	0.0014
PAC000740_g_uc	0	0	0	0	0	0	0	0	0	0	0	0	0	0	0	0	0	0	2	2	0	0	0	0	0	0	0	0	0	0	0	0	0	0	0	0	0	0	0	0	0	0	0	0	0	0	0.0015	0.0018	0
PAC000740_s	12	0	10	0	1	0	0	3	0	1	0	3	0	1	8	0	0	0	2	2	0	0	0	0	0	0	0	0.0119	0	0.0088	0	0.001	0	0	0.0017	0	0	0.0011	0	0.0011	0	0.0008	0.0099	0	0	0	0.0015	0.0018	0
PAC000742_g_uc	6	0	0	0	0	0	0	0	0	0	0	3	0	0	0	3	0	0	0	0	0	0	0	0	0	0	0	0.0059	0	0	0	0	0	0	0	0	0	0	0	0.0011	0	0	0	0.0041	0	0	0	0	0
PAC000742_s	1	0	0	0	0	0	0	0	0	0	0	0	0	0	0	0	0	0	0	0	0	0	0	0	0	0	0	0.001	0	0	0	0	0	0	0	0	0	0	0	0	0	0	0	0	0	0	0	0	0
PAC000743_g_uc	0	0	0	0	0	0	0	0	0	0	0	3	0	0	0	0	0	0	0	0	0	0	0	0	0	0	0	0	0	0	0	0	0	0	0	0	0	0	0	0.0011	0	0	0	0	0	0	0	0	0
PAC000745_g_uc	2	0	18	0	0	0	0	0	0	2	0	0	0	0	0	0	0	0	0	2	0	0	3	0	0	0	0	0.002	0	0.0159	0	0	0	0	0	0	0	0.0022	0	0	0	0	0	0	0	0	0	0.0018	0
PAC000748_g_uc	0	0	88	0	0	0	0	3	0	8	0	0	0	0	0	0	0	0	0	0	0	0	0	0	0	0	0	0	0	0.0778	0	0	0	0	0.0017	0	0.0362	0.0088	0	0	0	0	0	0	0	0	0	0	0
PAC000748_s	0	0	0	0	0	0	0	1	0	0	0	0	0	0	0	0	0	0	0	0	0	0	0	0	0	0	0	0	0	0	0	0	0	0	0.0006	0	0	0	0	0	0	0	0	0	0	0	0	0	0
PAC001005_s	0	0	25	0	0	0	0	0	2	0	0	0	0	1	10	0	0	0	0	0	0	0	0	0	0	0	0	0	0	0.0221	0	0	0	0	0	0.0014	0.0604	0	0	0	0	0.0008	0.0124	0	0	0	0	0	0
PAC001036_s	0	0	0	0	0	0	0	0	0	0	0	0	0	0	0	0	0	0	0	0	0	0	0	0	0	0	0	0	0	0	0	0	0	0	0	0	0.0033	0	0	0	0	0	0	0	0	0	0	0	0
PAC001040_s	0	2	0	0	0	0	0	0	0	0	0	0	0	0	0	0	0	0	0	0	0	0	0	0	0	0	0	0	0.0018	0	0	0	0	0	0	0	0	0	0	0	0	0	0	0	0	0	0	0	0
PAC001043_g_uc	2	0	0	0	0	0	0	6	0	27	0	0	0	0	8	2	0	0	0	4	0	0	0	0	0	0	0	0.002	0	0	0	0	0	0	0.0035	0	0.0066	0.0296	0	0	0	0	0.0099	0.0028	0	0	0	0.0036	0
PAC001043_s	0	0	0	0	0	0	0	0	0	1	0	0	0	0	0	0	0	0	0	0	0	0	0	0	0	0	0	0	0	0	0	0	0	0	0	0	0	0.0011	0	0	0	0	0	0	0	0	0	0	0
PAC001044_s	0	0	33	0	0	0	0	0	0	26	0	1	0	0	4	0	0	0	2	1	0	1	0	0	1	0	0	0	0	0.0292	0	0	0	0	0	0	0.0307	0.0285	0	0.0004	0	0	0.0049	0	0	0	0.0015	0.0009	0
PAC001045_s	46	6	8	0	0	1	0	0	0	0	0	0	0	0	0	0	0	0	0	2	0	0	0	0	0	0	0	0.0455	0.0055	0.0071	0	0	0.001	0	0	0	0	0	0	0	0	0	0	0	0	0	0	0.0018	0
PAC001047_s	0	0	0	2	0	0	0	0	1	0	0	0	0	0	0	0	0	0	0	0	0	0	0	0	0	0	0	0	0	0	0.0021	0	0	0	0	0.0007	0	0	0	0	0	0	0	0	0	0	0	0	0
PAC001048_s group	27	10	1402	5363	3	19	14	17	10	30	3	76	4	1	386	500	4	9	9	80	4	10	22	7	13	0	19	0.0267	0.0091	1.24	5.7092	0.003	0.019	0.0097	0.0099	0.007	3.174	0.0329	0.0039	0.0287	0.0044	0.0008	0.4776	0.6904	0.0073	0.0107	0.0067	0.0724	0.0028
PAC001052_s	0	1	2	0	0	0	1	0	0	15	0	19	1	7	0	1	0	1	5	19	0	0	0	0	0	0	0	0	0.0009	0.0018	0	0	0	0.0007	0	0	0.0209	0.0164	0	0.0072	0.0011	0.0059	0	0.0014	0	0.0012	0.0037	0.0172	0
PAC001058_s	0	0	4	0	0	0	0	0	0	0	0	0	0	0	0	0	0	0	0	0	0	0	0	0	0	0	0	0	0	0.0035	0	0	0	0	0	0	0	0	0	0	0	0	0	0	0	0	0	0	0
PAC001064_s	0	0	0	0	0	0	0	0	0	0	0	0	0	0	0	0	0	0	0	0	0	0	0	0	0	0	0	0	0	0	0	0	0	0	0	0	0.0077	0	0	0	0	0	0	0	0	0	0	0	0
PAC001065_s	0	0	0	0	0	0	0	0	0	0	0	0	0	0	0	0	0	0	0	0	0	0	0	0	0	0	0	0	0	0	0	0	0	0	0	0	0.0077	0	0	0	0	0	0	0	0	0	0	0	0
PAC001066_g_uc	0	0	31	0	0	0	0	2	0	6	0	0	0	0	4	0	0	0	0	0	0	0	0	0	0	0	0	0	0	0.0274	0	0	0	0	0.0012	0	0.0285	0.0066	0	0	0	0	0.0049	0	0	0	0	0	0
PAC001066_s	0	0	59	0	0	0	0	0	0	6	0	1	0	1	1	0	0	0	0	0	0	0	0	2	0	0	0	0	0	0.0522	0	0	0	0	0	0	0.0165	0.0066	0	0.0004	0	0.0008	0.0012	0	0	0	0	0	0
PAC001068_g_uc	0	0	0	0	0	0	0	0	0	0	0	0	0	0	0	2	0	0	0	0	0	0	0	0	0	0	0	0	0	0	0	0	0	0	0	0	0.0033	0	0	0	0	0	0	0.0028	0	0	0	0	0
PAC001068_s	0	0	0	0	0	0	0	0	0	0	0	0	0	0	0	0	0	0	0	0	0	0	0	1	0	0	0	0	0	0	0	0	0	0	0	0	0	0	0	0	0	0	0	0	0	0	0	0	0
PAC001069_s	0	0	22	0	1	0	0	5	0	0	0	0	0	3	3	7	0	0	1	1	0	0	0	0	0	0	0	0	0	0.0195	0	0.001	0	0	0.0029	0	0.022	0	0	0	0	0.0025	0.0037	0.0097	0	0	0.0007	0.0009	0
PAC001071_s	3	0	0	0	0	0	0	6	0	1	0	0	0	4	1	0	0	0	0	0	0	0	0	0	0	0	0	0.003	0	0	0	0	0	0	0.0035	0	0	0.0011	0	0	0	0.0034	0.0012	0	0	0	0	0	0
PAC001075_s	1	0	42	9	0	0	1	6	0	19	0	6	0	1	4	35	1	1	0	308	0	0	0	10	0	6	0	0.001	0	0.0371	0.0096	0	0	0.0007	0.0035	0	0.0439	0.0208	0	0.0023	0	0.0008	0.0049	0.0483	0.0018	0.0012	0	0.2787	0
PAC001076_s	231	2	145	0	0	0	1	6	0	91	0	0	0	2	12	31	0	0	8	113	0	0	0	9	0	2	0	0.2287	0.0018	0.1282	0	0	0	0.0007	0.0035	0	0.0033	0.0997	0	0	0	0.0017	0.0148	0.0428	0	0	0.006	0.1023	0
PAC001078_s	1861	65589	10201	200	50839	261	50343	6048	32566	294	26083	1562	769	58747	18806	6186	9987	3485	95656	30738	92190	52947	37693	49805	226148	15560	1213	1.8426	59.7208	9.0224	0.2129	50.9006	0.2615	34.9667	3.5148	22.7731	0.7081	0.322	34.2409	0.5909	0.8454	49.7729	23.2681	8.542	18.1068	4.1563	71.6229	27.8162	64.5543
PAC001079_s	0	1	0	81	4	1	1	0	1	0	0	3	3	1	605	711	0	2	7	0	0	5	1	0	0	1	3	0	0.0009	0	0.0862	0.004	0.001	0.0007	0	0.0007	0.056	0	0	0.0011	0.0033	0.0008	0.7485	0.9818	0	0.0024	0.0052	0	0
PAC001081_s group	170	56	1439	1	3	8	4	18	5	30	2	376	2	8	237	983	6	9	117	166	2	14	28	9	17	7	12	0.1683	0.051	1.2727	0.0011	0.003	0.008	0.0028	0.0105	0.0035	2.8797	0.0329	0.0026	0.1422	0.0022	0.0068	0.2932	1.3574	0.0109	0.0107	0.0876	0.1502	0.0014
PAC001082_s	0	0	13	0	1	0	0	0	0	1	0	0	0	0	8	5	0	0	0	2	2	1	0	1	0	0	0	0	0	0.0115	0	0.001	0	0	0	0	0.0933	0.0011	0	0	0	0	0.0099	0.0069	0	0	0	0.0018	0.0014
PAC001083_s	0	0	1	9	0	0	2	0	0	0	0	0	0	1	0	0	0	0	1	4	0	0	0	0	0	0	0	0	0	0.0009	0.0096	0	0	0.0014	0	0	0	0	0	0	0	0.0008	0	0	0	0	0.0007	0.0036	0
PAC001085_s	0	0	0	0	0	0	0	1	0	1	0	3	0	0	3	0	0	0	0	0	0	0	0	0	0	0	0	0	0	0	0	0	0	0	0.0006	0	0	0.0011	0	0.0011	0	0	0.0037	0	0	0	0	0	0
PAC001086_s	63	6	55	0	0	0	2	5	0	3	0	0	0	0	19	0	1	0	32	3	0	0	1	0	3	0	0	0.0624	0.0055	0.0486	0	0	0	0.0014	0.0029	0	0.0362	0.0033	0	0	0	0	0.0235	0	0.0018	0	0.024	0.0027	0
PAC001087_s	0	0	0	0	0	0	0	0	0	0	0	0	0	1	0	24	0	0	0	0	0	0	0	0	0	0	0	0	0	0	0	0	0	0	0	0	0	0	0	0	0	0.0008	0	0.0331	0	0	0	0	0
PAC001088_s	0	0	2	0	0	0	0	0	0	0	0	0	0	0	0	0	0	0	0	0	0	0	0	0	0	0	0	0	0	0.0018	0	0	0	0	0	0	0	0	0	0	0	0	0	0	0	0	0	0	0
PAC001089_s	0	0	0	48	1	0	0	7	0	0	0	3	0	0	0	6	0	0	0	0	0	0	0	2	0	0	0	0	0	0	0.0511	0.001	0	0	0.0041	0	0	0	0	0.0011	0	0	0	0.0083	0	0	0	0	0
PAC001090_g_uc	0	0	25	0	0	0	0	0	0	0	0	0	0	0	0	0	0	0	0	0	0	0	0	0	0	0	0	0	0	0.0221	0	0	0	0	0	0	0	0	0	0	0	0	0	0	0	0	0	0	0
PAC001090_s	0	0	15	0	0	0	0	0	0	0	0	0	1	0	0	0	0	0	0	0	0	0	0	0	0	0	0	0	0	0.0133	0	0	0	0	0	0	0.0121	0	0	0	0.0011	0	0	0	0	0	0	0	0
PAC001091_g_uc	0	0	8	26	0	0	1	2	0	3	0	2	0	0	5	3	0	0	0	0	0	4	0	0	0	0	2	0	0	0.0071	0.0277	0	0	0.0007	0.0012	0	0.0549	0.0033	0	0.0008	0	0	0.0062	0.0041	0	0	0	0	0
PAC001091_s	0	1	155	0	1	0	6	4	0	22	0	1	1	1	18	8	0	2	5	0	1	0	0	0	0	0	1	0	0.0009	0.1371	0	0.001	0	0.0042	0.0023	0	0.4765	0.0241	0	0.0004	0.0011	0.0008	0.0223	0.011	0	0.0024	0.0037	0	0.0007
PAC001092_g_uc	0	0	3	9	0	0	3	2	0	5	0	0	0	0	0	0	0	0	0	4	0	0	0	0	0	0	0	0	0	0.0027	0.0096	0	0	0.0021	0.0012	0	0.0823	0.0055	0	0	0	0	0	0	0	0	0	0.0036	0
PAC001092_s	0	0	0	0	0	0	0	0	0	0	0	0	0	0	0	0	0	0	0	0	0	0	0	0	0	0	0	0	0	0	0	0	0	0	0	0	0.0044	0	0	0	0	0	0	0	0	0	0	0	0
PAC001094_s	0	0	0	0	0	0	0	0	0	0	0	0	0	0	0	1	0	0	0	0	0	0	0	0	0	0	0	0	0	0	0	0	0	0	0	0	0	0	0	0	0	0	0	0.0014	0	0	0	0	0
PAC001095_s	31	23	924	0	7	8	0	57	1	54	2	176	6	12	167	563	1	15	97	20	0	3	8	3	12	5	10	0.0307	0.0209	0.8172	0	0.007	0.008	0	0.0331	0.0007	2.1826	0.0591	0.0026	0.0666	0.0066	0.0102	0.2066	0.7774	0.0018	0.0179	0.0726	0.0181	0
PAC001096_s	0	0	141	0	0	3	0	2	0	10	0	1	1	0	5	0	0	0	0	2	0	0	0	0	0	0	0	0	0	0.1247	0	0	0.003	0	0.0012	0	0.0889	0.011	0	0.0004	0.0011	0	0.0062	0	0	0	0	0.0018	0
PAC001097_g_uc	0	0	49	0	0	1	0	0	0	0	0	0	0	2	2	0	0	0	0	0	0	0	0	0	0	0	0	0	0	0.0433	0	0	0.001	0	0	0	0.0318	0	0	0	0	0.0017	0.0025	0	0	0	0	0	0
PAC001097_s	2	0	228	0	1	0	0	0	0	1	0	0	0	2	14	0	0	0	7	0	0	0	6	3	0	0	0	0.002	0	0.2017	0	0.001	0	0	0	0	0.0417	0.0011	0	0	0	0.0017	0.0173	0	0	0	0.0052	0	0
PAC001103_g_uc	0	0	3	0	0	0	0	0	0	7	0	4	0	0	1	0	0	0	3	0	0	0	0	0	0	0	4	0	0	0.0027	0	0	0	0	0	0	0.0362	0.0077	0	0.0015	0	0	0.0012	0	0	0	0.0022	0	0
PAC001103_s	1	0	0	0	0	2	0	0	0	4	0	1	0	0	0	0	0	0	0	3	0	0	0	0	0	0	0	0.001	0	0	0	0	0.002	0	0	0	0.0011	0.0044	0	0.0004	0	0	0	0	0	0	0	0.0027	0
PAC001104_s	0	0	0	0	0	0	0	0	0	0	0	0	0	0	0	0	0	0	0	0	0	0	0	0	0	0	0	0	0	0	0	0	0	0	0	0	0.0659	0	0	0	0	0	0	0	0	0	0	0	0
PAC001106_s	0	0	0	0	0	0	0	0	0	0	0	0	0	0	0	0	0	0	0	0	0	0	0	0	0	0	0	0	0	0	0	0	0	0	0	0	0.011	0	0	0	0	0	0	0	0	0	0	0	0
PAC001108_g_uc	22	9	21	95	0	0	0	4	0	2	0	0	0	0	21	64	0	0	5	24	0	0	0	2	0	0	0	0.0218	0.0082	0.0186	0.1011	0	0	0	0.0023	0	0.0154	0.0022	0	0	0	0	0.026	0.0884	0	0	0.0037	0.0217	0
PAC001109_g_uc	2	0	14	0	0	0	0	0	0	9	0	0	0	0	189	115	0	0	2	0	0	0	2	0	2	0	0	0.002	0	0.0124	0	0	0	0	0	0	0.079	0.0099	0	0	0	0	0.2338	0.1588	0	0	0.0015	0	0
PAC001112_g_uc	0	0	0	0	0	0	0	0	0	0	0	0	0	0	0	0	0	0	0	0	0	0	0	0	0	0	0	0	0	0	0	0	0	0	0	0	0.0099	0	0	0	0	0	0	0	0	0	0	0	0
PAC001114_s	0	0	0	0	0	0	0	0	0	0	0	0	0	0	0	0	0	0	0	1	0	0	0	0	0	0	0	0	0	0	0	0	0	0	0	0	0.0077	0	0	0	0	0	0	0	0	0	0	0.0009	0
PAC001115_g_uc	0	2	144	0	0	0	0	0	0	2	0	0	0	0	10	53	0	0	1	4	0	0	0	0	0	0	0	0	0.0018	0.1274	0	0	0	0	0	0	0.0209	0.0022	0	0	0	0	0.0124	0.0732	0	0	0.0007	0.0036	0
PAC001116_g_uc	0	2	18	0	0	0	0	0	0	45	0	0	0	0	7	16	0	0	0	0	0	0	0	0	0	0	0	0	0.0018	0.0159	0	0	0	0	0	0	0.0099	0.0493	0	0	0	0	0.0087	0.0221	0	0	0	0	0
PAC001116_s	0	0	0	0	0	0	0	0	0	0	0	0	0	1	4	2	0	0	0	0	0	0	0	0	0	0	0	0	0	0	0	0	0	0	0	0	0.0044	0	0	0	0	0.0008	0.0049	0.0028	0	0	0	0	0
PAC001118_g_uc	5	0	11	0	0	0	0	0	0	2	0	22	0	1	0	0	0	0	0	0	0	0	0	0	0	0	0	0.005	0	0.0097	0	0	0	0	0	0	0.0011	0.0022	0	0.0083	0	0.0008	0	0	0	0	0	0	0
PAC001118_s	0	0	6	0	0	0	0	0	0	0	0	5	0	0	0	0	0	0	0	0	0	0	0	0	0	0	0	0	0	0.0053	0	0	0	0	0	0	0	0	0	0.0019	0	0	0	0	0	0	0	0	0
PAC001119_s	3	0	4	0	1	0	0	0	0	1	0	0	1	0	1	5	1	1	5	0	8	0	0	1	0	1	0	0.003	0	0.0035	0	0.001	0	0	0	0	0.0099	0.0011	0	0	0.0011	0	0.0012	0.0069	0.0018	0.0012	0.0037	0	0.0056
PAC001120_s	0	0	37	13	1	1	0	1	0	0	0	1	0	0	12	4	0	2	0	0	0	0	0	3	0	0	0	0	0	0.0327	0.0138	0.001	0.001	0	0.0006	0	0.1032	0	0	0.0004	0	0	0.0148	0.0055	0	0.0024	0	0	0
PAC001121_s group	4	16	136	27	11	0	0	3	2	139	1	4	1	11	34	112	1	1	0	37	6	8	7	1	2	0	1	0.004	0.0146	0.1203	0.0287	0.011	0	0	0.0017	0.0014	0.7795	0.1522	0.0013	0.0015	0.0011	0.0093	0.0421	0.1547	0.0018	0.0012	0	0.0335	0.0042
PAC001122_s	0	0	0	0	0	0	0	0	0	0	0	0	0	0	0	0	0	0	0	0	0	0	0	0	0	0	0	0	0	0	0	0	0	0	0	0	0.0033	0	0	0	0	0	0	0	0	0	0	0	0
PAC001123_s	0	0	15	0	0	3	0	0	0	2	0	4	0	0	1	18	0	0	1	1	0	0	1	0	2	0	0	0	0	0.0133	0	0	0.003	0	0	0	0.1175	0.0022	0	0.0015	0	0	0.0012	0.0249	0	0	0.0007	0.0009	0
PAC001124_g_uc	0	0	0	0	0	0	0	0	0	0	0	0	0	0	0	0	0	0	0	0	0	0	0	2	0	0	0	0	0	0	0	0	0	0	0	0	0	0	0	0	0	0	0	0	0	0	0	0	0
PAC001124_s	0	0	0	0	0	0	0	0	0	0	0	0	1	0	0	0	0	0	0	0	0	0	0	0	0	0	0	0	0	0	0	0	0	0	0	0	0	0	0	0	0.0011	0	0	0	0	0	0	0	0
PAC001125_s	150	97	246	43	6	4	3	60	9	3241	10	322	5	54	123	241	3	4	19	13	8	2	27	16	1	0	0	0.1485	0.0883	0.2176	0.0458	0.006	0.004	0.0021	0.0349	0.0063	2.2572	3.5496	0.0131	0.1218	0.0055	0.0458	0.1522	0.3328	0.0054	0.0048	0.0142	0.0118	0.0056
PAC001126_s	7	0	38	0	0	0	0	59	0	375	0	59	0	1	10	15	1	1	0	8	0	0	22	24	0	0	0	0.0069	0	0.0336	0	0	0	0	0.0343	0	0.1954	0.4107	0	0.0223	0	0.0008	0.0124	0.0207	0.0018	0.0012	0	0.0072	0
PAC001128_s	0	0	23	0	0	0	0	0	0	1	0	0	0	0	0	0	0	0	0	0	0	0	0	0	0	0	0	0	0	0.0203	0	0	0	0	0	0	0.0143	0.0011	0	0	0	0	0	0	0	0	0	0	0
PAC001131_s	1	1	12	0	0	0	2	0	0	0	0	9	0	0	3	0	0	0	0	2	0	0	0	0	0	0	0	0.001	0.0009	0.0106	0	0	0	0.0014	0	0	0	0	0	0.0034	0	0	0.0037	0	0	0	0	0.0018	0
PAC001136_s	3	2	1	0	0	0	2	3	2	11	0	3	0	2	7	3	123	1	4	61	0	1	0	2	0	19	1	0.003	0.0018	0.0009	0	0	0	0.0014	0.0017	0.0014	0.0011	0.012	0	0.0011	0	0.0017	0.0087	0.0041	0.223	0.0012	0.003	0.0552	0
PAC001138_g_uc	0	0	0	0	0	0	0	0	0	0	0	0	0	0	0	0	0	0	0	0	0	0	0	0	0	0	0	0	0	0	0	0	0	0	0	0	0.0022	0	0	0	0	0	0	0	0	0	0	0	0
PAC001140_s	2	0	30	0	0	0	1	3	0	2	0	11	0	0	0	0	0	0	0	0	0	2	2	0	0	0	0	0.002	0	0.0265	0	0	0	0.0007	0.0017	0	0.0099	0.0022	0	0.0042	0	0	0	0	0	0	0	0	0
PAC001141_g_uc	2	0	0	0	0	0	0	0	0	0	0	0	0	0	0	0	0	0	0	0	0	0	0	0	0	0	0	0.002	0	0	0	0	0	0	0	0	0	0	0	0	0	0	0	0	0	0	0	0	0
PAC001143_s	0	0	0	0	0	0	0	0	0	0	1	0	0	0	0	0	0	0	0	0	0	0	0	0	0	0	0	0	0	0	0	0	0	0	0	0	0.0527	0	0.0013	0	0	0	0	0	0	0	0	0	0
PAC001144_g_uc	0	0	66	0	0	0	0	0	0	3	0	4	0	0	4	0	0	0	0	0	0	0	0	0	0	0	0	0	0	0.0584	0	0	0	0	0	0	0.0077	0.0033	0	0.0015	0	0	0.0049	0	0	0	0	0	0
PAC001144_s	0	0	0	0	0	0	0	0	0	2	0	2	0	0	3	0	0	0	0	0	0	0	0	0	0	0	0	0	0	0	0	0	0	0	0	0	0	0.0022	0	0.0008	0	0	0.0037	0	0	0	0	0	0
PAC001148_s	1	0	0	0	0	0	0	0	0	0	0	0	0	0	0	0	0	0	3	1	0	0	0	0	0	0	0	0.001	0	0	0	0	0	0	0	0	0.0011	0	0	0	0	0	0	0	0	0	0.0022	0.0009	0
PAC001152_s	0	0	0	0	0	0	0	0	0	0	0	0	0	0	0	0	0	0	0	0	0	0	0	0	0	0	0	0	0	0	0	0	0	0	0	0	0.011	0	0	0	0	0	0	0	0	0	0	0	0
PAC001153_s	0	0	2	0	0	0	0	0	0	0	0	1	0	0	0	0	0	0	0	0	0	0	1	0	0	0	0	0	0	0.0018	0	0	0	0	0	0	0.0231	0	0	0.0004	0	0	0	0	0	0	0	0	0
PAC001154_s	9	9	115	0	1	0	0	2	0	19	0	51	0	2	113	136	0	1	23	5	0	5	10	2	2	1	13	0.0089	0.0082	0.1017	0	0.001	0	0	0.0012	0	0.5544	0.0208	0	0.0193	0	0.0017	0.1398	0.1878	0	0.0012	0.0172	0.0045	0
PAC001156_s	0	0	20	30	0	0	0	0	0	0	0	0	0	0	11	0	0	0	0	0	0	0	1	0	0	0	0	0	0	0.0177	0.0319	0	0	0	0	0	0	0	0	0	0	0	0.0136	0	0	0	0	0	0
PAC001158_s	0	0	0	0	0	0	0	0	0	0	0	0	0	0	4	9	0	0	2	0	0	0	0	0	0	0	0	0	0	0	0	0	0	0	0	0	0	0	0	0	0	0	0.0049	0.0124	0	0	0.0015	0	0
PAC001161_s	0	0	0	0	0	0	0	2	0	8	2	6	0	0	0	0	0	0	3	2	0	0	0	0	0	0	0	0	0	0	0	0	0	0	0.0012	0	0	0.0088	0.0026	0.0023	0	0	0	0	0	0	0.0022	0.0018	0
PAC001162_s	0	0	0	0	0	0	0	0	0	1	0	0	0	0	0	0	0	0	0	0	0	0	0	0	0	0	0	0	0	0	0	0	0	0	0	0	0	0.0011	0	0	0	0	0	0	0	0	0	0	0
PAC001163_s	0	2	0	0	0	0	0	0	0	0	0	0	0	0	0	0	0	0	0	0	0	0	0	0	0	0	0	0	0.0018	0	0	0	0	0	0	0	0	0	0	0	0	0	0	0	0	0	0	0	0
PAC001165_g_uc	29	2	58	1	0	0	0	73	0	445	0	25	0	5	28	28	0	0	0	4	0	0	0	4	0	0	3	0.0287	0.0018	0.0513	0.0011	0	0	0	0.0424	0	0.0626	0.4874	0	0.0095	0	0.0042	0.0346	0.0387	0	0	0	0.0036	0
PAC001165_s	0	0	0	0	0	0	0	0	0	2	0	0	0	0	0	0	0	0	0	0	0	0	0	0	0	0	0	0	0	0	0	0	0	0	0	0	0	0.0022	0	0	0	0	0	0	0	0	0	0	0
PAC001166_g_uc	0	0	2	0	2	0	0	0	0	33	0	0	0	0	2	0	0	0	0	0	0	0	0	0	0	0	0	0	0	0.0018	0	0.002	0	0	0	0	0.0077	0.0361	0	0	0	0	0.0025	0	0	0	0	0	0
PAC001172_s	0	0	7	0	0	0	0	0	0	0	0	0	0	0	9	35	0	0	0	1	0	0	0	0	0	0	0	0	0	0.0062	0	0	0	0	0	0	0.0593	0	0	0	0	0	0.0111	0.0483	0	0	0	0.0009	0
PAC001174_s	1	1	30	0	0	4	1	0	0	0	0	1	0	0	4	31	0	0	0	5	3	0	0	0	0	0	0	0.001	0.0009	0.0265	0	0	0.004	0.0007	0	0	0.0812	0	0	0.0004	0	0	0.0049	0.0428	0	0	0	0.0045	0.0021
PAC001177_s	1	0	0	0	0	0	0	0	0	0	0	0	0	0	0	0	0	0	0	0	0	0	0	0	0	0	0	0.001	0	0	0	0	0	0	0	0	0	0	0	0	0	0	0	0	0	0	0	0	0
PAC001180_s	0	0	18	0	0	0	0	0	1	1	2	0	0	0	2	12	0	1	0	0	0	0	0	1	0	0	0	0	0	0.0159	0	0	0	0	0	0.0007	0.1493	0.0011	0.0026	0	0	0	0.0025	0.0166	0	0.0012	0	0	0
PAC001181_s	33	35	0	0	0	2	0	2	0	1	0	6	0	0	0	0	0	0	3	6	0	2	1	0	2	0	0	0.0327	0.0319	0	0	0	0.002	0	0.0012	0	0.0274	0.0011	0	0.0023	0	0	0	0	0	0	0.0022	0.0054	0
PAC001182_s	28	9	193	3	2	4	0	3	0	10	1	15	0	0	11	74	0	0	8	13	0	0	5	0	0	0	0	0.0277	0.0082	0.1707	0.0032	0.002	0.004	0	0.0017	0	0.1482	0.011	0.0013	0.0057	0	0	0.0136	0.1022	0	0	0.006	0.0118	0
PAC001183_s	0	0	3	0	0	0	0	0	0	0	0	0	0	0	0	2	0	0	0	0	0	0	0	0	0	0	0	0	0	0.0027	0	0	0	0	0	0	0.0527	0	0	0	0	0	0	0.0028	0	0	0	0	0
PAC001184_s	5	1	121	4	0	1	0	0	0	5	0	11	4	1	72	151	1	0	1	13	2	2	6	0	4	0	0	0.005	0.0009	0.107	0.0043	0	0.001	0	0	0	0.4095	0.0055	0	0.0042	0.0044	0.0008	0.0891	0.2085	0.0018	0	0.0007	0.0118	0.0014
PAC001186_s group	0	0	66	0	0	0	0	0	0	0	0	0	0	0	5	2	0	0	0	0	0	0	0	0	0	0	0	0	0	0.0584	0	0	0	0	0	0	0.0022	0	0	0	0	0	0.0062	0.0028	0	0	0	0	0
PAC001190_s	0	0	10	0	0	0	0	0	0	0	0	1	0	3	1	0	0	1	1	5	0	0	0	1	2	0	0	0	0	0.0088	0	0	0	0	0	0	0.022	0	0	0.0004	0	0.0025	0.0012	0	0	0.0012	0.0007	0.0045	0
PAC001193_s	0	0	10	0	0	0	0	0	0	1	0	0	0	0	13	0	0	0	4	0	0	0	0	0	0	0	0	0	0	0.0088	0	0	0	0	0	0	0	0.0011	0	0	0	0	0.0161	0	0	0	0.003	0	0
PAC001199_g_uc	0	0	3	0	0	0	0	0	0	0	0	0	0	0	2	0	0	0	0	0	0	0	0	0	0	0	0	0	0	0.0027	0	0	0	0	0	0	0	0	0	0	0	0	0.0025	0	0	0	0	0	0
PAC001200_g_uc	6	2	7	0	0	2	0	7	0	2	0	0	0	2	0	0	0	0	0	0	0	0	0	0	0	0	0	0.0059	0.0018	0.0062	0	0	0.002	0	0.0041	0	0.0011	0.0022	0	0	0	0.0017	0	0	0	0	0	0	0
PAC001200_s	2	0	0	0	0	0	0	0	0	0	0	0	0	0	1	0	0	0	0	2	0	0	0	0	0	0	0	0.002	0	0	0	0	0	0	0	0	0	0	0	0	0	0	0.0012	0	0	0	0	0.0018	0
PAC001201_g_uc	4	0	0	0	0	0	0	0	0	0	0	0	0	0	0	0	0	0	0	0	0	0	0	0	0	0	0	0.004	0	0	0	0	0	0	0	0	0	0	0	0	0	0	0	0	0	0	0	0	0
PAC001201_s group	0	1	0	0	0	1	0	1	0	17	0	0	0	0	0	0	0	0	0	5	1	0	0	0	2	0	0	0	0.0009	0	0	0	0.001	0	0.0006	0	0	0.0186	0	0	0	0	0	0	0	0	0	0.0045	0.0007
PAC001202_s	9	5	48	0	0	0	0	2	0	0	0	2	0	0	3	1	0	0	1	0	0	0	0	0	0	0	0	0.0089	0.0046	0.0425	0	0	0	0	0.0012	0	0.0329	0	0	0.0008	0	0	0.0037	0.0014	0	0	0.0007	0	0
PAC001203_s	1	0	0	1	0	0	0	2	0	0	0	0	0	0	3	14	0	0	1	0	0	0	0	0	0	0	0	0.001	0	0	0.0011	0	0	0	0.0012	0	0	0	0	0	0	0	0.0037	0.0193	0	0	0.0007	0	0
PAC001207_g_uc	6	0	10	0	0	1	0	0	0	8	0	1	0	2	8	29	0	0	91	107	0	0	0	0	0	0	1	0.0059	0	0.0088	0	0	0.001	0	0	0	0.0801	0.0088	0	0.0004	0	0.0017	0.0099	0.04	0	0	0.0681	0.0968	0
PAC001211_s	0	0	0	0	0	0	0	0	0	4	0	0	0	0	0	0	0	0	6	6	0	0	0	0	0	0	0	0	0	0	0	0	0	0	0	0	0.0176	0.0044	0	0	0	0	0	0	0	0	0.0045	0.0054	0
PAC001212_g_uc	0	0	0	0	0	0	0	0	0	4	0	0	0	0	0	0	0	0	0	0	0	0	0	0	0	0	0	0	0	0	0	0	0	0	0	0	0	0.0044	0	0	0	0	0	0	0	0	0	0	0
PAC001212_s	0	0	0	0	0	0	0	0	0	1	0	0	0	0	0	0	0	0	0	0	0	0	0	0	0	0	0	0	0	0	0	0	0	0	0	0	0	0.0011	0	0	0	0	0	0	0	0	0	0	0
PAC001219_g_uc	0	0	13	0	0	0	0	0	0	0	0	0	0	0	0	0	0	0	0	0	0	0	0	0	0	0	0	0	0	0.0115	0	0	0	0	0	0	0	0	0	0	0	0	0	0	0	0	0	0	0
PAC001221_g_uc	0	0	0	0	0	0	0	0	0	2	0	0	0	0	0	0	0	0	0	0	0	0	0	0	0	0	0	0	0	0	0	0	0	0	0	0	0	0.0022	0	0	0	0	0	0	0	0	0	0	0
PAC001222_s	7	2	3	0	0	0	0	3	0	6	0	15	0	0	21	6	0	0	0	0	0	0	0	0	0	0	0	0.0069	0.0018	0.0027	0	0	0	0	0.0017	0	0	0.0066	0	0.0057	0	0	0.026	0.0083	0	0	0	0	0
PAC001225_g_uc	0	0	0	0	0	0	0	0	0	2	0	2	0	0	0	0	0	0	0	0	0	0	0	0	0	0	0	0	0	0	0	0	0	0	0	0	0	0.0022	0	0.0008	0	0	0	0	0	0	0	0	0
PAC001225_s	0	0	0	0	0	0	0	0	0	2	0	0	0	1	5	0	0	0	0	0	0	0	0	1	0	0	0	0	0	0	0	0	0	0	0	0	0	0.0022	0	0	0	0.0008	0.0062	0	0	0	0	0	0
PAC001226_s	0	0	0	0	0	0	0	0	0	0	0	0	0	0	1	0	0	0	0	0	0	0	0	0	0	0	0	0	0	0	0	0	0	0	0	0	0.0011	0	0	0	0	0	0.0012	0	0	0	0	0	0
PAC001228_g_uc	0	0	0	2	0	0	0	0	0	2	0	0	0	0	5	0	0	0	0	0	0	0	0	0	0	0	0	0	0	0	0.0021	0	0	0	0	0	0.0022	0.0022	0	0	0	0	0.0062	0	0	0	0	0	0
PAC001228_s	2	2	0	7	0	0	0	0	6	0	0	10	0	0	0	0	0	0	0	0	0	0	0	0	0	0	0	0.002	0.0018	0	0.0075	0	0	0	0	0.0042	0	0	0	0.0038	0	0	0	0	0	0	0	0	0
PAC001231_g_uc	0	0	6	0	0	0	0	0	0	3	0	0	0	0	0	0	0	0	0	0	0	0	0	0	2	0	0	0	0	0.0053	0	0	0	0	0	0	0	0.0033	0	0	0	0	0	0	0	0	0	0	0
PAC001231_s	0	0	0	0	0	0	0	0	0	0	0	0	0	0	0	0	0	0	0	0	0	0	0	0	0	0	0	0	0	0	0	0	0	0	0	0	0.0011	0	0	0	0	0	0	0	0	0	0	0	0
PAC001232_s	0	1	0	0	0	0	0	1	0	0	0	0	0	0	0	0	0	0	0	0	0	0	0	0	0	0	0	0	0.0009	0	0	0	0	0	0.0006	0	0	0	0	0	0	0	0	0	0	0	0	0	0
PAC001234_s	0	0	1	26	0	0	3	0	1	0	0	2	0	0	99	88	1	0	3	3	0	0	6	0	0	0	0	0	0	0.0009	0.0277	0	0	0.0021	0	0.0007	0	0	0	0.0008	0	0	0.1225	0.1215	0.0018	0	0.0022	0.0027	0
PAC001235_s	0	0	19	0	0	0	0	1	0	2	0	3	0	0	5	30	0	1	0	1	0	0	0	0	0	0	0	0	0	0.0168	0	0	0	0	0.0006	0	0.0209	0.0022	0	0.0011	0	0	0.0062	0.0414	0	0.0012	0	0.0009	0
PAC001237_s	2	0	65	0	0	3	0	1	0	0	0	4	0	0	0	0	0	0	0	0	0	0	0	0	0	0	0	0.002	0	0.0575	0	0	0.003	0	0.0006	0	0.0022	0	0	0.0015	0	0	0	0	0	0	0	0	0
PAC001244_s	0	0	263	1	3	11	0	0	2	7	2	15	1	19	50	102	1	5	5	6	0	0	2	5	5	0	5	0	0	0.2326	0.0011	0.003	0.011	0	0	0.0014	1.0155	0.0077	0.0026	0.0057	0.0011	0.0161	0.0619	0.1408	0.0018	0.006	0.0037	0.0054	0
PAC001245_s	0	0	41	0	0	0	0	0	0	2	0	0	0	0	0	0	0	0	0	2	0	0	0	0	0	0	0	0	0	0.0363	0	0	0	0	0	0	0.0033	0.0022	0	0	0	0	0	0	0	0	0	0.0018	0
PAC001248_s	1	0	0	0	0	0	0	0	0	0	0	0	0	0	0	0	0	0	0	0	0	0	0	0	0	0	0	0.001	0	0	0	0	0	0	0	0	0.0011	0	0	0	0	0	0	0	0	0	0	0	0
PAC001249_s	57	63	416	0	3	0	3	14	5	23	1	44	0	4	11	57	1	0	15	1	0	7	2	1	0	0	0	0.0564	0.0574	0.3679	0	0.003	0	0.0021	0.0081	0.0035	0.6005	0.0252	0.0013	0.0166	0	0.0034	0.0136	0.0787	0.0018	0	0.0112	0.0009	0
PAC001250_s	14	3	231	0	0	10	0	0	0	19	0	18	0	0	4	1	0	0	17	41	0	0	1	5	8	1	2	0.0139	0.0027	0.2043	0	0	0.01	0	0	0	0.1306	0.0208	0	0.0068	0	0	0.0049	0.0014	0	0	0.0127	0.0371	0
PAC001251_s	0	0	0	0	0	0	0	0	0	0	0	0	0	0	0	0	0	0	0	0	0	0	0	0	0	0	0	0	0	0	0	0	0	0	0	0	0.0022	0	0	0	0	0	0	0	0	0	0	0	0
PAC001252_s	0	0	2	0	0	0	0	0	0	1	0	0	0	0	3	0	0	0	0	0	0	0	1	0	0	0	0	0	0	0.0018	0	0	0	0	0	0	0.0066	0.0011	0	0	0	0	0.0037	0	0	0	0	0	0
PAC001255_s	0	0	1	0	0	0	0	0	0	0	0	0	0	0	0	1	0	0	0	0	0	0	0	0	0	0	0	0	0	0.0009	0	0	0	0	0	0	0	0	0	0	0	0	0	0.0014	0	0	0	0	0
PAC001257_s	3	0	13	0	0	0	0	0	0	2	0	0	0	0	6	14	0	0	0	0	0	1	0	0	0	0	0	0.003	0	0.0115	0	0	0	0	0	0	0.0812	0.0022	0	0	0	0	0.0074	0.0193	0	0	0	0	0
PAC001264_s	0	0	5	0	0	0	0	0	0	2	0	0	0	0	0	0	0	0	0	0	0	0	0	0	0	0	0	0	0	0.0044	0	0	0	0	0	0	0	0.0022	0	0	0	0	0	0	0	0	0	0	0
PAC001265_g_uc	0	0	8	0	0	0	0	0	0	0	0	0	0	0	0	0	0	0	0	0	0	0	0	0	0	0	0	0	0	0.0071	0	0	0	0	0	0	0	0	0	0	0	0	0	0	0	0	0	0	0
PAC001266_g_uc	670	116	261	104	2	2	13	147	29	846	3	250	2	11	34	87	4	0	78	22	0	4	24	577	33	283	0	0.6634	0.1056	0.2308	0.1107	0.002	0.002	0.009	0.0854	0.0203	0.1482	0.9265	0.0039	0.0946	0.0022	0.0093	0.0421	0.1201	0.0073	0	0.0584	0.0199	0
PAC001266_s	79	11	28	0	0	0	0	19	13	106	0	82	3	0	71	113	1	0	17	47	1	12	43	36	9	12	2	0.0782	0.01	0.0248	0	0	0	0	0.011	0.0091	0.056	0.1161	0	0.031	0.0033	0	0.0878	0.156	0.0018	0	0.0127	0.0425	0.0007
PAC001267_s	0	0	0	0	0	2	0	0	0	0	0	0	0	0	0	0	0	0	0	0	0	0	0	0	0	0	0	0	0	0	0	0	0.002	0	0	0	0	0	0	0	0	0	0	0	0	0	0	0	0
PAC001270_g_uc	2	0	0	0	0	0	0	0	0	0	0	2	0	0	0	0	0	0	0	0	0	0	0	0	0	0	0	0.002	0	0	0	0	0	0	0	0	0	0	0	0.0008	0	0	0	0	0	0	0	0	0
PAC001271_s	0	1	0	0	0	0	4	0	0	2	0	42	0	0	0	1	0	0	8	1	0	3	9	2	7	0	0	0	0.0009	0	0	0	0	0.0028	0	0	0.0022	0.0022	0	0.0159	0	0	0	0.0014	0	0	0.006	0.0009	0
PAC001273_s	0	1	0	0	0	0	0	0	0	2	0	0	0	0	0	0	0	0	0	0	0	0	0	0	0	0	0	0	0.0009	0	0	0	0	0	0	0	0	0.0022	0	0	0	0	0	0	0	0	0	0	0
PAC001274_g_uc	0	0	0	0	0	0	0	0	0	0	0	0	0	0	42	7	0	0	0	0	0	0	0	0	0	0	0	0	0	0	0	0	0	0	0	0	0	0	0	0	0	0	0.052	0.0097	0	0	0	0	0
PAC001280_s	0	0	0	0	0	0	0	0	0	1	0	0	0	0	0	0	0	0	0	0	0	0	0	0	0	0	0	0	0	0	0	0	0	0	0	0	0	0.0011	0	0	0	0	0	0	0	0	0	0	0
PAC001283_g_uc	0	0	0	0	0	0	0	0	0	0	0	0	0	0	2	0	0	0	0	0	0	0	0	0	0	0	0	0	0	0	0	0	0	0	0	0	0	0	0	0	0	0	0.0025	0	0	0	0	0	0
PAC001287_s	0	0	0	0	0	0	0	0	1	1	0	0	0	0	1	0	0	0	0	0	0	0	0	0	0	0	0	0	0	0	0	0	0	0	0	0.0007	0	0.0011	0	0	0	0	0.0012	0	0	0	0	0	0
PAC001294_s	4	7	18	0	0	1	0	13	0	15	0	21	0	0	1	0	0	0	2	5	0	0	2	8	0	1	0	0.004	0.0064	0.0159	0	0	0.001	0	0.0076	0	0.0461	0.0164	0	0.0079	0	0	0.0012	0	0	0	0.0015	0.0045	0
PAC001296_g_uc	16	10	0	2	0	0	0	13	0	23	0	13	0	0	49	0	0	0	7	3	2	2	3	0	0	0	0	0.0158	0.0091	0	0.0021	0	0	0	0.0076	0	0.0132	0.0252	0	0.0049	0	0	0.0606	0	0	0	0.0052	0.0027	0.0014
PAC001296_s	3	0	0	0	0	0	0	2	0	2	0	8	0	0	2	0	0	0	1	0	0	0	0	0	0	0	0	0.003	0	0	0	0	0	0	0.0012	0	0.0022	0.0022	0	0.003	0	0	0.0025	0	0	0	0.0007	0	0
PAC001301_g_uc	0	0	4	0	0	0	0	0	0	0	0	0	0	0	0	0	0	0	0	0	0	0	0	0	0	0	0	0	0	0.0035	0	0	0	0	0	0	0	0	0	0	0	0	0	0	0	0	0	0	0
PAC001301_s	0	0	0	0	0	0	0	0	0	0	0	0	0	1	0	0	0	0	0	0	0	0	0	0	0	0	0	0	0	0	0	0	0	0	0	0	0	0	0	0	0	0.0008	0	0	0	0	0	0	0
PAC001306_s	0	1	107	0	0	0	0	0	0	0	0	0	0	0	0	0	0	0	0	0	0	0	0	0	0	0	0	0	0.0009	0.0946	0	0	0	0	0	0	0.0022	0	0	0	0	0	0	0	0	0	0	0	0
PAC001308_g_uc	2	0	0	0	0	0	0	2	0	41	0	29	0	0	0	1	0	0	1	0	0	0	0	1	0	1	0	0.002	0	0	0	0	0	0	0.0012	0	0	0.0449	0	0.011	0	0	0	0.0014	0	0	0.0007	0	0
PAC001308_s	0	0	0	0	0	0	0	10	0	46	0	9	0	0	6	18	0	0	0	2	0	0	0	1	0	0	0	0	0	0	0	0	0	0	0.0058	0	0	0.0504	0	0.0034	0	0	0.0074	0.0249	0	0	0	0.0018	0
PAC001312_s	2	1	19	11	0	1	0	0	0	0	0	5	0	1	5	4	0	0	2	1	0	1	0	0	0	0	0	0.002	0.0009	0.0168	0.0117	0	0.001	0	0	0	0.0176	0	0	0.0019	0	0.0008	0.0062	0.0055	0	0	0.0015	0.0009	0
PAC001313_s	0	0	0	0	0	0	0	1	0	1	0	0	0	0	0	0	0	0	0	0	0	0	0	0	0	0	0	0	0	0	0	0	0	0	0.0006	0	0.0088	0.0011	0	0	0	0	0	0	0	0	0	0	0
PAC001318_s	0	0	42	0	0	4	0	0	0	2	0	1	0	4	3	53	0	0	1	0	0	1	0	0	0	0	0	0	0	0.0371	0	0	0.004	0	0	0	0.0461	0.0022	0	0.0004	0	0.0034	0.0037	0.0732	0	0	0.0007	0	0
PAC001323_s	0	0	0	0	0	0	0	0	0	0	0	0	0	0	4	0	0	0	0	1	0	0	0	2	0	0	0	0	0	0	0	0	0	0	0	0	0.0088	0	0	0	0	0	0.0049	0	0	0	0	0.0009	0
PAC001326_s	2	0	0	0	0	0	0	0	0	0	0	0	0	0	0	0	0	0	0	0	0	0	0	0	0	0	0	0.002	0	0	0	0	0	0	0	0	0	0	0	0	0	0	0	0	0	0	0	0	0
PAC001329_s	0	1	0	5	0	0	0	0	0	0	0	0	0	0	5	11	0	0	0	0	0	0	0	0	0	0	0	0	0.0009	0	0.0053	0	0	0	0	0	0.0307	0	0	0	0	0	0.0062	0.0152	0	0	0	0	0
PAC001340_s	0	0	0	0	0	0	0	0	0	0	0	0	0	0	0	0	0	0	0	0	0	0	0	0	0	0	0	0	0	0	0	0	0	0	0	0	0.0066	0	0	0	0	0	0	0	0	0	0	0	0
PAC001341_s	0	0	0	0	0	0	0	0	0	0	0	0	0	0	2	0	0	0	0	0	0	0	0	0	0	0	0	0	0	0	0	0	0	0	0	0	0	0	0	0	0	0	0.0025	0	0	0	0	0	0
PAC001360_g_uc	0	0	34	16	0	0	0	0	0	0	0	2	0	0	0	0	0	0	0	0	0	0	0	3	0	0	0	0	0	0.0301	0.017	0	0	0	0	0	0	0	0	0.0008	0	0	0	0	0	0	0	0	0
PAC001361_s	1	4	33	58	0	0	0	3	1	17	0	11	0	0	1	0	0	0	21	7	0	0	0	1	0	0	0	0.001	0.0036	0.0292	0.0617	0	0	0	0.0017	0.0007	0	0.0186	0	0.0042	0	0	0.0012	0	0	0	0.0157	0.0063	0
PAC001362_g_uc	0	0	7	3	0	0	0	2	0	2	0	0	0	0	0	0	0	0	0	0	0	0	0	0	0	0	0	0	0	0.0062	0.0032	0	0	0	0.0012	0	0.0033	0.0022	0	0	0	0	0	0	0	0	0	0	0
PAC001362_s	0	0	31	0	0	0	0	0	0	1	0	1	0	0	0	0	0	0	0	0	0	0	0	0	0	0	0	0	0	0.0274	0	0	0	0	0	0	0	0.0011	0	0.0004	0	0	0	0	0	0	0	0	0
PAC001366_s	26	3	30	1	0	0	0	1002	2	383	0	98	8	2	34	0	0	0	0	6	0	7	28	63	3	11	0	0.0257	0.0027	0.0265	0.0011	0	0	0	0.5823	0.0014	0.0011	0.4195	0	0.0371	0.0088	0.0017	0.0421	0	0	0	0	0.0054	0
PAC001367_s	0	0	5	0	0	0	0	0	0	0	0	0	0	0	0	0	0	0	0	0	0	0	0	0	0	0	0	0	0	0.0044	0	0	0	0	0	0	0	0	0	0	0	0	0	0	0	0	0	0	0
PAC001368_s	0	0	8	0	0	0	0	0	0	0	0	0	0	0	0	0	0	0	0	0	0	0	0	0	0	0	0	0	0	0.0071	0	0	0	0	0	0	0	0	0	0	0	0	0	0	0	0	0	0	0
PAC001369_s	1	0	241	0	0	0	0	1	0	4	0	0	0	0	4	0	0	0	0	4	0	0	2	0	0	0	0	0.001	0	0.2132	0	0	0	0	0.0006	0	0	0.0044	0	0	0	0	0.0049	0	0	0	0	0.0036	0
PAC001370_s	0	0	13	0	0	0	0	0	0	0	0	0	0	0	0	0	0	0	0	0	0	0	0	0	0	0	0	0	0	0.0115	0	0	0	0	0	0	0	0	0	0	0	0	0	0	0	0	0	0	0
PAC001371_s	0	0	33	0	0	0	0	0	0	0	0	0	0	0	0	0	0	0	0	2	0	0	0	0	0	0	0	0	0	0.0292	0	0	0	0	0	0	0	0	0	0	0	0	0	0	0	0	0	0.0018	0
PAC001372_g_uc	0	0	0	15	0	2	0	0	0	0	0	6	0	0	28	7	0	0	0	0	0	0	0	0	0	0	0	0	0	0	0.016	0	0.002	0	0	0	0	0	0	0.0023	0	0	0.0346	0.0097	0	0	0	0	0
PAC001372_s	0	0	0	0	0	0	0	0	0	0	0	1	0	0	1	0	0	0	1	0	0	0	0	1	0	0	0	0	0	0	0	0	0	0	0	0	0	0	0	0.0004	0	0	0.0012	0	0	0	0.0007	0	0
PAC001373_s	0	0	0	0	0	0	0	0	0	4	0	0	0	0	0	0	0	0	0	0	0	0	0	0	0	0	0	0	0	0	0	0	0	0	0	0	0	0.0044	0	0	0	0	0	0	0	0	0	0	0
PAC001374_s	2	0	0	2	0	0	0	9	0	3	0	0	0	0	10	0	0	0	0	0	0	0	0	2	0	0	0	0.002	0	0	0.0021	0	0	0	0.0052	0	0	0.0033	0	0	0	0	0.0124	0	0	0	0	0	0
PAC001375_s	0	0	7	1	0	0	0	0	0	0	0	0	0	0	0	0	0	0	0	0	0	0	0	0	0	0	0	0	0	0.0062	0.0011	0	0	0	0	0	0.0011	0	0	0	0	0	0	0	0	0	0	0	0
PAC001376_s	1	0	0	0	0	0	0	0	0	3	0	2	0	0	8	0	0	0	0	3	0	0	0	0	0	0	0	0.001	0	0	0	0	0	0	0	0	0	0.0033	0	0.0008	0	0	0.0099	0	0	0	0	0.0027	0
PAC001377_s	0	1	0	0	0	0	0	0	0	1	0	9	0	0	0	0	0	0	0	0	0	0	0	2	0	1	0	0	0.0009	0	0	0	0	0	0	0	0	0.0011	0	0.0034	0	0	0	0	0	0	0	0	0
PAC001378_s	0	0	0	0	0	0	0	1	0	1	0	0	0	0	0	0	0	0	0	0	0	0	0	0	0	0	0	0	0	0	0	0	0	0	0.0006	0	0	0.0011	0	0	0	0	0	0	0	0	0	0	0
PAC001379_s	0	0	17	0	0	0	0	0	0	4	0	1	0	1	5	0	0	0	0	0	0	0	0	0	0	0	0	0	0	0.015	0	0	0	0	0	0	0.011	0.0044	0	0.0004	0	0.0008	0.0062	0	0	0	0	0	0
PAC001380_s	3	2	5	24	1	2	0	1	2	4	0	3	0	8	249	152	0	1	2	1	0	0	0	0	0	0	0	0.003	0.0018	0.0044	0.0255	0.001	0.002	0	0.0006	0.0014	0.0088	0.0044	0	0.0011	0	0.0068	0.3081	0.2099	0	0.0012	0.0015	0.0009	0
PAC001381_s	1	0	7	0	0	0	0	0	0	11	0	0	0	0	7	3	0	0	0	0	0	0	0	0	0	0	0	0.001	0	0.0062	0	0	0	0	0	0	0.0461	0.012	0	0	0	0	0.0087	0.0041	0	0	0	0	0
PAC001384_s	1	0	2	0	0	0	0	3	0	11	0	0	0	0	0	0	0	0	0	0	0	0	0	0	0	0	0	0.001	0	0.0018	0	0	0	0	0.0017	0	0.0022	0.012	0	0	0	0	0	0	0	0	0	0	0
PAC001385_g_uc	0	0	0	0	0	0	0	0	0	0	0	0	0	0	0	3	0	0	0	0	0	0	0	0	0	0	0	0	0	0	0	0	0	0	0	0	0	0	0	0	0	0	0	0.0041	0	0	0	0	0
PAC001387_s	0	0	0	0	0	0	0	7	0	2	0	0	0	0	5	0	0	0	0	0	0	0	0	0	0	0	0	0	0	0	0	0	0	0	0.0041	0	0	0.0022	0	0	0	0	0.0062	0	0	0	0	0	0
PAC001389_s	0	0	0	0	0	0	0	0	0	0	0	1	0	0	0	0	0	0	0	0	0	0	0	0	0	0	0	0	0	0	0	0	0	0	0	0	0	0	0	0.0004	0	0	0	0	0	0	0	0	0
PAC001390_s	0	0	0	0	0	0	0	0	0	0	0	0	0	0	0	0	0	0	0	0	0	0	0	0	0	0	0	0	0	0	0	0	0	0	0	0	0.0121	0	0	0	0	0	0	0	0	0	0	0	0
PAC001392_s	0	0	5	0	0	0	0	1	0	0	0	0	0	0	0	0	0	0	2	0	0	0	0	0	0	0	0	0	0	0.0044	0	0	0	0	0.0006	0	0	0	0	0	0	0	0	0	0	0	0.0015	0	0
PAC001394_s	3	0	0	0	0	0	0	9	0	25	0	30	0	0	21	33	0	1	5	9	0	0	2	48	0	23	0	0.003	0	0	0	0	0	0	0.0052	0	0.0077	0.0274	0	0.0113	0	0	0.026	0.0456	0	0.0012	0.0037	0.0081	0
PAC001395_s	0	0	0	0	0	0	0	0	0	0	0	0	0	0	0	0	0	0	2	1	0	0	0	0	0	0	0	0	0	0	0	0	0	0	0	0	0	0	0	0	0	0	0	0	0	0	0.0015	0.0009	0
PAC001396_s	0	0	31	0	0	0	0	2	0	3	0	1	0	2	27	0	0	0	2	0	0	2	0	0	0	0	0	0	0	0.0274	0	0	0	0	0.0012	0	0	0.0033	0	0.0004	0	0.0017	0.0334	0	0	0	0.0015	0	0
PAC001400_g_uc	2	0	2	50	0	0	0	0	0	3	0	0	0	0	2	4	0	0	0	0	0	0	0	0	0	0	0	0.002	0	0.0018	0.0532	0	0	0	0	0	0	0.0033	0	0	0	0	0.0025	0.0055	0	0	0	0	0
PAC001402_g_uc	0	0	11	0	0	0	0	0	0	0	0	0	0	3	0	0	0	0	0	0	0	0	0	0	0	0	0	0	0	0.0097	0	0	0	0	0	0	0	0	0	0	0	0.0025	0	0	0	0	0	0	0
PAC001402_s	0	0	0	0	0	0	0	0	0	0	0	0	0	1	1	0	0	0	0	0	0	0	0	0	0	0	0	0	0	0	0	0	0	0	0	0	0	0	0	0	0	0.0008	0.0012	0	0	0	0	0	0
PAC001408_g_uc	0	0	0	0	0	0	0	0	0	0	0	2	0	0	0	0	0	0	0	0	0	0	0	0	0	0	0	0	0	0	0	0	0	0	0	0	0	0	0	0.0008	0	0	0	0	0	0	0	0	0
PAC001408_s	0	0	0	0	0	0	0	0	0	0	1	0	0	0	0	0	0	0	0	0	0	3	0	0	0	0	0	0	0	0	0	0	0	0	0	0	0.0176	0	0.0013	0	0	0	0	0	0	0	0	0	0
PAC001410_s	0	0	2	0	0	0	0	0	0	0	0	0	0	0	1	0	0	0	0	0	0	0	0	0	0	0	0	0	0	0.0018	0	0	0	0	0	0	0.0066	0	0	0	0	0	0.0012	0	0	0	0	0	0
PAC001411_s	0	0	0	0	0	0	0	0	0	0	0	0	0	0	0	0	0	0	0	0	0	0	0	0	0	0	0	0	0	0	0	0	0	0	0	0	0.0055	0	0	0	0	0	0	0	0	0	0	0	0
PAC001413_s	2	0	0	0	0	0	0	0	0	1	0	0	0	0	0	0	0	0	0	0	0	0	0	0	0	0	0	0.002	0	0	0	0	0	0	0	0	0	0.0011	0	0	0	0	0	0	0	0	0	0	0
PAC001416_s	0	0	4	0	0	0	0	0	0	0	0	0	0	0	0	0	0	0	0	0	0	0	0	0	0	0	0	0	0	0.0035	0	0	0	0	0	0	0	0	0	0	0	0	0	0	0	0	0	0	0
PAC001417_s	0	0	46	0	0	0	0	0	0	0	0	0	4	0	0	0	0	0	0	0	0	0	0	0	1	0	0	0	0	0.0407	0	0	0	0	0	0	0.0088	0	0	0	0.0044	0	0	0	0	0	0	0	0
PAC001427_s	0	0	0	0	0	0	0	0	0	0	0	0	0	1	5	0	0	0	0	0	0	0	0	0	0	0	0	0	0	0	0	0	0	0	0	0	0	0	0	0	0	0.0008	0.0062	0	0	0	0	0	0
PAC001430_s	0	0	0	0	0	0	0	0	2	0	0	0	0	0	0	0	0	0	0	0	0	0	0	0	0	0	0	0	0	0	0	0	0	0	0	0.0014	0	0	0	0	0	0	0	0	0	0	0	0	0
PAC001432_s	0	0	0	0	0	0	0	0	0	1	0	0	0	0	0	0	0	0	0	2	0	0	0	0	0	0	0	0	0	0	0	0	0	0	0	0	0	0.0011	0	0	0	0	0	0	0	0	0	0.0018	0
PAC001433_s	4	0	0	0	0	0	0	3	0	0	0	3	0	0	0	0	0	0	3	1	0	0	0	0	0	0	0	0.004	0	0	0	0	0	0	0.0017	0	0.0066	0	0	0.0011	0	0	0	0	0	0	0.0022	0.0009	0
PAC001434_s	0	0	0	0	0	0	0	2	0	7	0	1	1	0	0	0	0	0	0	2	0	0	0	0	0	0	0	0	0	0	0	0	0	0	0.0012	0	0.0088	0.0077	0	0.0004	0.0011	0	0	0	0	0	0	0.0018	0
PAC001437_g_uc	6	2	9	0	0	0	0	2	0	5	0	0	0	0	4	3	0	0	0	3	0	0	0	0	0	0	0	0.0059	0.0018	0.008	0	0	0	0	0.0012	0	0.0088	0.0055	0	0	0	0	0.0049	0.0041	0	0	0	0.0027	0
PAC001439_s	0	0	0	0	0	0	0	0	0	0	0	0	0	0	0	0	0	0	0	2	0	0	0	0	0	0	0	0	0	0	0	0	0	0	0	0	0	0	0	0	0	0	0	0	0	0	0	0.0018	0
PAC001440_g_uc	0	0	7	1	0	0	0	0	0	0	0	0	0	0	0	0	0	0	0	0	0	0	0	0	0	0	0	0	0	0.0062	0.0011	0	0	0	0	0	0	0	0	0	0	0	0	0	0	0	0	0	0
PAC001443_s	0	0	15	0	0	0	0	0	0	0	0	0	0	0	0	0	0	0	0	0	0	0	0	0	0	0	0	0	0	0.0133	0	0	0	0	0	0	0	0	0	0	0	0	0	0	0	0	0	0	0
PAC001446_s	0	0	0	0	0	0	0	0	0	0	0	0	0	0	0	0	0	0	0	0	0	1	0	0	0	0	0	0	0	0	0	0	0	0	0	0	0	0	0	0	0	0	0	0	0	0	0	0	0
PAC001448_s	0	2	0	1	0	0	0	0	0	0	0	0	0	1	0	0	0	0	0	0	0	0	0	0	0	0	0	0	0.0018	0	0.0011	0	0	0	0	0	0	0	0	0	0	0.0008	0	0	0	0	0	0	0
PAC001456_g_uc	0	0	0	0	0	0	0	0	0	0	0	0	0	0	4	0	0	0	0	0	0	0	0	0	0	0	0	0	0	0	0	0	0	0	0	0	0	0	0	0	0	0	0.0049	0	0	0	0	0	0
PAC001456_s	0	0	0	24	0	0	0	0	0	0	0	0	0	1	133	10	0	0	0	0	0	1	0	0	0	0	0	0	0	0	0.0255	0	0	0	0	0	0	0	0	0	0	0.0008	0.1646	0.0138	0	0	0	0	0
PAC001457_g_uc	0	0	0	0	0	0	0	0	0	0	0	2	0	0	0	0	0	0	0	0	0	0	0	0	0	0	0	0	0	0	0	0	0	0	0	0	0	0	0	0.0008	0	0	0	0	0	0	0	0	0
PAC001458_g_uc	0	0	0	0	0	0	0	0	0	2	0	0	0	0	0	0	0	0	0	0	0	0	0	0	0	0	0	0	0	0	0	0	0	0	0	0	0	0.0022	0	0	0	0	0	0	0	0	0	0	0
PAC001459_s	0	0	0	0	0	0	0	0	0	0	0	0	0	0	0	0	0	0	0	0	0	0	0	0	0	0	0	0	0	0	0	0	0	0	0	0	0.0187	0	0	0	0	0	0	0	0	0	0	0	0
PAC001463_s	1	0	0	0	0	0	0	0	0	1	0	0	0	0	0	0	0	0	0	0	0	0	0	0	0	0	0	0.001	0	0	0	0	0	0	0	0	0	0.0011	0	0	0	0	0	0	0	0	0	0	0
PAC001464_s	0	0	0	1	0	0	0	0	0	0	0	0	0	0	0	0	0	0	0	0	0	0	0	0	0	0	0	0	0	0	0.0011	0	0	0	0	0	0	0	0	0	0	0	0	0	0	0	0	0	0
PAC001465_g_uc	0	0	0	0	0	0	0	0	0	0	0	0	0	0	0	0	0	0	0	0	0	0	0	0	0	0	0	0	0	0	0	0	0	0	0	0	0.0055	0	0	0	0	0	0	0	0	0	0	0	0
PAC001468_g_uc	0	0	10	0	0	0	0	0	0	0	0	0	0	0	0	0	0	0	0	0	0	0	0	0	0	0	0	0	0	0.0088	0	0	0	0	0	0	0	0	0	0	0	0	0	0	0	0	0	0	0
PAC001472_g_uc	0	0	0	0	0	0	0	0	0	0	0	0	0	0	0	0	0	0	0	0	0	0	0	0	0	0	0	0	0	0	0	0	0	0	0	0	0.0022	0	0	0	0	0	0	0	0	0	0	0	0
PAC001473_s	0	0	0	0	0	0	0	0	0	0	0	0	0	0	0	2	0	0	0	0	0	0	0	0	0	0	0	0	0	0	0	0	0	0	0	0	0	0	0	0	0	0	0	0.0028	0	0	0	0	0
PAC001474_s	0	0	0	0	0	0	0	0	0	0	0	0	0	0	0	0	0	0	0	0	0	0	0	0	1	1	0	0	0	0	0	0	0	0	0	0	0	0	0	0	0	0	0	0	0	0	0	0	0
PAC001479_s	0	2	15	0	0	0	0	0	0	0	0	0	0	0	0	0	0	0	0	0	0	0	0	0	0	0	0	0	0.0018	0.0133	0	0	0	0	0	0	0.0187	0	0	0	0	0	0	0	0	0	0	0	0
PAC001480_g_uc	0	0	0	0	0	0	0	0	0	0	0	0	0	0	2	0	0	0	0	0	0	0	0	0	0	0	0	0	0	0	0	0	0	0	0	0	0	0	0	0	0	0	0.0025	0	0	0	0	0	0
PAC001486_s	0	0	0	0	0	1	0	3	0	4	0	0	0	1	0	0	0	0	0	0	0	0	0	0	0	0	0	0	0	0	0	0	0.001	0	0.0017	0	0	0.0044	0	0	0	0.0008	0	0	0	0	0	0	0
PAC001487_s	0	0	0	0	0	0	0	3	0	4	0	41	0	0	0	0	0	0	1	0	0	0	0	0	0	0	0	0	0	0	0	0	0	0	0.0017	0	0	0.0044	0	0.0155	0	0	0	0	0	0	0.0007	0	0
PAC001488_s group	1	0	4	1	0	3	0	1	0	1	0	2	0	11	12	17	0	0	0	0	1	0	0	0	0	0	0	0.001	0	0.0035	0.0011	0	0.003	0	0.0006	0	0.045	0.0011	0	0.0008	0	0.0093	0.0148	0.0235	0	0	0	0	0.0007
PAC001489_s	4	1	0	0	0	0	0	17	0	5	0	17	0	0	0	0	0	0	0	2	0	0	0	5	0	0	0	0.004	0.0009	0	0	0	0	0	0.0099	0	0	0.0055	0	0.0064	0	0	0	0	0	0	0	0.0018	0
PAC001490_s	5	0	17	0	0	2	1	278	2	708	2	15	1	0	103	17	0	0	2	5	0	1	0	1	10	0	1	0.005	0	0.015	0	0	0.002	0.0007	0.1616	0.0014	0.1054	0.7754	0.0026	0.0057	0.0011	0	0.1274	0.0235	0	0	0.0015	0.0045	0
PAC001491_s group	0	6	117	4	2	52	2	5	4	11	1	21	4	0	25	128	4	5	14	6	0	4	3	33	0	12	4	0	0.0055	0.1035	0.0043	0.002	0.0521	0.0014	0.0029	0.0028	0.9837	0.012	0.0013	0.0079	0.0044	0	0.0309	0.1767	0.0073	0.006	0.0105	0.0054	0
PAC001493_s	0	0	0	0	0	0	0	11	0	0	0	0	0	0	0	0	0	0	0	0	0	0	0	0	0	0	0	0	0	0	0	0	0	0	0.0064	0	0	0	0	0	0	0	0	0	0	0	0	0	0
PAC001495_s group	3	0	0	0	0	1	0	0	0	2	0	11	0	4	6	0	1	0	4	0	0	0	0	0	0	0	0	0.003	0	0	0	0	0.001	0	0	0	0	0.0022	0	0.0042	0	0.0034	0.0074	0	0.0018	0	0.003	0	0
PAC001500_s	0	1	0	86	0	0	1	0	0	1	0	0	0	1	9	40	1	2	0	1	1	0	0	0	0	0	0	0	0.0009	0	0.0916	0	0	0.0007	0	0	0.0285	0.0011	0	0	0	0.0008	0.0111	0.0552	0.0018	0.0024	0	0.0009	0.0007
PAC001501_s	0	0	36	0	0	0	0	0	0	0	0	0	0	0	0	0	0	0	0	0	0	0	0	0	0	0	0	0	0	0.0318	0	0	0	0	0	0	0.0011	0	0	0	0	0	0	0	0	0	0	0	0
PAC001502_s	0	0	25	0	0	0	0	0	0	0	0	0	0	0	0	0	0	0	0	0	0	0	0	0	0	0	0	0	0	0.0221	0	0	0	0	0	0	0.0099	0	0	0	0	0	0	0	0	0	0	0	0
PAC001503_s	0	0	20	0	0	0	0	0	0	0	0	0	0	0	0	4	0	0	0	0	0	0	0	0	0	0	0	0	0	0.0177	0	0	0	0	0	0	0	0	0	0	0	0	0	0.0055	0	0	0	0	0
PAC001505_s	0	6	0	0	0	7	0	6	0	6	0	2	0	5	2	0	0	0	0	0	1	0	0	0	0	0	0	0	0.0055	0	0	0	0.007	0	0.0035	0	0.0033	0.0066	0	0.0008	0	0.0042	0.0025	0	0	0	0	0	0.0007
PAC001506_s	1	0	1	2	0	0	0	0	0	0	0	0	0	0	0	0	0	0	0	0	0	0	0	0	2	0	0	0.001	0	0.0009	0.0021	0	0	0	0	0	0	0	0	0	0	0	0	0	0	0	0	0	0
PAC001507_s	0	0	0	0	0	0	0	0	0	0	0	0	0	0	0	7	0	0	0	0	0	0	0	0	0	0	0	0	0	0	0	0	0	0	0	0	0	0	0	0	0	0	0	0.0097	0	0	0	0	0
PAC001509_s	0	0	13	0	0	0	0	0	0	0	0	0	0	0	2	0	0	0	3	0	0	0	0	0	1	0	5	0	0	0.0115	0	0	0	0	0	0	0.0307	0	0	0	0	0	0.0025	0	0	0	0.0022	0	0
PAC001515_s	0	0	0	2	0	0	0	0	0	1	0	2	0	2	0	0	2	0	0	0	1	0	0	0	0	0	0	0	0	0	0.0021	0	0	0	0	0	0	0.0011	0	0.0008	0	0.0017	0	0	0.0036	0	0	0	0.0007
PAC001516_g_uc	6	0	0	21	0	0	0	67	3	85	0	0	0	0	3	3	0	0	0	0	0	0	0	0	0	0	0	0.0059	0	0	0.0224	0	0	0	0.0389	0.0021	0.0022	0.0931	0	0	0	0	0.0037	0.0041	0	0	0	0	0
PAC001518_s	0	0	19	0	0	0	0	0	0	4	0	5	0	0	0	0	0	0	0	0	0	0	0	0	0	0	0	0	0	0.0168	0	0	0	0	0	0	0.0011	0.0044	0	0.0019	0	0	0	0	0	0	0	0	0
PAC001519_s	0	0	0	0	0	0	0	0	0	2	0	2	0	0	0	0	0	0	0	0	0	0	1	0	0	0	0	0	0	0	0	0	0	0	0	0	0	0.0022	0	0.0008	0	0	0	0	0	0	0	0	0
PAC001521_s	1	0	80	0	0	0	0	0	3	6	0	0	0	0	56	25	1	0	0	0	0	0	2	0	0	0	0	0.001	0	0.0708	0	0	0	0	0	0.0021	0.0242	0.0066	0	0	0	0	0.0693	0.0345	0.0018	0	0	0	0
PAC001524_g_uc	0	0	0	0	0	0	0	0	0	0	0	0	0	0	0	0	0	0	2	0	0	0	0	0	0	0	0	0	0	0	0	0	0	0	0	0	0	0	0	0	0	0	0	0	0	0	0.0015	0	0
PAC001524_s	0	0	0	0	0	0	0	0	0	0	0	0	0	0	0	0	0	0	0	0	0	0	0	0	0	0	0	0	0	0	0	0	0	0	0	0	0.0121	0	0	0	0	0	0	0	0	0	0	0	0
PAC001525_s	0	0	0	0	0	0	0	0	0	0	0	2	0	0	23	0	0	0	0	0	0	2	0	0	0	0	0	0	0	0	0	0	0	0	0	0	0	0	0	0.0008	0	0	0.0285	0	0	0	0	0	0
PAC001526_s	0	0	0	0	0	0	0	0	0	1	0	0	0	0	0	2	0	0	0	0	0	0	0	0	0	0	0	0	0	0	0	0	0	0	0	0	0	0.0011	0	0	0	0	0	0.0028	0	0	0	0	0
PAC001527_s	0	0	0	0	0	0	13	0	0	0	0	22	0	0	0	0	0	0	0	0	0	0	2	0	0	0	0	0	0	0	0	0	0	0.009	0	0	0	0	0	0.0083	0	0	0	0	0	0	0	0	0
PAC001530_s	0	2	225	0	0	0	0	0	0	0	0	0	0	0	0	0	0	0	0	0	0	0	0	0	0	0	0	0	0.0018	0.199	0	0	0	0	0	0	0	0	0	0	0	0	0	0	0	0	0	0	0
PAC001533_s	5	0	4	0	2	0	0	1	0	8	0	10	0	0	0	0	0	0	0	1	0	0	0	1	0	0	0	0.005	0	0.0035	0	0.002	0	0	0.0006	0	0	0.0088	0	0.0038	0	0	0	0	0	0	0	0.0009	0
PAC001534_s	0	0	0	0	0	0	0	16	0	3	0	8	0	0	0	0	0	0	0	0	0	0	0	1	0	0	0	0	0	0	0	0	0	0	0.0093	0	0	0.0033	0	0.003	0	0	0	0	0	0	0	0	0
PAC001535_s group	2	2	7	2	1	0	1	1	0	22	0	1	1	2	390	255	0	2	3	7	0	5	3	0	0	0	0	0.002	0.0018	0.0062	0.0021	0.001	0	0.0007	0.0006	0	0.011	0.0241	0	0.0004	0.0011	0.0017	0.4825	0.3521	0	0.0024	0.0022	0.0063	0
PAC001536_s	2	13	63	346	2	0	0	10	1	0	0	8	0	0	22	47	1	1	1	0	0	0	0	0	0	0	9	0.002	0.0118	0.0557	0.3683	0.002	0	0	0.0058	0.0007	0.1285	0	0	0.003	0	0	0.0272	0.0649	0.0018	0.0012	0.0007	0	0
PAC001540_s	0	0	0	0	0	0	0	0	0	0	0	0	0	0	3	0	0	0	0	0	0	0	0	0	0	0	0	0	0	0	0	0	0	0	0	0	0	0	0	0	0	0	0.0037	0	0	0	0	0	0
PAC001542_s	0	3	7	0	0	0	0	0	0	5	0	0	0	0	2	0	0	0	0	0	0	0	0	0	0	0	0	0	0.0027	0.0062	0	0	0	0	0	0	0	0.0055	0	0	0	0	0.0025	0	0	0	0	0	0
PAC001543_s	0	0	100	24	0	1	0	0	0	1	0	2	0	1	0	0	0	0	2	0	0	0	1	0	0	0	0	0	0	0.0884	0.0255	0	0.001	0	0	0	0.0055	0.0011	0	0.0008	0	0.0008	0	0	0	0	0.0015	0	0
PAC001544_g_uc	0	0	0	0	0	0	0	0	0	0	0	0	0	0	15	0	0	0	4	0	0	0	0	0	0	0	0	0	0	0	0	0	0	0	0	0	0	0	0	0	0	0	0.0186	0	0	0	0.003	0	0
PAC001547_s	0	0	13	29	0	0	0	4	2	8	0	1	0	0	4	36	0	0	0	0	0	0	0	0	2	0	0	0	0	0.0115	0.0309	0	0	0	0.0023	0.0014	0.0318	0.0088	0	0.0004	0	0	0.0049	0.0497	0	0	0	0	0
PAC001548_s	14	3	0	41	0	2	4	4	0	3	0	1	0	0	68	17	0	0	5	0	0	0	0	0	5	0	0	0.0139	0.0027	0	0.0436	0	0.002	0.0028	0.0023	0	0	0.0033	0	0.0004	0	0	0.0841	0.0235	0	0	0.0037	0	0
PAC001549_s	0	0	1	0	0	0	0	0	0	0	0	0	0	0	0	0	0	0	0	0	0	0	0	0	0	0	0	0	0	0.0009	0	0	0	0	0	0	0.0088	0	0	0	0	0	0	0	0	0	0	0	0
PAC001550_s	0	0	6	0	0	0	0	0	0	3	0	1	0	0	3	0	0	1	0	0	0	0	0	0	0	0	0	0	0	0.0053	0	0	0	0	0	0	0.0417	0.0033	0	0.0004	0	0	0.0037	0	0	0.0012	0	0	0
PAC001553_s	0	0	0	2	0	0	0	13	0	27	0	0	0	0	0	0	0	0	0	0	0	0	0	0	0	0	0	0	0	0	0.0021	0	0	0	0.0076	0	0	0.0296	0	0	0	0	0	0	0	0	0	0	0
PAC001554_s	4	1	23	0	0	0	0	5	0	1	0	1	0	1	0	0	0	0	5	0	0	0	0	0	0	0	0	0.004	0.0009	0.0203	0	0	0	0	0.0029	0	0	0.0011	0	0.0004	0	0.0008	0	0	0	0	0.0037	0	0
PAC001556_s	2	2	19	0	0	0	0	0	3	0	0	3	0	0	7	19	0	0	2	0	0	0	0	0	8	0	0	0.002	0.0018	0.0168	0	0	0	0	0	0.0021	0.0373	0	0	0.0011	0	0	0.0087	0.0262	0	0	0.0015	0	0
PAC001557_s	0	0	0	0	0	0	0	0	0	8	0	0	0	4	55	0	0	2	0	0	0	0	0	0	0	0	0	0	0	0	0	0	0	0	0	0	0	0.0088	0	0	0	0.0034	0.068	0	0	0.0024	0	0	0
PAC001558_s	1	0	58	29	1	0	6	1	0	17	1	23	6	0	123	42	0	0	2	3	2	11	0	8	0	2	8	0.001	0	0.0513	0.0309	0.001	0	0.0042	0.0006	0	0.1032	0.0186	0.0013	0.0087	0.0066	0	0.1522	0.058	0	0	0.0015	0.0027	0.0014
PAC001559_s	0	0	0	0	0	0	0	18	0	22	0	2	0	0	0	0	0	0	0	0	0	0	0	0	0	0	0	0	0	0	0	0	0	0	0.0105	0	0	0.0241	0	0.0008	0	0	0	0	0	0	0	0	0
PAC001560_s	3	1	143	0	0	1	0	0	0	0	0	2	0	0	211	115	0	1	0	8	0	1	1	0	0	0	0	0.003	0.0009	0.1265	0	0	0.001	0	0	0	0.0077	0	0	0.0008	0	0	0.2611	0.1588	0	0.0012	0	0.0072	0
PAC001563_g_uc	6	0	6	0	0	0	0	0	0	7	0	0	0	0	0	0	0	0	0	0	0	0	0	0	0	0	0	0.0059	0	0.0053	0	0	0	0	0	0	0.0143	0.0077	0	0	0	0	0	0	0	0	0	0	0
PAC001563_s	0	0	0	0	0	0	0	0	0	0	0	4	0	0	1	0	0	0	0	0	0	0	0	0	0	0	0	0	0	0	0	0	0	0	0	0	0	0	0	0.0015	0	0	0.0012	0	0	0	0	0	0
PAC001565_s	2	0	0	0	0	0	0	0	0	0	0	0	0	0	0	0	0	0	0	0	0	0	0	0	0	0	0	0.002	0	0	0	0	0	0	0	0	0	0	0	0	0	0	0	0	0	0	0	0	0
PAC001571_s	0	0	4	1	0	0	0	0	0	0	0	0	0	0	0	0	0	0	0	0	0	0	0	0	0	0	0	0	0	0.0035	0.0011	0	0	0	0	0	0	0	0	0	0	0	0	0	0	0	0	0	0
PAC001572_g_uc	0	0	0	0	2	0	0	0	0	0	0	0	0	0	0	0	0	0	0	0	0	0	0	0	0	0	0	0	0	0	0	0.002	0	0	0	0	0	0	0	0	0	0	0	0	0	0	0	0	0
PAC001572_s	0	0	0	0	1	0	0	0	0	0	0	0	0	0	0	0	0	0	0	0	0	0	0	0	0	0	0	0	0	0	0	0.001	0	0	0	0	0	0	0	0	0	0	0	0	0	0	0	0	0
PAC001573_g_uc	0	0	0	0	0	0	0	0	0	0	0	3	0	0	4	0	0	0	0	0	0	0	0	0	0	0	0	0	0	0	0	0	0	0	0	0	0	0	0	0.0011	0	0	0.0049	0	0	0	0	0	0
PAC001573_s	0	0	0	0	0	0	0	2	0	1	1	0	0	0	4	0	0	0	0	0	0	0	2	0	0	0	0	0	0	0	0	0	0	0	0.0012	0	0	0.0011	0.0013	0	0	0	0.0049	0	0	0	0	0	0
PAC001574_s group	2	3	342	39	0	0	0	4	0	10	0	0	0	0	0	0	0	1	0	0	0	0	0	0	0	0	0	0.002	0.0027	0.3025	0.0415	0	0	0	0.0023	0	0.0099	0.011	0	0	0	0	0	0	0	0.0012	0	0	0
PAC001576_s	3	0	0	0	0	0	0	0	0	0	0	2	0	0	0	0	0	0	0	0	0	0	0	0	0	0	0	0.003	0	0	0	0	0	0	0	0	0	0	0	0.0008	0	0	0	0	0	0	0	0	0
PAC001579_s	3	0	0	0	0	0	0	0	0	1	0	0	0	0	5	0	0	0	0	1	0	0	0	0	0	0	0	0.003	0	0	0	0	0	0	0	0	0	0.0011	0	0	0	0	0.0062	0	0	0	0	0.0009	0
PAC001581_s	0	0	0	0	0	0	0	0	0	0	0	2	0	0	4	0	0	0	0	0	0	0	0	1	0	0	0	0	0	0	0	0	0	0	0	0	0	0	0	0.0008	0	0	0.0049	0	0	0	0	0	0
PAC001582_s	0	0	0	0	0	0	0	0	0	2	0	2	0	0	0	0	0	0	0	0	0	0	0	0	0	0	0	0	0	0	0	0	0	0	0	0	0	0.0022	0	0.0008	0	0	0	0	0	0	0	0	0
PAC001583_s	67	2	199	0	3	3	0	0	1	0	0	6	0	0	44	54	0	0	11	6	0	0	0	2	2	0	1	0.0663	0.0018	0.176	0	0.003	0.003	0	0	0.0007	0.1998	0	0	0.0023	0	0	0.0544	0.0746	0	0	0.0082	0.0054	0
PAC001584_s group	0	0	0	0	0	0	0	0	0	0	0	0	0	0	2	0	0	0	0	0	0	0	0	0	0	0	0	0	0	0	0	0	0	0	0	0	0	0	0	0	0	0	0.0025	0	0	0	0	0	0
PAC001585_s group	0	0	275	1	2	7	3	0	0	4	0	4	2	14	27	81	0	0	3	10	0	0	0	0	1	0	1	0	0	0.2432	0.0011	0.002	0.007	0.0021	0	0	0.101	0.0044	0	0.0015	0.0022	0.0119	0.0334	0.1118	0	0	0.0022	0.009	0
PAC001587_s	0	0	1	0	0	0	0	0	0	0	0	0	0	0	1	0	0	0	0	0	0	0	0	0	0	0	0	0	0	0.0009	0	0	0	0	0	0	0.011	0	0	0	0	0	0.0012	0	0	0	0	0	0
PAC001588_g_uc	5	0	2	0	0	0	0	0	0	6	3	3	0	0	0	0	0	0	0	0	0	0	0	0	0	0	0	0.005	0	0.0018	0	0	0	0	0	0	0.0285	0.0066	0.0039	0.0011	0	0	0	0	0	0	0	0	0
PAC001594_s	0	0	0	0	0	0	0	0	0	0	0	3	0	0	0	0	0	0	0	0	0	0	0	0	0	0	0	0	0	0	0	0	0	0	0	0	0.0066	0	0	0.0011	0	0	0	0	0	0	0	0	0
PAC001597_s	0	2	0	0	19	0	0	1	2	0	0	0	3	0	0	0	0	0	0	1	0	0	0	0	2	0	0	0	0.0018	0	0	0.019	0	0	0.0006	0.0014	0	0	0	0	0.0033	0	0	0	0	0	0	0.0009	0
PAC001601_s	0	0	0	0	0	0	0	0	0	2	0	2	0	0	59	45	0	1	0	1	0	0	0	0	0	0	0	0	0	0	0	0	0	0	0	0	0	0.0022	0	0.0008	0	0	0.073	0.0621	0	0.0012	0	0.0009	0
PAC001602_s	0	0	0	0	0	0	0	0	0	0	0	0	0	0	0	0	0	0	1	1	0	0	0	0	0	0	0	0	0	0	0	0	0	0	0	0	0.0055	0	0	0	0	0	0	0	0	0	0.0007	0.0009	0
PAC001604_s	0	0	0	0	0	0	0	5	0	0	0	2	0	0	0	0	0	0	0	0	0	0	0	0	0	0	0	0	0	0	0	0	0	0	0.0029	0	0	0	0	0.0008	0	0	0	0	0	0	0	0	0
PAC001605_s	1	2	0	0	0	0	1	0	0	0	0	0	0	0	0	0	0	0	0	0	0	0	0	0	0	0	0	0.001	0.0018	0	0	0	0	0.0007	0	0	0	0	0	0	0	0	0	0	0	0	0	0	0
PAC001608_s	0	0	5	0	0	0	0	0	0	0	0	0	0	0	3	0	0	0	0	0	0	0	0	0	0	0	0	0	0	0.0044	0	0	0	0	0	0	0	0	0	0	0	0	0.0037	0	0	0	0	0	0
PAC001612_g_uc	0	0	0	0	0	0	0	0	0	3	0	2	0	0	0	0	0	0	0	0	0	0	0	0	0	0	0	0	0	0	0	0	0	0	0	0	0	0.0033	0	0.0008	0	0	0	0	0	0	0	0	0
PAC001612_s	0	0	1	0	0	0	0	0	0	4	0	0	0	0	0	0	0	0	0	0	0	0	0	0	0	0	0	0	0	0.0009	0	0	0	0	0	0	0	0.0044	0	0	0	0	0	0	0	0	0	0	0
PAC001615_s	0	3	11	0	0	0	0	0	0	0	0	0	0	0	2	0	0	0	0	0	0	0	0	0	0	0	0	0	0.0027	0.0097	0	0	0	0	0	0	0.0231	0	0	0	0	0	0.0025	0	0	0	0	0	0
PAC001624_s	13	0	2	0	0	0	0	2	0	6	0	5	0	1	20	7	0	0	0	0	0	0	3	1	0	1	0	0.0129	0	0.0018	0	0	0	0	0.0012	0	0.0198	0.0066	0	0.0019	0	0.0008	0.0247	0.0097	0	0	0	0	0
PAC001626_s	0	0	20	0	0	0	0	0	0	2	0	0	0	0	0	0	0	0	0	0	0	0	0	0	0	0	0	0	0	0.0177	0	0	0	0	0	0	0	0.0022	0	0	0	0	0	0	0	0	0	0	0
PAC001632_s	0	0	0	0	0	0	0	0	0	0	0	0	0	0	0	0	0	0	2	0	0	0	0	0	0	0	0	0	0	0	0	0	0	0	0	0	0	0	0	0	0	0	0	0	0	0	0.0015	0	0
PAC001637_g_uc	0	0	0	0	0	0	0	0	0	0	0	0	0	0	10	0	0	0	0	0	0	0	0	0	0	0	0	0	0	0	0	0	0	0	0	0	0	0	0	0	0	0	0.0124	0	0	0	0	0	0
PAC001641_s	0	0	20	0	0	0	0	0	0	0	0	0	0	0	0	0	0	0	0	1	0	0	1	0	0	0	0	0	0	0.0177	0	0	0	0	0	0	0.0505	0	0	0	0	0	0	0	0	0	0	0.0009	0
PAC001646_s	0	0	0	0	0	0	0	0	0	0	0	0	0	0	0	0	0	0	1	0	0	0	0	0	0	0	0	0	0	0	0	0	0	0	0	0	0	0	0	0	0	0	0	0	0	0	0.0007	0	0
PAC001647_s	0	0	0	0	0	0	0	0	0	0	0	2	0	0	0	0	0	0	0	0	0	0	0	0	0	0	0	0	0	0	0	0	0	0	0	0	0.0055	0	0	0.0008	0	0	0	0	0	0	0	0	0
PAC001650_s	5	0	0	0	0	0	0	0	0	0	0	0	0	0	5	0	0	0	0	0	0	0	0	0	0	0	0	0.005	0	0	0	0	0	0	0	0	0	0	0	0	0	0	0.0062	0	0	0	0	0	0
PAC001651_s	0	0	8	0	0	1	0	0	0	0	0	0	0	0	0	0	0	0	0	0	0	0	0	0	0	0	0	0	0	0.0071	0	0	0.001	0	0	0	0	0	0	0	0	0	0	0	0	0	0	0	0
PAC001654_s	1	0	1	0	0	0	0	0	0	0	0	0	0	0	0	0	0	0	0	0	0	0	0	0	0	0	0	0.001	0	0.0009	0	0	0	0	0	0	0.0362	0	0	0	0	0	0	0	0	0	0	0	0
PAC001657_s	0	0	0	0	0	0	0	0	0	13	0	0	0	0	0	0	0	0	0	0	0	0	0	0	0	0	3	0	0	0	0	0	0	0	0	0	0	0.0142	0	0	0	0	0	0	0	0	0	0	0
PAC001658_s	0	1	0	0	0	3	0	0	0	0	0	0	0	0	0	0	0	0	1	0	0	0	0	0	0	0	0	0	0.0009	0	0	0	0.003	0	0	0	0.0055	0	0	0	0	0	0	0	0	0	0.0007	0	0
PAC001659_s	0	0	0	0	0	0	0	0	0	0	0	1	0	0	1	0	0	0	1	0	0	0	0	0	0	0	0	0	0	0	0	0	0	0	0	0	0.0274	0	0	0.0004	0	0	0.0012	0	0	0	0.0007	0	0
PAC001662_s	0	1	0	0	0	0	0	0	0	4	0	1	0	0	0	0	0	0	0	0	0	0	0	0	0	0	0	0	0.0009	0	0	0	0	0	0	0	0	0.0044	0	0.0004	0	0	0	0	0	0	0	0	0
PAC001663_g_uc	0	0	0	0	0	0	0	0	0	0	0	20	0	0	0	0	0	0	0	0	0	0	0	0	0	0	0	0	0	0	0	0	0	0	0	0	0.0022	0	0	0.0076	0	0	0	0	0	0	0	0	0
PAC001665_s	0	0	0	0	0	0	0	1	0	2	0	0	0	0	0	0	0	0	0	0	0	0	0	0	0	0	0	0	0	0	0	0	0	0	0.0006	0	0.0209	0.0022	0	0	0	0	0	0	0	0	0	0	0
PAC001666_s	0	0	0	0	0	0	0	0	0	0	0	0	0	0	0	0	0	0	0	0	0	0	0	1	0	0	0	0	0	0	0	0	0	0	0	0	0	0	0	0	0	0	0	0	0	0	0	0	0
PAC001667_s	0	0	45	0	0	0	0	0	1	0	0	4	0	0	5	0	0	0	0	0	0	0	0	0	0	0	0	0	0	0.0398	0	0	0	0	0	0.0007	0	0	0	0.0015	0	0	0.0062	0	0	0	0	0	0
PAC001668_s	0	0	25	0	0	0	0	0	0	0	0	0	0	0	0	1	0	0	0	0	0	0	0	0	0	0	0	0	0	0.0221	0	0	0	0	0	0	0.0329	0	0	0	0	0	0	0.0014	0	0	0	0	0
PAC001669_s	1	0	96	0	0	0	0	9	0	12	0	6	0	0	5	0	0	0	0	0	0	0	0	0	0	0	0	0.001	0	0.0849	0	0	0	0	0.0052	0	0.0066	0.0131	0	0.0023	0	0	0.0062	0	0	0	0	0	0
PAC001671_s	9	2	0	0	0	0	0	0	0	0	0	0	0	0	0	0	0	0	1	2	0	0	0	0	0	0	0	0.0089	0.0018	0	0	0	0	0	0	0	0.0154	0	0	0	0	0	0	0	0	0	0.0007	0.0018	0
PAC001674_s	78	84	257	46	0	1	4	17	20	104	0	14	0	4	15	35	1	0	139	3	0	1	9	148	18	72	1	0.0772	0.0765	0.2273	0.049	0	0.001	0.0028	0.0099	0.014	0.146	0.1139	0	0.0053	0	0.0034	0.0186	0.0483	0.0018	0	0.1041	0.0027	0
PAC001679_g_uc	7	0	40	4	0	2	0	6	0	435	0	32	0	5	21	3	0	0	0	20	0	0	7	15	0	0	0	0.0069	0	0.0354	0.0043	0	0.002	0	0.0035	0	0.0209	0.4764	0	0.0121	0	0.0042	0.026	0.0041	0	0	0	0.0181	0
PAC001679_s	1	0	0	0	0	0	0	0	0	0	0	0	0	0	0	0	0	0	0	0	0	0	0	0	0	0	0	0.001	0	0	0	0	0	0	0	0	0	0	0	0	0	0	0	0	0	0	0	0	0
PAC001681_s	2	2	0	11	0	0	0	1	0	1	0	0	0	0	0	0	0	0	0	0	0	0	0	0	0	0	0	0.002	0.0018	0	0.0117	0	0	0	0.0006	0	0	0.0011	0	0	0	0	0	0	0	0	0	0	0
PAC001682_s	3	0	0	0	0	0	0	0	0	0	0	0	0	0	3	0	0	0	0	1	0	0	0	0	0	0	0	0.003	0	0	0	0	0	0	0	0	0	0	0	0	0	0	0.0037	0	0	0	0	0.0009	0
PAC001684_s	0	0	13	0	0	0	2	0	0	0	0	0	0	0	0	0	0	0	0	0	0	0	0	0	0	0	0	0	0	0.0115	0	0	0	0.0014	0	0	0	0	0	0	0	0	0	0	0	0	0	0	0
PAC001688_s	0	0	0	0	0	0	2	0	0	0	0	0	0	0	0	0	0	0	0	0	0	0	0	0	0	0	0	0	0	0	0	0	0	0.0014	0	0	0	0	0	0	0	0	0	0	0	0	0	0	0
PAC001693_s	0	0	0	0	0	3	0	0	0	3	0	0	0	0	0	0	0	0	0	0	0	0	0	0	0	2	0	0	0	0	0	0	0.003	0	0	0	0	0.0033	0	0	0	0	0	0	0	0	0	0	0
PAC001694_s	0	0	0	0	0	0	0	0	0	0	0	0	0	0	0	0	0	0	0	1	0	0	0	0	0	0	0	0	0	0	0	0	0	0	0	0	0	0	0	0	0	0	0	0	0	0	0	0.0009	0
PAC001695_s	0	0	0	0	0	0	0	0	0	0	0	0	0	0	0	0	0	0	0	0	0	0	0	0	0	0	0	0	0	0	0	0	0	0	0	0	0.0022	0	0	0	0	0	0	0	0	0	0	0	0
PAC001696_s	5	0	522	0	0	3	0	0	0	0	0	1	1	14	20	58	3	0	5	7	1	0	1	0	2	0	0	0.005	0	0.4617	0	0	0.003	0	0	0	0.0472	0	0	0.0004	0.0011	0.0119	0.0247	0.0801	0.0054	0	0.0037	0.0063	0.0007
PAC001701_s	0	0	5	0	0	0	0	0	0	0	0	0	0	0	0	0	0	0	0	0	0	0	0	0	0	0	0	0	0	0.0044	0	0	0	0	0	0	0	0	0	0	0	0	0	0	0	0	0	0	0
PAC001706_s	0	0	18	0	0	2	0	0	0	3	0	0	0	0	1	1	0	0	0	0	0	0	0	0	1	0	0	0	0	0.0159	0	0	0.002	0	0	0	0	0.0033	0	0	0	0	0.0012	0.0014	0	0	0	0	0
PAC001710_s	0	0	0	0	0	0	0	0	0	1	0	0	0	0	0	0	0	0	0	0	0	0	0	0	0	0	0	0	0	0	0	0	0	0	0	0	0	0.0011	0	0	0	0	0	0	0	0	0	0	0
PAC001711_s	0	0	0	0	0	0	0	0	0	1	0	0	0	0	0	0	0	0	0	0	0	0	0	0	0	0	0	0	0	0	0	0	0	0	0	0	0.0033	0.0011	0	0	0	0	0	0	0	0	0	0	0
PAC001716_s	3	2	113	0	0	0	0	6	0	20	1	11	0	3	16	38	0	6	11	21	0	0	2	1	0	1	1	0.003	0.0018	0.0999	0	0	0	0	0.0035	0	0.1724	0.0219	0.0013	0.0042	0	0.0025	0.0198	0.0525	0	0.0072	0.0082	0.019	0
PAC001717_s	0	0	38	358	2	2	1	3	0	0	0	2	0	5	43	53	0	0	1	0	0	0	0	0	0	0	0	0	0	0.0336	0.3811	0.002	0.002	0.0007	0.0017	0	0.2536	0	0	0.0008	0	0.0042	0.0532	0.0732	0	0	0.0007	0	0
PAC001719_s	0	0	0	0	0	0	0	14	0	1	0	4	0	0	31	34	0	0	0	0	0	0	0	0	0	0	0	0	0	0	0	0	0	0	0.0081	0	0.0198	0.0011	0	0.0015	0	0	0.0384	0.0469	0	0	0	0	0
PAC001721_s	0	0	0	0	0	0	0	0	0	0	0	0	0	0	0	0	0	0	2	0	0	0	0	0	0	0	0	0	0	0	0	0	0	0	0	0	0.0066	0	0	0	0	0	0	0	0	0	0.0015	0	0
PAC001722_s	3	0	0	0	0	0	0	2	0	4	0	9	0	1	0	0	0	0	1	0	0	0	0	0	0	0	0	0.003	0	0	0	0	0	0	0.0012	0	0	0.0044	0	0.0034	0	0.0008	0	0	0	0	0.0007	0	0
PAC001724_s group	0	0	53	0	0	0	0	3	1	0	0	9	0	0	12	1	0	0	0	6	0	0	0	0	1	0	0	0	0	0.0469	0	0	0	0	0.0017	0.0007	0.1493	0	0	0.0034	0	0	0.0148	0.0014	0	0	0	0.0054	0
PAC001726_s	2	0	2	0	0	0	0	0	0	26	0	0	0	1	0	1	0	0	0	0	0	0	0	1	0	0	0	0.002	0	0.0018	0	0	0	0	0	0	0.0285	0.0285	0	0	0	0.0008	0	0.0014	0	0	0	0	0
PAC001727_s group	1	0	47	32	0	0	0	12	0	19	0	12	0	0	0	18	0	0	0	2	0	0	1	0	3	0	0	0.001	0	0.0416	0.0341	0	0	0	0.007	0	0.0044	0.0208	0	0.0045	0	0	0	0.0249	0	0	0	0.0018	0
PAC001728_s group	0	0	0	0	0	0	0	0	0	0	0	0	0	0	0	0	0	0	0	0	0	0	0	0	0	0	1	0	0	0	0	0	0	0	0	0	0	0	0	0	0	0	0	0	0	0	0	0	0
PAC001729_s	0	0	0	0	0	0	0	0	0	0	0	0	0	0	0	0	0	0	0	0	0	0	0	0	1	0	0	0	0	0	0	0	0	0	0	0	0	0	0	0	0	0	0	0	0	0	0	0	0
PAC001730_s	2	0	0	0	0	0	0	0	0	3	0	0	0	0	0	0	0	0	0	1	0	0	0	0	0	0	0	0.002	0	0	0	0	0	0	0	0	0	0.0033	0	0	0	0	0	0	0	0	0	0.0009	0
PAC001737_s	0	0	0	0	0	0	0	2	0	0	0	0	0	0	0	0	0	0	0	0	0	0	0	0	0	0	0	0	0	0	0	0	0	0	0.0012	0	0	0	0	0	0	0	0	0	0	0	0	0	0
PAC001738_s	0	0	0	21	0	0	0	0	0	0	0	0	0	0	0	0	0	0	0	0	0	0	0	0	0	0	0	0	0	0	0.0224	0	0	0	0	0	0	0	0	0	0	0	0	0	0	0	0	0	0
PAC001740_s	0	0	0	0	0	0	0	0	0	0	0	0	0	0	3	0	0	0	0	0	0	0	0	0	0	0	0	0	0	0	0	0	0	0	0	0	0.0077	0	0	0	0	0	0.0037	0	0	0	0	0	0
PAC001744_s group	3	0	0	0	0	0	0	4	0	2	0	0	0	0	0	0	0	0	0	0	0	0	0	2	0	0	0	0.003	0	0	0	0	0	0	0.0023	0	0	0.0022	0	0	0	0	0	0	0	0	0	0	0
PAC001745_s	3	0	0	0	0	0	0	0	0	0	0	0	0	0	0	0	0	0	0	0	0	0	0	0	0	0	0	0.003	0	0	0	0	0	0	0	0	0	0	0	0	0	0	0	0	0	0	0	0	0
PAC001746_s	0	0	0	0	0	0	0	2	0	1	0	0	0	0	0	0	0	0	0	0	0	0	0	0	0	0	0	0	0	0	0	0	0	0	0.0012	0	0	0.0011	0	0	0	0	0	0	0	0	0	0	0
PAC001749_s	0	0	0	0	0	0	0	1	0	15	0	0	0	0	0	0	0	0	0	0	0	0	0	1	0	0	0	0	0	0	0	0	0	0	0.0006	0	0	0.0164	0	0	0	0	0	0	0	0	0	0	0
PAC001750_s	4	0	0	0	0	0	0	0	0	1	0	3	0	2	8	0	0	2	0	6	0	0	0	0	0	0	0	0.004	0	0	0	0	0	0	0	0	0	0.0011	0	0.0011	0	0.0017	0.0099	0	0	0.0024	0	0.0054	0
PAC001752_s	0	0	30	1	0	0	0	0	0	1	0	0	0	1	0	7	0	0	3	0	0	0	0	0	0	0	0	0	0	0.0265	0.0011	0	0	0	0	0	0	0.0011	0	0	0	0.0008	0	0.0097	0	0	0.0022	0	0
PAC001754_s	3	0	0	0	0	0	0	0	0	0	0	0	0	0	0	0	0	0	0	0	0	0	0	0	1	0	0	0.003	0	0	0	0	0	0	0	0	0	0	0	0	0	0	0	0	0	0	0	0	0
PAC001756_s	14	0	63	65	0	1	0	1	0	11	0	7	0	0	7	0	0	0	0	0	0	0	1	6	0	4	5	0.0139	0	0.0557	0.0692	0	0.001	0	0.0006	0	0.0165	0.012	0	0.0026	0	0	0.0087	0	0	0	0	0	0
PAC001757_s group	0	0	1	0	0	0	0	10	0	13	0	4	0	0	3	0	0	0	9	3	0	0	0	3	0	0	0	0	0	0.0009	0	0	0	0	0.0058	0	0	0.0142	0	0.0015	0	0	0.0037	0	0	0	0.0067	0.0027	0
PAC001759_s	0	0	0	0	0	0	0	0	0	0	0	3	0	0	0	0	0	0	0	0	0	0	0	0	0	0	0	0	0	0	0	0	0	0	0	0	0	0	0	0.0011	0	0	0	0	0	0	0	0	0
PAC001763_s	0	0	0	0	0	0	0	0	0	0	0	0	1	2	229	68	0	0	0	1	0	0	2	0	0	0	1	0	0	0	0	0	0	0	0	0	0	0	0	0	0.0011	0.0017	0.2833	0.0939	0	0	0	0.0009	0
PAC001764_s	0	0	0	0	0	0	0	0	0	1	0	0	0	0	0	0	0	0	0	0	0	0	0	0	0	0	0	0	0	0	0	0	0	0	0	0	0	0.0011	0	0	0	0	0	0	0	0	0	0	0
PAC001765_g_uc	0	0	3	0	0	0	0	0	0	0	0	0	0	0	0	2	0	0	0	0	0	0	0	0	0	0	0	0	0	0.0027	0	0	0	0	0	0	0.0033	0	0	0	0	0	0	0.0028	0	0	0	0	0
PAC001767_s	0	0	24	0	0	0	0	2	0	7	0	0	0	0	0	0	0	0	0	0	0	0	0	0	0	0	0	0	0	0.0212	0	0	0	0	0.0012	0	0.0011	0.0077	0	0	0	0	0	0	0	0	0	0	0
PAC001768_s	24	17	213	1	1	4	3	9	1	12	0	61	0	1	98	33	0	0	8	7	0	4	6	0	0	0	4	0.0238	0.0155	0.1884	0.0011	0.001	0.004	0.0021	0.0052	0.0007	0.269	0.0131	0	0.0231	0	0.0008	0.1213	0.0456	0	0	0.006	0.0063	0
PAC001770_s	0	0	0	0	0	0	0	0	0	0	0	0	0	0	0	1	0	0	0	0	0	0	0	0	0	0	0	0	0	0	0	0	0	0	0	0	0	0	0	0	0	0	0	0.0014	0	0	0	0	0
PAC001771_s	0	0	50	0	0	2	0	0	0	0	0	0	0	0	3	20	0	0	0	0	0	0	0	0	0	0	0	0	0	0.0442	0	0	0.002	0	0	0	0.0801	0	0	0	0	0	0.0037	0.0276	0	0	0	0	0
PAC001772_s	0	0	0	0	0	0	0	5	0	0	0	24	0	0	0	0	0	0	0	0	0	0	0	0	0	0	0	0	0	0	0	0	0	0	0.0029	0	0	0	0	0.0091	0	0	0	0	0	0	0	0	0
PAC001777_s group	5	15	1417	0	4	0	5	1	1	1	0	24	0	1	169	468	2	5	23	5	0	0	5	0	14	1	12	0.005	0.0137	1.2533	0	0.004	0	0.0035	0.0006	0.0007	2.2012	0.0011	0	0.0091	0	0.0008	0.2091	0.6462	0.0036	0.006	0.0172	0.0045	0
PAC001778_g_uc	0	0	0	0	0	0	0	0	0	0	0	0	0	0	0	1	0	0	0	0	0	0	0	0	0	0	0	0	0	0	0	0	0	0	0	0	0	0	0	0	0	0	0	0.0014	0	0	0	0	0
PAC001778_s	0	0	0	0	0	0	0	0	0	0	0	0	0	0	0	1	0	0	0	0	0	0	0	0	0	0	0	0	0	0	0	0	0	0	0	0	0	0	0	0	0	0	0	0.0014	0	0	0	0	0
PAC001779_s	1	1	48	0	0	0	0	0	0	0	0	0	0	0	4	0	0	0	0	0	0	0	0	0	0	0	0	0.001	0.0009	0.0425	0	0	0	0	0	0	0	0	0	0	0	0	0.0049	0	0	0	0	0	0
PAC001781_s	0	0	5	0	0	0	0	0	0	0	0	0	0	0	2	0	0	0	0	0	0	0	0	0	0	0	0	0	0	0.0044	0	0	0	0	0	0	0	0	0	0	0	0	0.0025	0	0	0	0	0	0
PAC001782_s	6	4	581	17	0	0	3	12	1	9	0	10	1	2	46	156	1	2	8	8	0	5	2	1	10	0	2	0.0059	0.0036	0.5139	0.0181	0	0	0.0021	0.007	0.0007	0.9683	0.0099	0	0.0038	0.0011	0.0017	0.0569	0.2154	0.0018	0.0024	0.006	0.0072	0
PAC001784_s	0	0	66	0	0	2	0	3	0	9	0	2	0	0	0	0	0	0	0	0	0	0	0	0	0	0	0	0	0	0.0584	0	0	0.002	0	0.0017	0	0.0088	0.0099	0	0.0008	0	0	0	0	0	0	0	0	0
PAC001785_s	117	0	94	7	0	0	0	0	0	0	2	28	0	0	2	0	2	0	0	0	0	0	0	0	0	0	0	0.1158	0	0.0831	0.0075	0	0	0	0	0	0.0988	0	0.0026	0.0106	0	0	0.0025	0	0.0036	0	0	0	0
PAC001786_s	0	0	40	14	0	0	0	0	0	0	0	0	1	0	14	10	0	0	0	0	0	0	0	2	0	0	0	0	0	0.0354	0.0149	0	0	0	0	0	0.0121	0	0	0	0.0011	0	0.0173	0.0138	0	0	0	0	0
PAC001796_s	4	3	8	13	0	0	0	19	0	168	0	17	1	5	54	47	0	0	0	3	0	1	1	1	0	0	2	0.004	0.0027	0.0071	0.0138	0	0	0	0.011	0	0.0373	0.184	0	0.0064	0.0011	0.0042	0.0668	0.0649	0	0	0	0.0027	0
PAC001801_s	0	0	0	0	0	0	3	16	0	6	0	12	0	0	35	10	0	0	0	0	0	0	0	0	0	0	0	0	0	0	0	0	0	0.0021	0.0093	0	0	0.0066	0	0.0045	0	0	0.0433	0.0138	0	0	0	0	0
PAC001808_s	1	0	0	0	0	0	0	0	0	0	0	0	0	0	2	0	0	0	1	0	0	0	0	0	0	0	0	0.001	0	0	0	0	0	0	0	0	0	0	0	0	0	0	0.0025	0	0	0	0.0007	0	0
PAC001809_s	3	0	0	0	0	0	0	0	0	0	0	0	0	0	19	0	0	0	0	5	0	0	2	4	0	1	0	0.003	0	0	0	0	0	0	0	0	0	0	0	0	0	0	0.0235	0	0	0	0	0.0045	0
PAC001811_s	0	0	0	0	0	0	0	0	0	3	0	0	0	0	0	0	0	0	0	0	0	0	0	0	0	0	0	0	0	0	0	0	0	0	0	0	0.0022	0.0033	0	0	0	0	0	0	0	0	0	0	0
PAC001812_s	0	0	15	0	0	0	0	0	0	0	0	0	0	0	0	13	0	0	0	0	0	0	0	0	0	0	0	0	0	0.0133	0	0	0	0	0	0	0.0209	0	0	0	0	0	0	0.018	0	0	0	0	0
PAC001846_g_uc	0	0	16	0	0	0	0	0	0	0	0	0	0	0	0	0	0	0	0	0	0	0	0	0	0	0	0	0	0	0.0142	0	0	0	0	0	0	0	0	0	0	0	0	0	0	0	0	0	0	0
PAC001899_s group	4	0	0	0	0	0	0	7	1	5	0	2	0	0	0	0	0	0	1	0	0	1	0	1	0	0	0	0.004	0	0	0	0	0	0	0.0041	0.0007	0	0.0055	0	0.0008	0	0	0	0	0	0	0.0007	0	0
PAC001902_s	0	62	45	308	3	4	1	0	0	0	0	2	0	0	0	0	1	5	0	0	0	0	0	0	91	0	0	0	0.0565	0.0398	0.3279	0.003	0.004	0.0007	0	0	0.0516	0	0	0.0008	0	0	0	0	0.0018	0.006	0	0	0
PAC001909_s	0	0	0	0	0	0	0	0	0	0	0	3	0	0	4	24	0	0	0	0	0	0	0	0	0	0	0	0	0	0	0	0	0	0	0	0	0	0	0	0.0011	0	0	0.0049	0.0331	0	0	0	0	0
PAC001918_s	0	0	10	0	0	0	0	0	0	0	0	0	0	0	0	0	0	0	0	0	0	0	0	0	0	0	0	0	0	0.0088	0	0	0	0	0	0	0	0	0	0	0	0	0	0	0	0	0	0	0
PAC001925_s	0	0	0	0	0	0	0	0	0	0	0	3	0	0	0	0	0	0	0	0	0	0	0	0	0	0	0	0	0	0	0	0	0	0	0	0	0	0	0	0.0011	0	0	0	0	0	0	0	0	0
PAC001931_s	5	0	0	0	0	0	0	0	0	0	0	0	0	0	0	0	0	0	0	0	0	0	0	0	0	0	0	0.005	0	0	0	0	0	0	0	0	0.0121	0	0	0	0	0	0	0	0	0	0	0	0
PAC001980_s	1	3	0	0	0	0	0	41	1	18	0	166	0	0	0	2	0	0	0	2	0	0	0	2	0	0	0	0.001	0.0027	0	0	0	0	0	0.0238	0.0007	0	0.0197	0	0.0628	0	0	0	0.0028	0	0	0	0.0018	0
PAC001981_s group	0	0	5	0	0	0	0	0	0	3	0	0	0	0	0	0	0	0	2	0	0	0	0	0	0	0	0	0	0	0.0044	0	0	0	0	0	0	0.0143	0.0033	0	0	0	0	0	0	0	0	0.0015	0	0
PAC001983_s	0	0	0	0	0	0	0	0	0	0	0	0	0	0	0	0	0	0	0	0	0	0	0	0	0	0	0	0	0	0	0	0	0	0	0	0	0.0099	0	0	0	0	0	0	0	0	0	0	0	0
PAC002010_s	0	0	0	17	0	0	0	0	0	1	0	1	0	0	5	0	0	0	0	0	0	0	0	0	0	0	0	0	0	0	0.0181	0	0	0	0	0	0	0.0011	0	0.0004	0	0	0.0062	0	0	0	0	0	0
PAC002012_s	70	40	221	21	1	11	0	5	0	43	1	146	0	5	172	82	0	0	34	31	0	2	16	10	4	1	1	0.0693	0.0364	0.1955	0.0224	0.001	0.011	0	0.0029	0	0.2448	0.0471	0.0013	0.0552	0	0.0042	0.2128	0.1132	0	0	0.0255	0.0281	0
PAC002030_s	0	0	0	0	0	0	0	0	0	0	0	0	0	0	0	0	0	0	3	2	0	0	0	0	0	0	0	0	0	0	0	0	0	0	0	0	0	0	0	0	0	0	0	0	0	0	0.0022	0.0018	0
PAC002035_s	1	1	0	70	0	0	0	0	0	0	0	1	0	0	4	0	0	0	0	0	0	0	0	0	0	0	0	0.001	0.0009	0	0.0745	0	0	0	0	0	0	0	0	0.0004	0	0	0.0049	0	0	0	0	0	0
PAC002039_s	0	0	0	0	0	0	0	0	0	0	0	2	0	0	0	0	0	0	0	0	0	0	0	0	0	0	0	0	0	0	0	0	0	0	0	0	0	0	0	0.0008	0	0	0	0	0	0	0	0	0
PAC002042_g_uc	0	0	0	0	0	0	0	0	0	39	0	0	0	0	0	0	0	0	0	0	0	0	0	0	0	0	0	0	0	0	0	0	0	0	0	0	0	0.0427	0	0	0	0	0	0	0	0	0	0	0
PAC002042_s	0	0	0	0	0	0	0	0	0	10	0	0	0	0	0	0	0	0	0	2	0	0	0	1	0	0	0	0	0	0	0	0	0	0	0	0	0	0.011	0	0	0	0	0	0	0	0	0	0.0018	0
PAC002046_g_uc	2	0	0	0	0	0	0	0	0	0	0	0	0	0	0	0	0	0	0	0	0	0	0	0	0	0	0	0.002	0	0	0	0	0	0	0	0	0	0	0	0	0	0	0	0	0	0	0	0	0
PAC002097_s	0	0	0	0	0	0	0	0	0	0	0	0	0	0	0	0	0	0	0	0	0	0	0	0	0	0	0	0	0	0	0	0	0	0	0	0	0.0066	0	0	0	0	0	0	0	0	0	0	0	0
PAC002103_s	51	48	96	1	0	15	0	2	0	90	0	68	1	10	346	76	0	0	47	9	0	7	25	2	1	2	0	0.0505	0.0437	0.0849	0.0011	0	0.015	0	0.0012	0	0.1208	0.0986	0	0.0257	0.0011	0.0085	0.4281	0.1049	0	0	0.0352	0.0081	0
PAC002104_s	158	65	467	68	2	10	2	9	1	38	0	155	0	5	128	26	0	3	35	31	0	11	25	12	1	1	0	0.1564	0.0592	0.413	0.0724	0.002	0.01	0.0014	0.0052	0.0007	0.3414	0.0416	0	0.0586	0	0.0042	0.1584	0.0359	0	0.0036	0.0262	0.0281	0
PAC002109_s	254	2	125	0	0	6	1	6	0	1	1	11	0	11	294	89	0	0	6	59	0	2	10	2	0	0	0	0.2515	0.0018	0.1106	0	0	0.006	0.0007	0.0035	0	0.2141	0.0011	0.0013	0.0042	0	0.0093	0.3638	0.1229	0	0	0.0045	0.0534	0
PAC002110_s	0	0	34	0	0	0	0	0	0	0	0	0	0	0	1	0	0	0	0	2	0	0	3	0	0	0	0	0	0	0.0301	0	0	0	0	0	0	0	0	0	0	0	0	0.0012	0	0	0	0	0.0018	0
PAC002112_s	0	0	13	0	0	0	0	0	0	0	0	0	0	0	0	0	0	0	0	0	0	0	0	0	0	0	0	0	0	0.0115	0	0	0	0	0	0	0	0	0	0	0	0	0	0	0	0	0	0	0
PAC002129_g_uc	0	0	0	0	0	0	0	2	0	0	0	0	0	0	0	0	0	0	0	0	0	0	0	0	0	0	0	0	0	0	0	0	0	0	0.0012	0	0	0	0	0	0	0	0	0	0	0	0	0	0
PAC002129_s	0	0	0	0	0	0	0	5	0	0	0	0	0	0	0	0	0	0	0	0	0	0	0	0	0	0	0	0	0	0	0	0	0	0	0.0029	0	0	0	0	0	0	0	0	0	0	0	0	0	0
PAC002130_s	0	0	0	0	0	1	0	0	0	0	0	0	0	0	0	0	0	0	0	0	0	0	0	0	0	0	0	0	0	0	0	0	0.001	0	0	0	0	0	0	0	0	0	0	0	0	0	0	0	0
PAC002132_s	0	0	44	0	0	0	0	0	0	0	0	0	0	0	0	0	0	0	1	0	0	0	0	0	0	0	0	0	0	0.0389	0	0	0	0	0	0	0.0176	0	0	0	0	0	0	0	0	0	0.0007	0	0
PAC002139_s	0	0	23	0	0	0	1	0	0	0	0	0	0	0	0	0	0	0	0	0	0	0	0	0	0	0	0	0	0	0.0203	0	0	0	0.0007	0	0	0	0	0	0	0	0	0	0	0	0	0	0	0
PAC002140_s	11	1	0	3	0	0	0	0	0	4	0	0	0	0	5	7	0	0	3	0	0	0	0	0	0	0	0	0.0109	0.0009	0	0.0032	0	0	0	0	0	0	0.0044	0	0	0	0	0.0062	0.0097	0	0	0.0022	0	0
PAC002149_s	0	0	6	0	0	0	0	0	0	0	0	0	0	0	0	0	0	0	0	0	0	0	0	0	0	0	0	0	0	0.0053	0	0	0	0	0	0	0	0	0	0	0	0	0	0	0	0	0	0	0
PAC002153_g_uc	0	0	0	0	0	0	0	0	0	0	0	0	0	0	3	0	0	0	0	0	0	0	0	0	0	0	0	0	0	0	0	0	0	0	0	0	0	0	0	0	0	0	0.0037	0	0	0	0	0	0
PAC002153_s	0	0	0	12	0	0	0	7	0	2	0	1	0	0	6	0	0	0	0	0	0	0	0	0	0	0	0	0	0	0	0.0128	0	0	0	0.0041	0	0	0.0022	0	0.0004	0	0	0.0074	0	0	0	0	0	0
PAC002155_s	0	0	0	0	0	0	0	2	0	1	0	0	0	0	0	0	0	0	0	0	0	0	0	0	0	0	0	0	0	0	0	0	0	0	0.0012	0	0	0.0011	0	0	0	0	0	0	0	0	0	0	0
PAC002158_s	1	0	116	0	0	1	0	0	0	5	0	2	0	0	36	43	0	1	0	1	0	0	0	0	4	0	0	0.001	0	0.1026	0	0	0.001	0	0	0	0.3052	0.0055	0	0.0008	0	0	0.0445	0.0594	0	0.0012	0	0.0009	0
PAC002159_s	2	0	3	2	0	1	0	0	0	0	0	2	0	0	0	1	0	0	0	0	0	0	0	0	0	0	0	0.002	0	0.0027	0.0021	0	0.001	0	0	0	0.0022	0	0	0.0008	0	0	0	0.0014	0	0	0	0	0
PAC002161_s	0	0	6	0	0	0	0	0	0	0	0	0	0	0	0	0	0	0	0	0	0	0	0	0	0	0	0	0	0	0.0053	0	0	0	0	0	0	0	0	0	0	0	0	0	0	0	0	0	0	0
PAC002165_s	0	0	0	0	0	0	0	0	0	0	0	2	0	0	0	0	0	0	0	0	0	0	0	0	0	0	0	0	0	0	0	0	0	0	0	0	0	0	0	0.0008	0	0	0	0	0	0	0	0	0
PAC002172_s	0	0	0	0	0	0	0	0	0	0	0	0	0	0	1	0	0	0	0	0	0	0	0	0	0	0	0	0	0	0	0	0	0	0	0	0	0	0	0	0	0	0	0.0012	0	0	0	0	0	0
PAC002175_s	0	0	0	0	0	0	0	0	0	1	0	0	0	0	1	0	0	0	0	0	0	0	0	0	0	0	0	0	0	0	0	0	0	0	0	0	0	0.0011	0	0	0	0	0.0012	0	0	0	0	0	0
PAC002178_s	3	1	0	0	0	0	0	17	0	13	0	5	0	0	7	0	0	0	0	0	0	0	0	0	0	0	0	0.003	0.0009	0	0	0	0	0	0.0099	0	0	0.0142	0	0.0019	0	0	0.0087	0	0	0	0	0	0
PAC002180_s	0	0	0	1	0	0	0	2	0	116	0	1	0	0	0	29	0	0	1	0	0	0	0	0	0	0	0	0	0	0	0.0011	0	0	0	0.0012	0	0	0.127	0	0.0004	0	0	0	0.04	0	0	0.0007	0	0
PAC002182_s	1	0	0	0	0	0	0	0	0	0	0	0	0	0	0	0	0	0	0	0	0	0	0	0	0	0	0	0.001	0	0	0	0	0	0	0	0	0	0	0	0	0	0	0	0	0	0	0	0	0
PAC002189_s	0	0	0	0	1	0	0	0	1	0	0	0	0	0	0	15	0	0	0	2	0	0	0	0	0	0	0	0	0	0	0	0.001	0	0	0	0.0007	0.0187	0	0	0	0	0	0	0.0207	0	0	0	0.0018	0
PAC002193_s	0	0	0	0	0	0	0	0	0	2	0	3	0	0	0	0	0	0	0	0	0	0	0	0	0	0	0	0	0	0	0	0	0	0	0	0	0	0.0022	0	0.0011	0	0	0	0	0	0	0	0	0
PAC002196_g_uc	0	0	0	0	0	0	0	0	0	0	0	0	0	0	3	0	0	0	0	0	0	0	0	0	0	0	0	0	0	0	0	0	0	0	0	0	0	0	0	0	0	0	0.0037	0	0	0	0	0	0
PAC002197_g_uc	0	0	2	0	0	0	0	0	0	0	0	0	0	0	0	0	0	0	0	0	0	0	0	0	0	0	0	0	0	0.0018	0	0	0	0	0	0	0	0	0	0	0	0	0	0	0	0	0	0	0
PAC002290_g_uc	0	0	0	0	0	0	0	0	0	0	0	0	0	0	0	0	0	0	0	0	0	0	0	0	0	0	0	0	0	0	0	0	0	0	0	0	0.0066	0	0	0	0	0	0	0	0	0	0	0	0
PAC002297_s	0	0	0	0	0	0	0	0	0	3	0	0	0	0	0	0	0	0	0	0	0	0	0	0	0	0	0	0	0	0	0	0	0	0	0	0	0	0.0033	0	0	0	0	0	0	0	0	0	0	0
PAC002299_s	2	1	1	0	0	0	0	0	0	1	0	0	0	1	1	0	0	0	0	0	0	0	0	1	0	1	0	0.002	0.0009	0.0009	0	0	0	0	0	0	0.0011	0.0011	0	0	0	0.0008	0.0012	0	0	0	0	0	0
PAC002302_s	0	0	56	0	0	2	0	0	0	0	0	0	0	3	0	5	0	0	1	0	0	0	0	0	0	0	0	0	0	0.0495	0	0	0.002	0	0	0	0.0044	0	0	0	0	0.0025	0	0.0069	0	0	0.0007	0	0
PAC002304_s	0	0	0	0	0	0	0	0	0	2	0	0	0	0	0	0	0	0	0	0	0	0	0	0	0	0	0	0	0	0	0	0	0	0	0	0	0	0.0022	0	0	0	0	0	0	0	0	0	0	0
PAC002305_s	0	2	0	0	0	0	0	1	0	0	0	0	0	0	7	0	0	0	0	0	0	0	0	0	0	0	0	0	0.0018	0	0	0	0	0	0.0006	0	0	0	0	0	0	0	0.0087	0	0	0	0	0	0
PAC002313_s	0	0	24	47	0	0	3	0	0	0	0	0	0	0	0	0	0	0	2	0	0	0	0	0	0	0	0	0	0	0.0212	0.05	0	0	0.0021	0	0	0.0209	0	0	0	0	0	0	0	0	0	0.0015	0	0
PAC002338_s	0	0	0	0	0	0	0	0	0	1	0	0	0	0	0	0	0	0	0	0	0	0	0	0	0	0	0	0	0	0	0	0	0	0	0	0	0	0.0011	0	0	0	0	0	0	0	0	0	0	0
PAC002341_s group	0	0	0	0	0	0	0	0	0	1	0	0	0	0	0	0	0	0	0	0	0	0	0	0	0	0	0	0	0	0	0	0	0	0	0	0	0	0.0011	0	0	0	0	0	0	0	0	0	0	0
PAC002348_s	0	0	0	0	0	0	0	0	0	0	0	0	0	0	0	0	0	0	0	0	0	1	5	0	0	0	0	0	0	0	0	0	0	0	0	0	0	0	0	0	0	0	0	0	0	0	0	0	0
PAC002349_s	0	0	0	0	0	0	0	0	1	0	0	0	0	0	0	0	0	0	0	0	0	0	0	0	0	0	0	0	0	0	0	0	0	0	0	0.0007	0.0099	0	0	0	0	0	0	0	0	0	0	0	0
PAC002350_s	0	0	0	0	0	0	0	0	0	0	0	0	0	0	0	0	0	0	0	0	0	0	0	0	0	0	0	0	0	0	0	0	0	0	0	0	0.0143	0	0	0	0	0	0	0	0	0	0	0	0
PAC002354_s	0	0	0	1	0	0	0	0	0	1	0	0	0	0	1	0	0	0	0	0	0	0	0	0	0	0	0	0	0	0	0.0011	0	0	0	0	0	0.0044	0.0011	0	0	0	0	0.0012	0	0	0	0	0	0
PAC002357_s	0	0	22	0	0	0	0	0	0	0	0	1	0	0	2	32	0	2	1	0	0	0	0	1	0	0	0	0	0	0.0195	0	0	0	0	0	0	0.2097	0	0	0.0004	0	0	0.0025	0.0442	0	0.0024	0.0007	0	0
PAC002358_s	1	1	29	0	1	0	0	0	0	2	2	0	0	0	1	3	0	0	5	36	0	0	0	0	1	0	0	0.001	0.0009	0.0256	0	0.001	0	0	0	0	0.1581	0.0022	0.0026	0	0	0	0.0012	0.0041	0	0	0.0037	0.0326	0
PAC002360_g_uc	0	0	0	0	0	0	0	0	0	2	0	0	0	0	0	0	0	0	0	0	0	0	0	0	0	0	0	0	0	0	0	0	0	0	0	0	0	0.0022	0	0	0	0	0	0	0	0	0	0	0
PAC002360_s	0	0	0	0	0	0	0	0	0	3	0	0	0	0	2	0	0	0	0	0	0	0	0	0	0	0	0	0	0	0	0	0	0	0	0	0	0	0.0033	0	0	0	0	0.0025	0	0	0	0	0	0
PAC002367_g_uc	0	4	41	2	2	2	0	0	2	0	0	0	0	0	2	5	0	0	3	0	0	0	0	0	0	0	0	0	0.0036	0.0363	0.0021	0.002	0.002	0	0	0.0014	0.0373	0	0	0	0	0	0.0025	0.0069	0	0	0.0022	0	0
PAC002367_s	13	6	763	37	1	19	2	4	3	0	1	1	0	6	31	20	0	0	8	24	0	3	2	1	3	0	0	0.0129	0.0055	0.6748	0.0394	0.001	0.019	0.0014	0.0023	0.0021	0.1526	0	0.0013	0.0004	0	0.0051	0.0384	0.0276	0	0	0.006	0.0217	0
PAC002368_g_uc	0	0	10	0	0	0	0	0	0	5	0	2	0	0	2	0	0	0	0	0	0	0	0	0	0	0	0	0	0	0.0088	0	0	0	0	0	0	0	0.0055	0	0.0008	0	0	0.0025	0	0	0	0	0	0
PAC002375_g_uc	0	0	0	0	0	0	0	0	2	0	0	0	0	0	5	0	0	0	0	0	0	0	0	0	0	0	0	0	0	0	0	0	0	0	0	0.0014	0	0	0	0	0	0	0.0062	0	0	0	0	0	0
PAC002375_s	0	0	0	0	0	0	0	0	1	0	0	0	0	0	5	0	0	0	0	0	0	0	0	1	0	0	0	0	0	0	0	0	0	0	0	0.0007	0	0	0	0	0	0	0.0062	0	0	0	0	0	0
PAC002389_s	13	4	2	26	0	0	0	14	2	24	0	0	0	0	15	0	0	0	4	1	0	0	0	9	1	0	0	0.0129	0.0036	0.0018	0.0277	0	0	0	0.0081	0.0014	0.011	0.0263	0	0	0	0	0.0186	0	0	0	0.003	0.0009	0
PAC002391_s	0	0	81	0	0	0	0	1	0	0	0	3	0	0	10	0	0	0	0	0	0	0	0	0	0	0	0	0	0	0.0716	0	0	0	0	0.0006	0	0.0055	0	0	0.0011	0	0	0.0124	0	0	0	0	0	0
PAC002397_s	0	0	22	0	0	0	0	0	0	4	0	0	0	0	11	20	0	0	5	0	0	0	4	0	0	0	0	0	0	0.0195	0	0	0	0	0	0	0	0.0044	0	0	0	0	0.0136	0.0276	0	0	0.0037	0	0
PAC002398_s	0	0	13	0	0	0	0	0	0	0	0	0	0	0	0	0	0	0	0	0	0	0	0	0	0	0	0	0	0	0.0115	0	0	0	0	0	0	0	0	0	0	0	0	0	0	0	0	0	0	0
PAC002400_s	0	0	0	0	0	0	0	0	0	0	0	0	0	0	0	0	0	0	0	0	0	0	0	0	0	0	0	0	0	0	0	0	0	0	0	0	0.0088	0	0	0	0	0	0	0	0	0	0	0	0
PAC002401_s group	133	2	9	267	0	0	0	0	10	92	0	5	0	0	3	10	1	0	0	5	0	9	30	0	0	0	0	0.1317	0.0018	0.008	0.2842	0	0	0	0	0.007	0.0088	0.1008	0	0.0019	0	0	0.0037	0.0138	0.0018	0	0	0.0045	0
PAC002402_s	0	0	0	0	0	0	0	0	0	0	0	0	0	0	1	0	0	0	0	0	0	0	0	0	0	0	0	0	0	0	0	0	0	0	0	0	0	0	0	0	0	0	0.0012	0	0	0	0	0	0
PAC002405_s	0	0	0	0	0	0	0	1	0	1	0	0	0	0	4	0	0	0	0	0	0	0	0	0	0	0	0	0	0	0	0	0	0	0	0.0006	0	0	0.0011	0	0	0	0	0.0049	0	0	0	0	0	0
PAC002409_s	0	1	0	0	0	0	0	0	0	0	0	0	0	0	0	0	0	0	0	0	0	0	0	0	0	0	0	0	0.0009	0	0	0	0	0	0	0	0	0	0	0	0	0	0	0	0	0	0	0	0
PAC002410_s	105	11	59	3	4	0	1	40	4	83	0	14	0	0	57	58	0	0	11	115	1	1	3	47	7	2	0	0.104	0.01	0.0522	0.0032	0.004	0	0.0007	0.0232	0.0028	0.0812	0.0909	0	0.0053	0	0	0.0705	0.0801	0	0	0.0082	0.1041	0.0007
PAC002411_s	83	33	78	19	0	0	1	21	7	113	0	94	1	1	5	33	1	0	0	0	1	0	2	99	6	82	1	0.0822	0.03	0.069	0.0202	0	0	0.0007	0.0122	0.0049	0.0088	0.1238	0	0.0356	0.0011	0.0008	0.0062	0.0456	0.0018	0	0	0	0.0007
PAC002418_s	2	1	3	0	0	0	1	0	0	0	1	0	0	0	9	0	0	0	0	0	0	0	0	0	0	0	0	0.002	0.0009	0.0027	0	0	0	0.0007	0	0	0	0	0.0013	0	0	0	0.0111	0	0	0	0	0	0
PAC002419_s	533	89	69	50	0	7	2	731	25	74	4	178	1	2	1006	1023	5	5	63	291	5	8	36	150	19	62	0	0.5277	0.081	0.061	0.0532	0	0.007	0.0014	0.4248	0.0175	0.0088	0.081	0.0053	0.0673	0.0011	0.0017	1.2447	1.4126	0.0091	0.006	0.0472	0.2633	0.0035
PAC002420_s	0	0	0	0	0	0	0	11	0	0	0	1	0	1	2	0	0	0	1	0	0	0	0	0	0	0	0	0	0	0	0	0	0	0	0.0064	0	0	0	0	0.0004	0	0.0008	0.0025	0	0	0	0.0007	0	0
PAC002421_s	0	0	12	0	0	3	0	0	0	0	0	0	0	0	1	0	0	0	0	0	0	0	1	1	0	0	0	0	0	0.0106	0	0	0.003	0	0	0	0	0	0	0	0	0	0.0012	0	0	0	0	0	0
PAC002422_s	3	2	56	0	0	0	0	0	1	5	0	21	0	0	6	0	0	0	4	0	0	0	3	1	0	0	5	0.003	0.0018	0.0495	0	0	0	0	0	0.0007	0.0747	0.0055	0	0.0079	0	0	0.0074	0	0	0	0.003	0	0
PAC002423_g_uc	0	0	5	0	0	0	0	0	0	2	0	0	0	0	0	0	0	0	0	0	0	0	0	0	0	0	0	0	0	0.0044	0	0	0	0	0	0	0.0263	0.0022	0	0	0	0	0	0	0	0	0	0	0
PAC002423_s	0	0	0	0	0	0	0	0	0	0	0	0	0	0	0	0	0	0	0	0	0	0	0	0	0	0	0	0	0	0	0	0	0	0	0	0	0.0099	0	0	0	0	0	0	0	0	0	0	0	0
PAC002428_s	0	0	0	0	0	0	0	0	0	0	0	0	0	0	0	0	0	0	0	0	0	0	0	0	0	0	0	0	0	0	0	0	0	0	0	0	0.0077	0	0	0	0	0	0	0	0	0	0	0	0
PAC002429_s	0	0	0	0	0	0	0	0	0	0	0	7	0	0	0	0	0	0	0	0	0	0	0	0	0	0	0	0	0	0	0	0	0	0	0	0	0.0088	0	0	0.0026	0	0	0	0	0	0	0	0	0
PAC002438_s	0	6	0	0	0	0	0	0	0	13	0	88	0	0	0	2	0	0	14	7	0	0	6	1	1	0	0	0	0.0055	0	0	0	0	0	0	0	0	0.0142	0	0.0333	0	0	0	0.0028	0	0	0.0105	0.0063	0
PAC002441_s	0	0	0	0	0	0	0	0	0	0	0	0	0	0	0	36	0	0	0	0	0	0	0	0	0	0	0	0	0	0	0	0	0	0	0	0	0.0099	0	0	0	0	0	0	0.0497	0	0	0	0	0
PAC002442_s	1	0	0	22	0	0	0	0	0	0	0	0	0	0	6	0	0	0	0	0	0	0	0	0	0	0	0	0.001	0	0	0.0234	0	0	0	0	0	0	0	0	0	0	0	0.0074	0	0	0	0	0	0
PAC002443_s	0	0	24	0	0	0	0	1	0	2	0	0	0	0	0	0	0	0	0	0	0	0	0	0	0	0	0	0	0	0.0212	0	0	0	0	0.0006	0	0.011	0.0022	0	0	0	0	0	0	0	0	0	0	0
PAC002450_s	0	0	0	0	0	0	0	0	0	1	0	0	0	0	0	0	0	0	0	0	0	0	0	0	0	0	0	0	0	0	0	0	0	0	0	0	0	0.0011	0	0	0	0	0	0	0	0	0	0	0
PAC002453_s	0	0	0	0	0	0	0	0	0	3	0	2	0	0	0	0	0	0	0	0	0	0	2	0	0	0	0	0	0	0	0	0	0	0	0	0	0.0011	0.0033	0	0.0008	0	0	0	0	0	0	0	0	0
PAC002454_s	0	0	0	0	0	0	0	2	1	0	0	8	0	0	19	15	0	0	0	0	0	0	0	0	0	0	0	0	0	0	0	0	0	0	0.0012	0.0007	0	0	0	0.003	0	0	0.0235	0.0207	0	0	0	0	0
PAC002456_s	0	0	13	0	0	0	0	0	0	0	0	0	0	0	0	0	0	0	0	0	0	0	0	0	0	0	0	0	0	0.0115	0	0	0	0	0	0	0	0	0	0	0	0	0	0	0	0	0	0	0
PAC002457_s	0	0	0	0	0	0	0	0	0	0	0	1	0	0	0	0	0	0	0	0	0	0	0	0	0	0	0	0	0	0	0	0	0	0	0	0	0	0	0	0.0004	0	0	0	0	0	0	0	0	0
PAC002458_s	0	0	16	1	0	0	0	1	0	10	0	0	0	1	4	1	4	0	0	1	1	0	0	6	0	0	0	0	0	0.0142	0.0011	0	0	0	0.0006	0	0.0362	0.011	0	0	0	0.0008	0.0049	0.0014	0.0073	0	0	0.0009	0.0007
PAC002459_s group	0	0	0	4	0	3	1	1	0	0	1	4	0	0	2	24	0	1	0	0	0	0	0	3	0	1	0	0	0	0	0.0043	0	0.003	0.0007	0.0006	0	0.0856	0	0.0013	0.0015	0	0	0.0025	0.0331	0	0.0012	0	0	0
PAC002460_g_uc	0	0	0	0	0	0	0	0	0	0	0	70	0	0	0	0	0	0	0	0	0	3	0	0	0	0	0	0	0	0	0	0	0	0	0	0	0	0	0	0.0265	0	0	0	0	0	0	0	0	0
PAC002460_s	6	0	0	0	0	0	0	0	0	0	0	0	0	0	0	0	0	0	0	0	0	0	0	0	0	0	0	0.0059	0	0	0	0	0	0	0	0	0	0	0	0	0	0	0	0	0	0	0	0	0
PAC002462_g_uc	0	0	0	0	0	0	2	0	2	0	0	0	0	0	0	0	0	0	0	0	0	0	0	0	0	0	0	0	0	0	0	0	0	0.0014	0	0.0014	0	0	0	0	0	0	0	0	0	0	0	0	0
PAC002462_s	0	0	0	0	0	0	0	0	0	3	0	0	0	0	0	0	0	0	0	0	0	0	0	0	0	0	0	0	0	0	0	0	0	0	0	0	0.0011	0.0033	0	0	0	0	0	0	0	0	0	0	0
PAC002465_s	1	0	6	0	0	0	0	3	0	4	0	21	0	2	8	0	0	0	0	0	0	0	0	0	0	0	0	0.001	0	0.0053	0	0	0	0	0.0017	0	0	0.0044	0	0.0079	0	0.0017	0.0099	0	0	0	0	0	0
PAC002469_s	0	0	0	96	0	0	0	5	12	1	0	80	0	0	0	0	0	0	0	6	0	0	3	0	1	0	0	0	0	0	0.1022	0	0	0	0.0029	0.0084	0	0.0011	0	0.0303	0	0	0	0	0	0	0	0.0054	0
PAC002470_s	0	0	0	0	0	3	0	0	0	0	0	0	0	0	0	0	0	0	0	0	0	0	0	0	0	0	0	0	0	0	0	0	0.003	0	0	0	0	0	0	0	0	0	0	0	0	0	0	0	0
PAC002471_g_uc	0	0	0	0	0	0	0	2	0	0	0	4	0	0	0	0	0	0	2	0	0	0	0	0	0	0	0	0	0	0	0	0	0	0	0.0012	0	0	0	0	0.0015	0	0	0	0	0	0	0.0015	0	0
PAC002472_s	0	0	0	0	0	0	0	0	0	0	0	5	0	0	1	0	0	0	0	0	0	0	0	0	0	0	0	0	0	0	0	0	0	0	0	0	0	0	0	0.0019	0	0	0.0012	0	0	0	0	0	0
PAC002473_s	0	0	23	0	0	0	0	0	0	0	0	0	0	0	0	0	0	0	0	0	0	0	0	0	0	0	0	0	0	0.0203	0	0	0	0	0	0	0.0285	0	0	0	0	0	0	0	0	0	0	0	0
PAC002475_s	0	0	0	0	0	0	0	0	1	0	0	0	0	0	0	0	0	0	0	0	0	2	0	0	0	0	0	0	0	0	0	0	0	0	0	0.0007	0.034	0	0	0	0	0	0	0	0	0	0	0	0
PAC002476_s	0	0	0	0	0	0	0	0	0	0	0	0	0	0	0	0	0	0	0	0	0	1	0	0	0	0	0	0	0	0	0	0	0	0	0	0	0	0	0	0	0	0	0	0	0	0	0	0	0
PAC002478_s	0	0	0	0	0	0	0	0	0	0	0	0	0	0	0	0	0	0	0	0	0	0	0	0	0	0	1	0	0	0	0	0	0	0	0	0	0	0	0	0	0	0	0	0	0	0	0	0	0
PAC002479_s	0	0	0	0	0	0	0	0	0	0	0	2	0	0	0	0	0	0	0	0	0	0	0	0	0	0	0	0	0	0	0	0	0	0	0	0	0	0	0	0.0008	0	0	0	0	0	0	0	0	0
PAC002486_s	0	0	0	0	0	0	0	0	0	0	0	0	0	0	1	0	0	0	0	1	0	0	0	0	0	0	0	0	0	0	0	0	0	0	0	0	0.0033	0	0	0	0	0	0.0012	0	0	0	0	0.0009	0
PAC002487_s	13	1	42	0	0	2	0	22	0	2	0	0	0	0	39	5	0	1	0	0	0	0	0	0	0	0	0	0.0129	0.0009	0.0371	0	0	0.002	0	0.0128	0	0.0395	0.0022	0	0	0	0	0.0483	0.0069	0	0.0012	0	0	0
PAC002488_s	0	0	0	0	0	0	0	0	0	0	0	0	0	0	6	0	0	0	0	2	0	0	0	0	0	0	0	0	0	0	0	0	0	0	0	0	0	0	0	0	0	0	0.0074	0	0	0	0	0.0018	0
PAC002489_s	0	0	1	0	0	0	0	3	0	11	0	12	0	0	0	0	0	0	0	0	0	0	0	0	0	0	0	0	0	0.0009	0	0	0	0	0.0017	0	0	0.012	0	0.0045	0	0	0	0	0	0	0	0	0
PAC002490_s	10	44	169	56	1	1	3	71	30	38	1	211	0	14	123	121	0	0	41	15	1	6	11	2	1	0	2	0.0099	0.0401	0.1495	0.0596	0.001	0.001	0.0021	0.0413	0.021	0.1581	0.0416	0.0013	0.0798	0	0.0119	0.1522	0.1671	0	0	0.0307	0.0136	0.0007
PAC002492_s	0	0	0	0	0	0	0	0	0	2	0	0	0	0	0	0	0	0	0	0	0	0	0	0	0	0	0	0	0	0	0	0	0	0	0	0	0	0.0022	0	0	0	0	0	0	0	0	0	0	0
PAC002496_s	0	0	5	0	0	0	0	0	0	0	0	0	0	0	0	0	0	0	0	0	0	0	0	1	0	0	0	0	0	0.0044	0	0	0	0	0	0	0	0	0	0	0	0	0	0	0	0	0	0	0
PAC002505_s	0	0	213	174	0	0	0	0	0	0	0	31	0	1	0	0	0	0	0	0	0	0	0	4	0	2	0	0	0	0.1884	0.1852	0	0	0	0	0	0.0154	0	0	0.0117	0	0.0008	0	0	0	0	0	0	0
PAC002506_s	3	0	0	0	0	0	0	0	0	0	0	0	0	0	3	0	0	0	0	0	0	0	0	0	0	0	0	0.003	0	0	0	0	0	0	0	0	0	0	0	0	0	0	0.0037	0	0	0	0	0	0
PAC002510_g_uc	0	0	0	0	0	0	0	1	0	0	0	0	0	0	0	0	0	0	0	0	0	0	0	0	0	0	0	0	0	0	0	0	0	0	0.0006	0	0	0	0	0	0	0	0	0	0	0	0	0	0
PAC002511_s group	0	0	0	0	0	0	2	1	0	7	0	0	0	0	6	0	0	1	0	0	0	0	1	0	0	0	0	0	0	0	0	0	0	0.0014	0.0006	0	0.0165	0.0077	0	0	0	0	0.0074	0	0	0.0012	0	0	0
PAC002512_s group	6	2	5	28	0	3	0	10	0	28	0	13	0	0	0	18	0	0	9	30	0	0	0	2	0	0	0	0.0059	0.0018	0.0044	0.0298	0	0.003	0	0.0058	0	0.0022	0.0307	0	0.0049	0	0	0	0.0249	0	0	0.0067	0.0271	0
PAC002514_s group	5	1	58	18	0	0	2	2	0	34	0	21	0	0	18	1	0	0	2	3	0	2	1	2	6	0	0	0.005	0.0009	0.0513	0.0192	0	0	0.0014	0.0012	0	0.2503	0.0372	0	0.0079	0	0	0.0223	0.0014	0	0	0.0015	0.0027	0
PAC002518_g_uc	0	0	2	0	0	0	0	0	0	2	0	0	0	0	0	0	0	0	0	0	0	0	0	0	0	0	0	0	0	0.0018	0	0	0	0	0	0	0	0.0022	0	0	0	0	0	0	0	0	0	0	0
PAC002519_s	0	0	0	0	0	0	0	0	0	1	0	2	0	0	1	0	0	0	0	0	0	1	0	0	0	5	0	0	0	0	0	0	0	0	0	0	0.011	0.0011	0	0.0008	0	0	0.0012	0	0	0	0	0	0
PAC002521_s	0	0	0	0	0	0	0	0	0	0	0	0	0	0	0	0	0	0	0	0	0	0	0	0	2	0	0	0	0	0	0	0	0	0	0	0	0	0	0	0	0	0	0	0	0	0	0	0	0
PAC002528_g_uc	19	4	2	0	0	0	2	19	3	17	0	2	0	0	10	0	0	0	0	11	0	0	0	28	5	6	0	0.0188	0.0036	0.0018	0	0	0	0.0014	0.011	0.0021	0.0088	0.0186	0	0.0008	0	0	0.0124	0	0	0	0	0.01	0
PAC002528_s	19	17	3	0	0	0	2	32	7	10	0	1	1	0	18	0	0	0	0	21	1	0	0	42	6	4	0	0.0188	0.0155	0.0027	0	0	0	0.0014	0.0186	0.0049	0.0033	0.011	0	0.0004	0.0011	0	0.0223	0	0	0	0	0.019	0.0007
PAC002548_s	0	0	0	0	0	0	0	9	1	24	0	0	0	0	0	0	0	0	0	2	0	0	0	0	0	0	0	0	0	0	0	0	0	0	0.0052	0.0007	0.0033	0.0263	0	0	0	0	0	0	0	0	0	0.0018	0
PAC002554_s	9	3	3	0	2	1	0	0	0	2	0	3	0	0	6	0	0	0	6	0	0	1	0	0	0	0	0	0.0089	0.0027	0.0027	0	0.002	0.001	0	0	0	0.0088	0.0022	0	0.0011	0	0	0.0074	0	0	0	0.0045	0	0
PAC002570_s	3	0	0	0	0	0	0	0	0	1	0	0	0	0	2	0	2	0	71	71	1	0	0	0	2	0	0	0.003	0	0	0	0	0	0	0	0	0.0395	0.0011	0	0	0	0	0.0025	0	0.0036	0	0.0532	0.0643	0.0007
Paenibacillus residui	0	0	0	0	0	0	0	0	0	0	0	0	0	0	5	0	0	0	0	0	0	0	0	0	0	0	0	0	0	0	0	0	0	0	0	0	0	0	0	0	0	0	0.0062	0	0	0	0	0	0
Paeniclostridium ghonii group	0	0	0	0	0	0	0	0	0	0	0	0	0	0	0	0	0	0	0	0	0	0	0	0	1	0	0	0	0	0	0	0	0	0	0	0	0	0	0	0	0	0	0	0	0	0	0	0	0
Paenisporosarcina macmurdoensis	0	0	0	0	2	0	0	0	0	0	0	0	0	0	0	0	0	0	0	0	0	0	0	0	0	0	0	0	0	0	0	0.002	0	0	0	0	0	0	0	0	0	0	0	0	0	0	0	0	0
Paenisporosarcina_uc	0	0	0	0	1	0	0	0	0	0	0	0	0	0	0	0	0	0	0	0	0	0	0	0	0	0	0	0	0	0	0	0.001	0	0	0	0	0	0	0	0	0	0	0	0	0	0	0	0	0
Paludicola_uc	3	0	2	2	0	0	2	0	0	13	0	0	0	0	1	3	0	0	1	0	0	0	0	2	0	0	0	0.003	0	0.0018	0.0021	0	0	0.0014	0	0	0.0143	0.0142	0	0	0	0	0.0012	0.0041	0	0	0.0007	0	0
Pantoea agglomerans group	0	7	0	0	0	0	0	0	0	0	0	0	0	0	0	0	0	0	0	0	0	0	0	0	0	0	0	0	0.0064	0	0	0	0	0	0	0	0	0	0	0	0	0	0	0	0	0	0	0	0
Pantoea theicola	2	0	0	0	0	0	0	0	0	0	0	0	0	0	0	0	0	0	0	0	0	0	0	0	0	0	0	0.002	0	0	0	0	0	0	0	0	0	0	0	0	0	0	0	0	0	0	0	0	0
Parabacteroides goldsteinii	4	0	258	0	0	0	0	2	0	4	0	0	0	0	19	41	0	0	5	2	0	1	2	1	4	0	0	0.004	0	0.2282	0	0	0	0	0.0012	0	0.3777	0.0044	0	0	0	0	0.0235	0.0566	0	0	0.0037	0.0018	0
Paraclostridium benzoelyticum group	0	0	0	0	0	0	0	0	0	0	0	0	0	0	0	0	0	0	0	0	0	0	0	0	0	0	1	0	0	0	0	0	0	0	0	0	0	0	0	0	0	0	0	0	0	0	0	0	0
Paracoccus denitrificans group	0	0	0	0	0	0	0	0	0	0	0	0	0	0	0	8	0	0	0	0	0	0	0	0	0	0	0	0	0	0	0	0	0	0	0	0	0	0	0	0	0	0	0	0.011	0	0	0	0	0
Paracoccus marcusii group	0	0	0	0	0	0	0	0	3	0	0	0	0	0	0	0	0	0	0	0	0	0	0	0	0	0	0	0	0	0	0	0	0	0	0	0.0021	0	0	0	0	0	0	0	0	0	0	0	0	0
Parasutterella excrementihominis group	14	0	0	0	0	0	0	9	0	4	0	0	0	0	2	0	0	0	1	33	8	0	0	37	0	3	0	0.0139	0	0	0	0	0	0	0.0052	0	0.0187	0.0044	0	0	0	0	0.0025	0	0	0	0.0007	0.0299	0.0056
Parvibacter caecicola	297	10	2	366	0	1	0	8	0	11	0	1	0	2	31	14	2	47	70	1117	1	0	0	62	3	26	0	0.2941	0.0091	0.0018	0.3896	0	0.001	0	0.0046	0	0.0143	0.012	0	0.0004	0	0.0017	0.0384	0.0193	0.0036	0.0561	0.0524	1.0108	0.0007
Parvibacter_uc	15	0	0	16	0	0	0	0	0	0	0	0	0	0	0	0	0	0	7	45	0	0	0	5	0	0	0	0.0149	0	0	0.017	0	0	0	0	0	0	0	0	0	0	0	0	0	0	0	0.0052	0.0407	0
Pediococcus cellicola group	0	0	0	0	0	2	0	0	0	0	0	0	1	0	0	0	2	0	0	0	0	0	0	0	0	0	0	0	0	0	0	0	0.002	0	0	0	0	0	0	0	0.0011	0	0	0	0.0036	0	0	0	0
Pediococcus_uc	0	0	0	0	3	8	0	0	0	0	10	0	2	0	0	0	118	39	0	0	0	0	0	3	0	23	3	0	0	0	0	0.003	0.008	0	0	0	0	0	0.0131	0	0.0022	0	0	0	0.2139	0.0465	0	0	0
Pelomonas saccharophila group	0	0	5	0	0	0	0	0	0	0	0	0	0	0	0	0	0	0	0	0	0	0	0	0	0	0	0	0	0	0.0044	0	0	0	0	0	0	0	0	0	0	0	0	0	0	0	0	0	0	0
Phocea_uc	0	0	4	0	0	0	0	0	0	0	0	2	0	0	4	2	0	0	0	0	0	0	0	0	0	0	0	0	0	0.0035	0	0	0	0	0	0	0.0033	0	0	0.0008	0	0	0.0049	0.0028	0	0	0	0	0
Phycicoccus dokdonensis group	0	0	0	0	0	0	0	0	0	0	1	0	0	0	1	0	0	0	0	0	0	0	0	0	0	0	0	0	0	0	0	0	0	0	0	0	0	0	0.0013	0	0	0	0.0012	0	0	0	0	0	0
Planococcus citreus group	0	0	0	17	0	0	0	0	0	0	0	0	0	0	0	0	0	0	0	0	0	0	0	0	0	0	0	0	0	0	0.0181	0	0	0	0	0	0	0	0	0	0	0	0	0	0	0	0	0	0
Polaromonas naphthalenivorans group	0	0	0	0	0	0	0	0	0	0	0	0	0	0	0	0	0	0	0	0	0	0	0	0	0	0	0	0	0	0	0	0	0	0	0	0	0.0066	0	0	0	0	0	0	0	0	0	0	0	0
Porphyromonas gingivalis	0	0	0	0	0	0	0	0	0	0	0	0	0	0	0	0	0	0	0	0	0	0	0	0	0	0	0	0	0	0	0	0	0	0	0	0	0.0516	0	0	0	0	0	0	0	0	0	0	0	0
Porphyromonas pasteri	0	0	0	0	0	0	0	0	0	0	0	0	0	0	0	0	0	0	0	0	0	0	0	0	0	0	0	0	0	0	0	0	0	0	0	0	0.0296	0	0	0	0	0	0	0	0	0	0	0	0
Prevotella histicola	0	0	0	0	4	0	0	0	0	0	0	0	0	0	0	0	0	0	0	0	0	0	0	0	0	0	2	0	0	0	0	0.004	0	0	0	0	0	0	0	0	0	0	0	0	0	0	0	0	0
Prevotella pallens	0	0	4	0	0	0	0	0	0	0	0	0	0	0	0	0	0	0	0	0	0	0	0	0	0	0	0	0	0	0.0035	0	0	0	0	0	0	0	0	0	0	0	0	0	0	0	0	0	0	0
Prevotella_uc	0	1	0	4	0	0	0	0	0	0	0	0	0	0	0	0	0	0	0	0	0	0	0	0	0	0	0	0	0.0009	0	0.0043	0	0	0	0	0	0	0	0	0	0	0	0	0	0	0	0	0	0
Propionibacterium humerusii	0	0	15	4	4	2	0	0	0	0	0	0	0	0	0	25	0	0	0	0	0	0	0	0	0	0	2	0	0	0.0133	0.0043	0.004	0.002	0	0	0	0.0362	0	0	0	0	0	0	0.0345	0	0	0	0	0
Pseudoflavitalea soli	0	0	0	9	0	0	0	0	0	0	0	0	0	0	0	0	0	0	0	0	0	0	0	0	0	0	0	0	0	0	0.0096	0	0	0	0	0	0	0	0	0	0	0	0	0	0	0	0	0	0
Pseudoflavonifractor_uc	6	5	185	76	0	8	0	6	3	18	0	19	0	2	69	136	2	1	10	5	0	3	2	3	3	0	0	0.0059	0.0046	0.1636	0.0809	0	0.008	0	0.0035	0.0021	0.1932	0.0197	0	0.0072	0	0.0017	0.0854	0.1878	0.0036	0.0012	0.0075	0.0045	0
Pseudomonas aeruginosa group	0	0	89	68	3	3	0	0	0	0	0	1	0	0	1	137	0	0	0	0	0	3	0	0	1	0	2	0	0	0.0787	0.0724	0.003	0.003	0	0	0	0.0055	0	0	0.0004	0	0	0.0012	0.1892	0	0	0	0	0
Pseudomonas alcaligenes group	0	0	2	0	0	0	0	0	0	0	0	0	0	0	0	0	0	0	0	0	0	0	0	0	0	0	0	0	0	0.0018	0	0	0	0	0	0	0	0	0	0	0	0	0	0	0	0	0	0	0
Pseudomonas amygdali group	0	0	0	0	3	0	0	0	0	0	0	0	0	0	0	0	0	0	0	0	0	0	0	0	0	0	0	0	0	0	0	0.003	0	0	0	0	0	0	0	0	0	0	0	0	0	0	0	0	0
Pseudomonas caeni	0	0	0	0	0	0	0	0	0	0	0	0	0	0	0	0	0	0	0	0	0	0	0	0	0	0	0	0	0	0	0	0	0	0	0	0	0.0011	0	0	0	0	0	0	0	0	0	0	0	0
Pseudomonas corrugata group	0	0	0	0	0	0	0	0	0	0	0	0	0	0	0	0	0	0	0	0	0	0	0	0	0	0	0	0	0	0	0	0	0	0	0	0	0.0022	0	0	0	0	0	0	0	0	0	0	0	0
Pseudomonas flavescens group	2	2	58	0	0	0	0	0	0	0	0	0	0	0	0	67	0	0	0	0	0	0	0	0	0	0	0	0.002	0.0018	0.0513	0	0	0	0	0	0	0	0	0	0	0	0	0	0.0925	0	0	0	0	0
Pseudomonas fulva group	1	0	47	199	7	1	0	0	0	0	0	0	2	0	0	106	0	0	0	0	0	0	0	1	0	0	1	0.001	0	0.0416	0.2118	0.007	0.001	0	0	0	0.0231	0	0	0	0.0022	0	0	0.1464	0	0	0	0	0
Pseudomonas indica	0	0	0	0	0	0	0	0	0	0	0	0	0	0	0	1	0	0	0	0	0	0	0	0	0	0	0	0	0	0	0	0	0	0	0	0	0	0	0	0	0	0	0	0.0014	0	0	0	0	0
Pseudomonas mandelii group	0	0	0	0	3	0	0	0	0	0	0	0	0	0	0	0	0	0	0	0	0	0	0	0	0	0	0	0	0	0	0	0.003	0	0	0	0	0	0	0	0	0	0	0	0	0	0	0	0	0
Pseudomonas oleovorans group	0	0	2	0	0	3	0	0	0	0	0	0	0	0	0	148	1	0	0	0	0	0	0	0	0	0	0	0	0	0.0018	0	0	0.003	0	0	0	0.0022	0	0	0	0	0	0	0.2044	0.0018	0	0	0	0
Pseudomonas putida group	0	0	0	0	1	0	0	0	0	0	0	0	0	0	0	14	0	0	0	0	0	0	1	0	0	0	0	0	0	0	0	0.001	0	0	0	0	0	0	0	0	0	0	0	0.0193	0	0	0	0	0
Pseudomonas stutzeri group	0	0	0	17	0	0	0	0	0	0	0	0	0	0	0	0	0	0	0	0	0	0	0	0	0	0	0	0	0	0	0.0181	0	0	0	0	0	0	0	0	0	0	0	0	0	0	0	0	0	0
Pseudomonas synxantha group	4	0	0	8	1	0	0	0	0	0	0	0	0	0	0	7	0	0	0	0	0	0	0	0	0	0	0	0.004	0	0	0.0085	0.001	0	0	0	0	0.0121	0	0	0	0	0	0	0.0097	0	0	0	0	0
Pseudomonas zhaodongensis	0	0	0	3	0	0	0	0	0	0	0	0	0	0	0	0	0	0	0	0	0	0	0	0	0	0	0	0	0	0	0.0032	0	0	0	0	0	0	0	0	0	0	0	0	0	0	0	0	0	0
Pseudomonas_uc	0	0	0	0	0	0	0	0	0	0	0	0	0	0	0	11	0	0	0	0	0	0	0	0	0	0	0	0	0	0	0	0	0	0	0	0	0	0	0	0	0	0	0	0.0152	0	0	0	0	0
Pseudonocardia spinosa	0	0	0	0	0	0	0	0	0	0	0	2	0	0	0	0	0	0	0	0	0	0	0	0	0	0	0	0	0	0	0	0	0	0	0	0	0	0	0	0.0008	0	0	0	0	0	0	0	0	0
Pseudonocardia_uc	0	0	0	0	0	0	0	0	0	0	0	3	0	0	0	0	0	0	0	0	0	0	0	0	0	0	0	0	0	0	0	0	0	0	0	0	0	0	0	0.0011	0	0	0	0	0	0	0	0	0
Pseudoxanthomonas japonensis	0	0	0	0	0	0	0	0	0	0	0	0	0	0	0	0	0	0	0	0	0	0	0	0	0	0	0	0	0	0	0	0	0	0	0	0	0.0077	0	0	0	0	0	0	0	0	0	0	0	0
Ralstonia pickettii group	0	0	0	0	0	0	0	0	0	0	0	0	0	0	6	0	0	0	0	0	0	0	0	0	0	0	0	0	0	0	0	0	0	0	0	0	0.011	0	0	0	0	0	0.0074	0	0	0	0	0	0
Rhizobium larrymoorei group	0	0	0	0	0	0	0	0	0	0	0	0	2	0	0	0	0	0	0	0	0	0	0	0	0	0	0	0	0	0	0	0	0	0	0	0	0	0	0	0	0.0022	0	0	0	0	0	0	0	0
Rhizobium pusense group	0	0	0	50	0	0	0	0	2	0	0	0	0	0	2	26	0	0	0	0	0	0	0	0	0	0	0	0	0	0	0.0532	0	0	0	0	0.0014	0	0	0	0	0	0	0.0025	0.0359	0	0	0	0	0
Rhodococcus erythropolis group	0	0	0	0	2	0	0	0	0	0	0	0	0	0	0	0	0	0	0	0	0	0	0	0	0	0	0	0	0	0	0	0.002	0	0	0	0	0	0	0	0	0	0	0	0	0	0	0	0	0
Romboutsia ilealis	150	63	84	15	11	3	139	435	247	189	5	656	10	165	61	9	2	10	49	82	152	358	186	2	21	15	690	0.1485	0.0574	0.0743	0.016	0.011	0.003	0.0965	0.2528	0.1727	0.0088	0.207	0.0066	0.2481	0.011	0.1398	0.0755	0.0124	0.0036	0.0119	0.0367	0.0742	0.1064
Romboutsia sedimentorum	0	0	0	0	0	0	0	2	0	0	0	1	0	2	0	0	0	0	0	0	0	1	0	0	0	0	3	0	0	0	0	0	0	0	0.0012	0	0	0	0	0.0004	0	0.0017	0	0	0	0	0	0	0
Romboutsia timonensis	53995	24498	34268	3480	6536	595	55256	152292	94062	68106	4252	249455	2533	55849	18965	4777	1911	7236	25413	34386	48400	91151	61158	2665	7824	5593	270947	53.4599	22.3062	30.3088	3.7046	6.5439	0.5961	38.3792	88.5038	65.7767	2.2243	74.5901	5.5819	94.3626	2.7845	47.3176	23.4649	6.5963	3.4647	8.6298	19.0281	31.1174	33.8912
Romboutsia_uc	893	391	408	65	114	11	748	2360	1422	1006	46	3025	37	876	292	54	38	97	321	428	817	1728	1014	34	90	62	3596	0.8841	0.356	0.3609	0.0692	0.1141	0.011	0.5195	1.3715	0.9944	0.0307	1.1018	0.0604	1.1443	0.0407	0.7422	0.3613	0.0746	0.0689	0.1157	0.2404	0.3873	0.5721
Roseburia intestinalis group	2	1	1	0	0	0	0	0	0	13	0	10	0	0	0	0	0	0	0	1	0	0	0	0	0	0	0	0.002	0.0009	0.0009	0	0	0	0	0	0	0.0659	0.0142	0	0.0038	0	0	0	0	0	0	0	0.0009	0
Roseburia_uc	2	0	0	0	0	0	0	0	0	2	0	0	0	1	0	0	0	0	0	0	0	0	0	0	0	0	0	0.002	0	0	0	0	0	0	0	0	0.0121	0.0022	0	0	0	0.0008	0	0	0	0	0	0	0
Roseomonas gilardii group	0	0	0	48	0	0	0	0	0	0	0	0	0	0	0	0	0	0	0	0	0	0	0	0	0	0	0	0	0	0	0.0511	0	0	0	0	0	0	0	0	0	0	0	0	0	0	0	0	0	0
Rothia amarae	0	0	0	1	0	0	0	0	0	0	0	0	0	0	0	0	0	0	0	0	0	0	0	0	0	0	0	0	0	0	0.0011	0	0	0	0	0	0.0022	0	0	0	0	0	0	0	0	0	0	0	0
Rothia dentocariosa	0	0	0	0	0	0	0	0	0	0	0	2	1	0	0	0	0	0	0	0	0	0	0	0	0	0	0	0	0	0	0	0	0	0	0	0	0.022	0	0	0.0008	0.0011	0	0	0	0	0	0	0	0
Rothia endophytica group	0	0	0	0	0	0	0	0	0	0	2	0	0	0	0	34	0	0	0	0	0	0	0	0	0	0	0	0	0	0	0	0	0	0	0	0	0.0121	0	0.0026	0	0	0	0	0.0469	0	0	0	0	0
Rothia nasimurium	7	69	479	431	6	0	3	25	5402	27	5	12	8	32	2769	854	1	10	19	35	0	6	20	3	14	7	5	0.0069	0.0628	0.4237	0.4588	0.006	0	0.0021	0.0145	3.7776	0.0242	0.0296	0.0066	0.0045	0.0088	0.0271	3.426	1.1792	0.0018	0.0119	0.0142	0.0317	0
Rothia terrae	0	1	9	12	0	0	0	0	79	1	0	0	0	0	50	23	0	0	0	0	0	0	0	1	0	0	0	0	0.0009	0.008	0.0128	0	0	0	0	0.0552	0	0.0011	0	0	0	0	0.0619	0.0318	0	0	0	0	0
Rothia_uc	6	8	25	22	3	0	0	0	552	7	0	0	0	12	185	40	0	2	0	7	0	0	3	0	0	0	0	0.0059	0.0073	0.0221	0.0234	0.003	0	0	0	0.386	0	0.0077	0	0	0	0.0102	0.2289	0.0552	0	0.0024	0	0.0063	0
Rubellimicrobium roseum	0	0	0	1	0	0	0	0	0	0	0	0	0	0	0	0	0	0	0	0	0	0	2	0	0	0	0	0	0	0	0.0011	0	0	0	0	0	0	0	0	0	0	0	0	0	0	0	0	0	0
Rubellimicrobium_uc	0	0	0	24	0	0	0	0	0	0	0	0	0	0	0	0	0	0	0	0	0	0	0	0	0	0	0	0	0	0	0.0255	0	0	0	0	0	0	0	0	0	0	0	0	0	0	0	0	0	0
Ruminococcus bromii	13	13	399	15	0	1	4	2	0	7	0	25	0	0	5	16	0	0	0	0	0	0	12	0	2	1	2	0.0129	0.0118	0.3529	0.016	0	0.001	0.0028	0.0012	0	0.1241	0.0077	0	0.0095	0	0	0.0062	0.0221	0	0	0	0	0
Ruminococcus gnavus	0	3	0	0	0	0	0	0	0	0	0	0	0	0	0	0	0	0	0	0	0	0	0	0	0	0	0	0	0.0027	0	0	0	0	0	0	0	0	0	0	0	0	0	0	0	0	0	0	0	0
Ruminococcus lactaris	1	1	0	0	0	0	0	0	0	0	0	1	0	0	0	0	0	0	0	0	0	0	0	0	0	0	0	0.001	0.0009	0	0	0	0	0	0	0	0.0011	0	0	0.0004	0	0	0	0	0	0	0	0	0
Ruminococcus_g2_uc	26	3	58	24	0	0	3	0	0	6	0	106	0	7	383	231	0	0	15	66	0	0	2	4	2	0	0	0.0257	0.0027	0.0513	0.0255	0	0	0.0021	0	0	0.0066	0.0066	0	0.0401	0	0.0059	0.4739	0.319	0	0	0.0112	0.0597	0
Ruminococcus_g4_uc	2	2	0	0	0	0	0	0	0	0	0	0	0	0	0	0	0	0	0	2	0	0	0	0	0	0	0	0.002	0.0018	0	0	0	0	0	0	0	0	0	0	0	0	0	0	0	0	0	0	0.0018	0
Ruminococcus_uc	1	0	24	0	0	0	0	0	0	3	0	0	0	0	0	2	0	0	3	5	0	0	0	0	2	0	0	0.001	0	0.0212	0	0	0	0	0	0	0.079	0.0033	0	0	0	0	0	0.0028	0	0	0.0022	0.0045	0
Ruthenibacterium_uc	4	0	32	0	0	2	3	4	0	20	0	24	0	0	0	0	0	0	0	6	0	0	1	0	0	0	0	0.004	0	0.0283	0	0	0.002	0.0021	0.0023	0	0	0.0219	0	0.0091	0	0	0	0	0	0	0	0.0054	0
Saccharopolyspora hordei	0	0	0	0	0	0	0	0	0	0	0	0	0	0	0	0	1	0	0	0	0	0	0	0	0	0	0	0	0	0	0	0	0	0	0	0	0	0	0	0	0	0	0	0	0.0018	0	0	0	0
Sanguibacter keddieii group	0	0	0	0	0	0	0	0	0	0	0	0	0	0	0	42	0	0	0	0	0	0	0	0	0	0	0	0	0	0	0	0	0	0	0	0	0	0	0	0	0	0	0	0.058	0	0	0	0	0
Sanguibacter_uc	0	0	0	0	0	0	0	0	0	0	0	0	0	0	0	2	0	0	0	0	0	0	0	0	0	0	0	0	0	0	0	0	0	0	0	0	0	0	0	0	0	0	0	0.0028	0	0	0	0	0
Selenomonas_uc	0	0	0	2	0	0	0	0	0	0	0	0	0	0	0	0	0	0	0	0	0	0	0	0	0	0	0	0	0	0	0.0021	0	0	0	0	0	0	0	0	0	0	0	0	0	0	0	0	0	0
Serratia marcescens group	0	0	0	0	0	0	0	0	0	0	0	0	0	0	0	10	0	0	0	0	0	0	0	0	0	0	1	0	0	0	0	0	0	0	0	0	0	0	0	0	0	0	0	0.0138	0	0	0	0	0
Solirubrobacter_uc	0	0	0	0	0	0	0	0	0	0	0	0	0	0	0	0	0	0	0	0	0	0	0	0	0	0	0	0	0	0	0	0	0	0	0	0	0.0033	0	0	0	0	0	0	0	0	0	0	0	0
Solobacterium moorei	0	0	0	0	0	0	0	0	0	0	0	0	0	0	0	0	0	0	0	0	0	0	0	0	0	0	0	0	0	0	0	0	0	0	0	0	0.0176	0	0	0	0	0	0	0	0	0	0	0	0
Sphingobacterium multivorum group	0	0	7	0	0	0	0	0	0	0	0	0	0	0	0	0	0	0	0	0	0	0	0	0	0	0	0	0	0	0.0062	0	0	0	0	0	0	0	0	0	0	0	0	0	0	0	0	0	0	0
Sphingobium amiense group	0	0	0	0	0	0	0	0	0	0	2	0	0	0	0	0	0	0	0	0	0	0	0	0	0	0	0	0	0	0	0	0	0	0	0	0	0	0	0.0026	0	0	0	0	0	0	0	0	0	0
Sphingobium yanoikuyae group	0	0	0	0	0	0	0	0	0	0	0	0	0	0	0	0	0	0	0	0	0	0	0	0	0	0	0	0	0	0	0	0	0	0	0	0	0.0033	0	0	0	0	0	0	0	0	0	0	0	0
Sphingomonas adhaesiva group	0	0	0	0	0	0	0	0	0	0	0	0	0	0	0	0	0	0	0	0	0	0	0	0	0	0	0	0	0	0	0	0	0	0	0	0	0.0066	0	0	0	0	0	0	0	0	0	0	0	0
Sphingomonas cynarae group	0	0	0	0	0	0	0	0	0	0	1	0	0	0	0	0	0	0	0	0	0	0	0	0	0	0	0	0	0	0	0	0	0	0	0	0	0	0	0.0013	0	0	0	0	0	0	0	0	0	0
Sphingomonas faeni group	1	0	0	0	0	0	0	0	0	0	0	0	0	0	0	0	0	0	0	0	0	0	0	0	0	0	0	0.001	0	0	0	0	0	0	0	0	0	0	0	0	0	0	0	0	0	0	0	0	0
Sphingomonas fonticola	0	0	0	6	0	0	0	0	0	0	0	0	0	0	0	0	0	0	0	0	0	0	0	0	0	0	0	0	0	0	0.0064	0	0	0	0	0	0	0	0	0	0	0	0	0	0	0	0	0	0
Sphingomonas frigidaeris	0	0	0	0	0	0	0	1	0	0	0	0	0	0	0	0	0	0	0	0	0	0	0	0	0	0	0	0	0	0	0	0	0	0	0.0006	0	0	0	0	0	0	0	0	0	0	0	0	0	0
Sphingomonas naphthae	0	0	0	1	0	0	0	0	0	0	0	0	0	0	0	0	0	0	0	0	0	0	0	0	0	0	0	0	0	0	0.0011	0	0	0	0	0	0	0	0	0	0	0	0	0	0	0	0	0	0
Sphingomonas paucimobilis group	0	0	0	0	1	0	0	0	0	0	0	0	0	0	0	0	0	0	0	0	0	0	0	0	0	0	0	0	0	0	0	0.001	0	0	0	0	0	0	0	0	0	0	0	0	0	0	0	0	0
Sphingomonas pruni group	1	3	24	34	2	0	0	0	0	0	0	2	0	1	1	42	0	0	0	0	0	0	0	0	0	0	0	0.001	0.0027	0.0212	0.0362	0.002	0	0	0	0	0.1383	0	0	0.0008	0	0.0008	0.0012	0.058	0	0	0	0	0
Sphingomonas_uc	0	0	0	18	0	0	0	0	0	0	0	0	0	0	0	0	0	0	0	0	0	0	0	0	0	0	0	0	0	0	0.0192	0	0	0	0	0	0.0011	0	0	0	0	0	0	0	0	0	0	0	0
Sphingorhabdus flavimaris	0	0	0	15	0	0	0	0	0	0	0	0	0	0	0	0	0	0	0	0	0	0	0	0	0	0	0	0	0	0	0.016	0	0	0	0	0	0	0	0	0	0	0	0	0	0	0	0	0	0
Sphingorhabdus_uc	0	0	0	8	0	0	0	0	0	0	0	0	0	0	0	0	0	0	0	0	0	0	0	0	0	0	0	0	0	0	0.0085	0	0	0	0	0	0	0	0	0	0	0	0	0	0	0	0	0	0
Spirosoma_uc	0	0	0	2	0	0	0	0	0	0	0	0	0	0	0	0	0	0	0	0	0	0	0	0	0	0	0	0	0	0	0.0021	0	0	0	0	0	0	0	0	0	0	0	0	0	0	0	0	0	0
Sporobacter_uc	56	5	1106	1	1	1	0	45	1	38	1	23	0	2	52	101	0	1	15	4	1	3	4	1	4	0	0	0.0554	0.0046	0.9782	0.0011	0.001	0.001	0	0.0262	0.0007	0.4381	0.0416	0.0013	0.0087	0	0.0017	0.0643	0.1395	0	0.0012	0.0112	0.0036	0.0007
Staphylococcus aureus group	1	75	235	130	8	0	10	8	36	4	2	1	6	7	25	221	1	1	1	26	0	0	10	0	0	0	14	0.001	0.0683	0.2078	0.1384	0.008	0	0.0069	0.0046	0.0252	0.0285	0.0044	0.0026	0.0004	0.0066	0.0059	0.0309	0.3052	0.0018	0.0012	0.0007	0.0235	0
Staphylococcus saprophyticus group	0	144	1	0	0	0	0	0	0	0	0	0	7	0	0	0	0	0	0	0	0	0	2	1	13	8	0	0	0.1311	0.0009	0	0	0	0	0	0	0	0	0	0	0.0077	0	0	0	0	0	0	0	0
Staphylococcus sciuri group	0	0	0	0	0	0	0	0	0	0	0	0	0	0	0	0	0	0	0	2	0	0	0	0	0	0	5	0	0	0	0	0	0	0	0	0	0	0	0	0	0	0	0	0	0	0	0	0.0018	0
Staphylococcus succinus group	0	0	0	1	0	0	0	0	0	0	0	0	0	0	0	0	0	0	0	0	0	0	0	0	0	0	0	0	0	0	0.0011	0	0	0	0	0	0	0	0	0	0	0	0	0	0	0	0	0	0
Staphylococcus_uc	0	0	2	0	0	0	0	0	2	0	0	0	0	0	0	0	0	0	0	0	0	0	0	0	0	0	0	0	0	0.0018	0	0	0	0	0	0.0014	0	0	0	0	0	0	0	0	0	0	0	0	0
Stenotrophomonas maltophilia group	5	13	198	0	1	0	0	0	0	0	0	0	0	0	0	0	0	0	0	0	0	0	0	0	0	0	0	0.005	0.0118	0.1751	0	0.001	0	0	0	0	0	0	0	0	0	0	0	0	0	0	0	0	0
Stenotrophomonas rhizophila	0	0	0	0	0	0	0	0	0	0	0	0	0	0	0	1	0	0	0	0	0	0	0	0	0	0	0	0	0	0	0	0	0	0	0	0	0	0	0	0	0	0	0	0.0014	0	0	0	0	0
Stomatobaculum longum	0	0	0	0	0	0	0	0	0	0	0	0	0	0	3	0	0	0	0	0	0	0	0	0	0	0	0	0	0	0	0	0	0	0	0	0	0	0	0	0	0	0	0.0037	0	0	0	0	0	0
Streptococcus agalactiae	1	22	73	11	0	0	1	6	38	1	0	0	0	1	14	7	0	0	0	0	0	3	8	0	3	0	0	0.001	0.02	0.0646	0.0117	0	0	0.0007	0.0035	0.0266	0	0.0011	0	0	0	0.0008	0.0173	0.0097	0	0	0	0	0
Streptococcus parasanguinis group	20	21	150	1327	32	12	8	141	646	76	41	26	40	257	439	331	5	57	39	169	6	37	323	9	48	30	51	0.0198	0.0191	0.1327	1.4127	0.032	0.012	0.0056	0.0819	0.4517	0.0066	0.0832	0.0538	0.0098	0.044	0.2177	0.5432	0.4571	0.0091	0.068	0.0292	0.1529	0.0042
Streptococcus peroris group	0	0	0	0	0	0	0	0	2	0	0	0	0	0	0	0	0	0	0	0	0	0	0	0	0	0	0	0	0	0	0	0	0	0	0	0.0014	0.0066	0	0	0	0	0	0	0	0	0	0	0	0
Streptococcus pneumoniae group	0	0	0	79	10	0	0	1	21	1	0	0	7	0	9	38	0	4	0	4	2	1	5	2	5	2	0	0	0	0	0.0841	0.01	0	0	0.0006	0.0147	0.28	0.0011	0	0	0.0077	0	0.0111	0.0525	0	0.0048	0	0.0036	0.0014
Streptococcus salivarius group	0	0	14	23	3	0	0	0	0	0	0	0	0	0	5	0	0	0	0	0	0	0	0	0	0	0	1	0	0	0.0124	0.0245	0.003	0	0	0	0	0.1065	0	0	0	0	0	0.0062	0	0	0	0	0	0
Streptococcus sanguinis group	0	0	0	0	2	0	0	0	9	0	0	0	0	0	0	0	0	2	0	0	0	0	0	0	0	0	0	0	0	0	0	0.002	0	0	0	0.0063	0.0022	0	0	0	0	0	0	0	0	0.0024	0	0	0
Streptococcus sinensis group	0	0	8	40	2	0	0	1	35	1	0	0	0	6	38	1	0	0	1	14	0	0	8	0	0	0	5	0	0	0.0071	0.0426	0.002	0	0	0.0006	0.0245	0.1932	0.0011	0	0	0	0.0051	0.047	0.0014	0	0	0.0007	0.0127	0
Streptococcus_uc	0	2	0	34	0	0	2	9	29	0	1	0	6	18	13	4	0	1	3	5	1	1	2	1	3	1	0	0	0.0018	0	0.0362	0	0	0.0014	0.0052	0.0203	0	0	0.0013	0	0.0066	0.0153	0.0161	0.0055	0	0.0012	0.0022	0.0045	0.0007
Syntrophococcus_uc	0	0	0	0	0	0	0	0	0	0	0	0	0	0	0	0	0	0	0	0	0	0	0	0	0	0	0	0	0	0	0	0	0	0	0	0	0.0022	0	0	0	0	0	0	0	0	0	0	0	0
Tepidimicrobium_uc	0	0	0	0	0	2	0	0	0	0	0	0	0	0	0	0	0	0	1	5	0	0	0	0	0	0	0	0	0	0	0	0	0.002	0	0	0	0	0	0	0	0	0	0	0	0	0	0.0007	0.0045	0
Tepidimonas fonticaldi	0	0	0	0	0	0	0	0	0	0	0	0	0	0	0	0	0	0	0	0	0	0	0	0	0	0	0	0	0	0	0	0	0	0	0	0	0.0055	0	0	0	0	0	0	0	0	0	0	0	0
Terribacillus saccharophilus group	0	0	0	0	0	0	0	0	0	0	0	0	0	0	0	0	0	0	0	0	0	0	0	0	0	3	0	0	0	0	0	0	0	0	0	0	0	0	0	0	0	0	0	0	0	0	0	0	0
Terrisporobacter glycolicus group	0	0	0	0	0	0	0	0	4	0	0	0	0	0	0	0	0	0	0	0	0	0	0	0	0	0	0	0	0	0	0	0	0	0	0	0.0028	0	0	0	0	0	0	0	0	0	0	0	0	0
Terrisporobacter petrolearius	0	0	0	0	0	0	0	0	1	0	0	0	0	0	0	0	0	0	0	0	0	0	0	0	1	0	0	0	0	0	0	0	0	0	0	0.0007	0	0	0	0	0	0	0	0	0	0	0	0	0
Thermobifida fusca	0	0	0	3	0	0	0	0	0	0	0	0	0	0	0	0	0	0	0	0	0	0	0	0	0	0	0	0	0	0	0.0032	0	0	0	0	0	0	0	0	0	0	0	0	0	0	0	0	0	0
Thermothrix azorensis group	0	0	0	0	0	2	0	0	0	0	0	0	0	0	0	0	0	0	0	0	0	0	0	0	0	0	0	0	0	0	0	0	0.002	0	0	0	0	0	0	0	0	0	0	0	0	0	0	0	0
Thermus scotoductus group	0	0	0	0	0	0	0	0	0	0	0	0	0	0	1	0	0	0	0	0	0	0	0	0	0	0	0	0	0	0	0	0	0	0	0	0	0.0154	0	0	0	0	0	0.0012	0	0	0	0	0	0
Tissierella creatinini	0	0	0	12	0	0	0	0	0	0	0	0	0	0	0	0	0	0	0	0	0	0	0	0	0	0	0	0	0	0	0.0128	0	0	0	0	0	0	0	0	0	0	0	0	0	0	0	0	0	0
Tissierella_uc	0	0	0	7	0	0	0	0	0	0	0	0	0	0	0	0	0	0	0	0	0	0	0	0	0	0	0	0	0	0	0.0075	0	0	0	0	0	0	0	0	0	0	0	0	0	0	0	0	0	0
Tolumonas auensis	0	0	0	0	0	0	0	0	0	0	0	0	0	0	0	0	0	0	0	4	0	0	0	0	0	0	0	0	0	0	0	0	0	0	0	0	0	0	0	0	0	0	0	0	0	0	0	0.0036	0
Turicibacter sanguinis	0	0	0	39	0	0	0	0	0	0	0	0	0	0	0	0	0	0	0	0	0	0	0	0	0	0	0	0	0	0	0.0415	0	0	0	0	0	0	0	0	0	0	0	0	0	0	0	0	0	0
Turicibacter_uc	13	232	2	0	163	2	248	16	137	6	160	4	0	228	16	2	73	26	379	165	223	230	127	311	291	103	3	0.0129	0.2112	0.0018	0	0.1632	0.002	0.1723	0.0093	0.0958	0	0.0066	0.21	0.0015	0	0.1932	0.0198	0.0028	0.1324	0.031	0.2838	0.1493	0.1562
Unclassified	514	227	992	254	107	127	250	157	775	787	279	229	78	127	965	1094	94	381	178	648	43	109	121	219	105	237	32	0.5089	0.2067	0.8774	0.2704	0.1071	0.1272	0.1736	0.0912	0.542	1.9828	0.8619	0.3663	0.0866	0.0857	0.1076	1.194	1.5107	0.1704	0.4544	0.1333	0.5864	0.0301
Undibacterium seohonense	0	0	0	0	0	0	0	0	0	0	0	0	0	0	0	0	0	0	0	0	0	0	0	0	0	0	0	0	0	0	0	0	0	0	0	0	0.0022	0	0	0	0	0	0	0	0	0	0	0	0
Ureibacillus suwonensis group	0	0	0	0	2	0	0	0	0	0	0	0	0	0	0	0	0	0	0	0	0	0	0	0	0	0	0	0	0	0	0	0.002	0	0	0	0	0	0	0	0	0	0	0	0	0	0	0	0	0
Verrucosispora_uc	0	0	0	0	0	0	0	0	0	0	0	0	0	0	0	2	0	0	0	0	0	0	0	0	0	0	0	0	0	0	0	0	0	0	0	0	0	0	0	0	0	0	0	0.0028	0	0	0	0	0
Weissella confusa group	0	0	0	0	0	0	0	0	0	0	0	0	0	0	0	13	0	0	0	0	0	0	0	0	0	0	0	0	0	0	0	0	0	0	0	0	0	0	0	0	0	0	0	0.018	0	0	0	0	0
Xanthomonas citri group	0	0	0	2	0	0	0	0	0	0	0	0	0	0	0	0	0	0	0	0	0	0	0	0	0	0	0	0	0	0	0.0021	0	0	0	0	0	0	0	0	0	0	0	0	0	0	0	0	0	0
Xenophilus aerolatus	0	0	0	0	0	0	0	0	0	0	0	0	0	0	0	15	0	0	0	0	0	0	0	0	0	0	0	0	0	0	0	0	0	0	0	0	0	0	0	0	0	0	0	0.0207	0	0	0	0	0
Z95727_s	0	0	0	0	0	0	0	0	0	0	0	0	0	0	0	5	0	0	0	0	0	0	0	0	0	0	0	0	0	0	0	0	0	0	0	0	0	0	0	0	0	0	0	0.0069	0	0	0	0	0
[truncated: 6 more columns]
