# Supplementary material for: Gut microbiota and butyrate level changes associated with the long-term administration of proton pump inhibitors to old rats
Source: Sci Rep. 2019 Apr 29;9:6626. doi: 10.1038/s41598-019-43112-x (PMC6488615; doi:10.1038/s41598-019-43112-x)
Supplement: Supplementary file 3 — Supplementary Dataset 2 [file 41598_2019_43112_MOESM3_ESM.xlsx]

## Sheet: 74w, con vs PPI
74-week-old rats: con vs. PPI
Abundance ratio (%) - Mann-Whitney (SPSS) - p.adjust (R)
	Mann-Whitney U	Wilcoxon W	Z	P-value	q-value (FDR)
Acidobacteria	`	36	-1.363	0.173	0.622
Actinobacteria	19	47	-0.286	0.775	1
Aquificae	18	39	-0.926	0.355	0.622
Bacteroidetes	13	34	-1.144	0.252	0.622
Chlamydiae	21	42	0	1	1
Chloroflexi	15	36	-1.363	0.173	0.622
Cyanobacteria	12	33	-1.739	0.082	0.622
Deferribacteres	17.5	38.5	-0.676	0.499	0.777
Deinococcus_Thermus	18	39	-0.581	0.561	0.832
Firmicutes	20	48	-0.143	0.886	1
Fusobacteria	21	42	0	1	1
Gemmatimonadetes	21	42	0	1	1
Parcubacteria_OD1	18	39	-0.926	0.355	0.622
Planctomycetes	18	39	-0.926	0.355	0.622
Proteobacteria	15	36	-0.858	0.391	0.665
Saccharibacteria_TM7	17.5	45.5	-1.08	0.28	0.622
Tenericutes	7	28	-2.003	0.045	0.622
Verrucomicrobia	19.5	40.5	-0.215	0.83	1
etc	11	32	-1.429	0.153	0.622
Actinobacteria_c	18	46	-0.429	0.668	0.933
Alphaproteobacteria	16	37	-0.714	0.475	0.761
Aquificae_c	18	39	-0.926	0.355	0.622
Bacilli	12	33	-1.286	0.199	0.622
Bacteroidia	14	35	-1	0.317	0.622
Betaproteobacteria	17	38	-0.571	0.568	0.832
Blastocatellia	18	39	-0.926	0.355	0.622
Chlamydiae_c	21	42	0	1	1
Chroobacteria	15	36	-1.363	0.173	0.622
Clostridia	12	40	-1.286	0.199	0.622
Coriobacteriia	21	42	0	1	1
Cytophagia	12	33	-1.739	0.082	0.622
Deferribacteres_c	17.5	38.5	-0.676	0.499	0.777
Deinococci	18.5	39.5	-0.483	0.629	0.898
Deltaproteobacteria	14.5	35.5	-0.957	0.339	0.622
Erysipelotrichi	17	38	-0.571	0.568	0.832
Flavobacteria	18	39	-0.926	0.355	0.622
Fusobacteria_c	21	42	0	1	1
Gammaproteobacteria	10	31	-1.571	0.116	0.622
Gemmatimonadetes_c	21	42	0	1	1
HM748667_c	18	39	-0.926	0.355	0.622
Hormogoneae	15	36	-1.363	0.173	0.622
Hydrogenophilalia	21	42	0	1	1
Mollicutes	7	28	-2.003	0.045	0.622
Negativicutes	18.5	39.5	-0.483	0.629	0.898
Oligoflexia	21	42	0	1	1
Paceibacter_c	18	39	-0.926	0.355	0.622
Planctomycetia	18	39	-0.926	0.355	0.622
Rubrobacteria	18	39	-0.926	0.355	0.622
Saccharimonas_c	17.5	45.5	-1.08	0.28	0.622
Sphingobacteriia	15	36	-1.363	0.173	0.622
Thermoleophilia	21	42	0	1	1
Thermomicrobia	18	39	-0.926	0.355	0.622
Tissierellia	15	36	-1.363	0.173	0.622
Vampirovibrio_c	18	39	-0.926	0.355	0.622
Verrucomicrobiae	19.5	40.5	-0.215	0.83	1
Vicinamibacter_c	18	39	-0.926	0.355	0.622
Acholeplasmatales	18	39	-0.926	0.355	0.622
Actinomycetales	15	36	-1.363	0.173	0.622
Aeromonadales	15	36	-1.363	0.173	0.622
Aquificales	18	39	-0.926	0.355	0.622
Bacillales	14	35	-1	0.317	0.622
Bacteroidales	14	35	-1	0.317	0.622
Bdellovibrionales	21	42	0	1	1
Bifidobacteriales	8	36	-1.86	0.063	0.622
Blastocatellales	18	39	-0.926	0.355	0.622
Burkholderiales	17	38	-0.571	0.568	0.832
CP011209_o	21	42	0	1	1
CP011215_o	18	39	-0.926	0.355	0.622
Cardiobacteriales	18	39	-0.926	0.355	0.622
Caulobacterales	12	33	-1.739	0.082	0.622
Chlamydiales	21	42	0	1	1
Chroococcales	18	39	-0.926	0.355	0.622
Clostridiales	12	40	-1.286	0.199	0.622
Coriobacteriales	21	42	0	1	1
Corynebacteriales	18	39	-0.431	0.667	0.933
Cytophagales	12	33	-1.739	0.082	0.622
DQ129389_o	18	39	-0.926	0.355	0.622
Deferribacterales	17.5	38.5	-0.676	0.499	0.777
Deinococcales	15	36	-1.363	0.173	0.622
Desulfovibrionales	14.5	35.5	-0.957	0.339	0.622
Enterobacterales	15	36	-0.857	0.391	0.665
Erysipelotrichales	17	38	-0.571	0.568	0.832
FR888536_o	18	39	-0.926	0.355	0.622
Flavobacteriales	18	39	-0.926	0.355	0.622
Frankiales	18	46	-0.58	0.562	0.832
Fusobacteriales	21	42	0	1	1
Gemmatimonadales	21	42	0	1	1
HM748667_o	18	39	-0.926	0.355	0.622
Hydrogenispora_o	17.5	45.5	-1.08	0.28	0.622
Hydrogenophilales	21	42	0	1	1
Lactobacillales	12	33	-1.286	0.199	0.622
Legionellales	21	42	0	1	1
Micrococcales	20	41	-0.143	0.886	1
Micromonosporales	21	42	0	1	1
Neisseriales	12	33	-1.739	0.082	0.622
Nostocales	15	36	-1.363	0.173	0.622
Oceanospirillales	15	36	-1.363	0.173	0.622
Oscillatoriales	18	39	-0.926	0.355	0.622
PAC001057_o	7	28	-2.003	0.045	0.622
PAC001265_o	18	39	-0.926	0.355	0.622
PAC002290_o	21	42	0	1	1
Paceibacter_o	21	42	0	1	1
Pasteurellales	16.5	44.5	-0.652	0.514	0.795
Planctomycetales	18	39	-0.926	0.355	0.622
Pleurocapsales	15	36	-1.363	0.173	0.622
Propionibacteriales	12.5	33.5	-1.216	0.224	0.622
Pseudomonadales	9.5	30.5	-1.645	0.1	0.622
Pseudonocardiales	21	42	0	1	1
Rhizobiales	16	37	-0.714	0.475	0.761
Rhodobacterales	21	42	0	1	1
Rhodospirillales	17.5	38.5	-0.676	0.499	0.777
Rubrobacterales	18	39	-0.926	0.355	0.622
Saccharimonas_o	17.5	45.5	-1.08	0.28	0.622
Selenomonadales	18	39	-0.926	0.355	0.622
Solirubrobacterales	21	42	0	1	1
Sphingobacteriales	15	36	-1.363	0.173	0.622
Sphingomonadales	12	33	-1.293	0.196	0.622
Steroidobacter_o	21	42	0	1	1
Sterolibacterium_o	21	42	0	1	1
Streptosporangiales	18	39	-0.926	0.355	0.622
Thermales	21	42	0	1	1
Tissierellales	15	36	-1.363	0.173	0.622
Trueperales	17.5	45.5	-1.08	0.28	0.622
Veillonellales	18	39	-0.926	0.355	0.622
Verrucomicrobiales	19.5	40.5	-0.215	0.83	1
Vicinamibacter_o	18	39	-0.926	0.355	0.622
Xanthomonadales	6	27	-2.443	0.015	0.622
AY922170_f	18	39	-0.926	0.355	0.622
Acetobacteraceae	15	36	-1.363	0.173	0.622
Acholeplasmataceae	18	39	-0.926	0.355	0.622
Actinomycetaceae	15	36	-1.363	0.173	0.622
Aerococcaceae	20.5	41.5	-0.072	0.943	1
Aeromonadaceae	15	36	-1.363	0.173	0.622
Akkermansiaceae	19.5	40.5	-0.215	0.83	1
Alicyclobacillaceae	18	39	-0.926	0.355	0.622
Anaerocella_f	21	42	0	1	1
Aquificaceae	18	39	-0.926	0.355	0.622
Bacillaceae	15	36	-0.882	0.378	0.655
Bacillales_uc	17.5	45.5	-1.08	0.28	0.622
Bacteroidaceae	16	37	-0.739	0.46	0.75
Bacteroidales_uc	21	42	0	1	1
Bdellovibrionaceae	21	42	0	1	1
Beijerinckiaceae	18	39	-0.926	0.355	0.622
Bifidobacteriaceae	8	36	-1.86	0.063	0.622
Blastocatellaceae	18	39	-0.926	0.355	0.622
Bradyrhizobiaceae	21	42	0	1	1
Brevibacteriaceae	15	36	-1.047	0.295	0.622
Brucellaceae	17.5	45.5	-1.08	0.28	0.622
Burkholderiaceae	18	39	-0.926	0.355	0.622
CP011209_o_uc	21	42	0	1	1
CP011215_f	18	39	-0.926	0.355	0.622
Cardiobacteriaceae	18	39	-0.926	0.355	0.622
Caulobacteraceae	12	33	-1.739	0.082	0.622
Cellulomonadaceae	18	39	-0.926	0.355	0.622
Chitinophagaceae	15	36	-1.363	0.173	0.622
Christensenellaceae	12.5	33.5	-1.216	0.224	0.622
Chroococcidiopsis_f	15	36	-1.363	0.173	0.622
Clostridiaceae	13	41	-1.143	0.253	0.622
Clostridiales_uc	15	36	-1.047	0.295	0.622
Comamonadaceae	18.5	39.5	-0.358	0.72	0.994
Coriobacteriaceae	21	42	0	1	1
Coriobacteriales_uc	20	48	-0.227	0.82	1
Corynebacteriaceae	17	38	-0.579	0.562	0.832
Cytophagaceae	18	39	-0.926	0.355	0.622
DQ129389_f	18	39	-0.926	0.355	0.622
Deferribacteraceae	17.5	38.5	-0.676	0.499	0.777
Dehalobacterium_f	18.5	39.5	-0.483	0.629	0.898
Deinococcaceae	15	36	-1.363	0.173	0.622
Dermacoccaceae	12	33	-1.739	0.082	0.622
Desulfovibrionaceae	14.5	35.5	-0.957	0.339	0.622
Devosia_f	18	39	-0.926	0.355	0.622
EU363464_f	21	42	0	1	1
EU842383_f	21	42	0	1	1
Enterobacteriaceae	16	37	-0.714	0.475	0.761
Enterococcaceae	20.5	41.5	-0.072	0.943	1
Erwiniaceae	15	36	-1.363	0.173	0.622
Erysipelotrichaceae	17	38	-0.571	0.568	0.832
Erysipelotrichales_uc	18	39	-0.926	0.355	0.622
Erythrobacteraceae	17.5	45.5	-1.08	0.28	0.622
Eubacteriaceae	12	33	-1.739	0.082	0.622
Exiguobacteriaceae	12	33	-1.739	0.082	0.622
FJ466074_f	15	36	-1.363	0.173	0.622
FJ547054_f	21	42	0	1	1
FR888536_f	18	39	-0.926	0.355	0.622
Flavobacteriaceae	18	39	-0.926	0.355	0.622
Fusobacteriaceae	21	42	0	1	1
GQ396872_f	21	42	0	1	1
Gemella_f	18	39	-0.926	0.355	0.622
Gemmataceae	18	39	-0.926	0.355	0.622
Gemmatimonadaceae	21	42	0	1	1
Geodermatophilaceae	18	46	-0.58	0.562	0.832
Gottschalkiaceae	17.5	45.5	-1.08	0.28	0.622
Halomonadaceae	15	36	-1.363	0.173	0.622
Hydrogenispora_f	17.5	45.5	-1.08	0.28	0.622
Hydrogenophilaceae	21	42	0	1	1
Hymenobacteraceae	12	33	-1.739	0.082	0.622
Hyphomicrobiaceae	15	36	-1.363	0.173	0.622
Intrasporangiaceae	17.5	45.5	-1.08	0.28	0.622
Lachnospiraceae	18	39	-0.429	0.668	0.933
Lactobacillaceae	11	32	-1.429	0.153	0.622
Lactobacillales_uc	18	39	-0.926	0.355	0.622
Lautropia_f	18	39	-0.926	0.355	0.622
Lawsonella_f	17.5	38.5	-0.676	0.499	0.777
Legionellaceae	21	42	0	1	1
Leptotrichiaceae	21	42	0	1	1
Limnobacter_f	18	39	-0.926	0.355	0.622
Listeriaceae	17.5	45.5	-1.08	0.28	0.622
Methylobacteriaceae	16	37	-0.714	0.475	0.761
Microbacteriaceae	12	33	-1.739	0.082	0.622
Micrococcaceae	21	42	0	1	1
Micrococcales_uc	18	39	-0.926	0.355	0.622
Microcystaceae	18	39	-0.926	0.355	0.622
Micromonosporaceae	21	42	0	1	1
Mogibacterium_f	21	42	0	1	1
Moraxellaceae	18	39	-0.441	0.659	0.931
Muribaculaceae	16	37	-0.715	0.474	0.761
Natronincola_f	17	38	-0.698	0.485	0.775
Neisseriaceae	12	33	-1.739	0.082	0.622
Nocardiaceae	18	39	-0.926	0.355	0.622
Nocardioidaceae	14	35	-1.221	0.222	0.622
Nocardiopsaceae	18	39	-0.926	0.355	0.622
Oscillatoriaceae	18	39	-0.926	0.355	0.622
Oxalobacteraceae	15	36	-1.363	0.173	0.622
PAC000004_f	21	42	0	1	1
PAC000016_f	17.5	45.5	-1.08	0.28	0.622
PAC000197_f	19	40	-0.326	0.745	1
PAC001057_f	7	28	-2.003	0.045	0.622
PAC001265_f	18	39	-0.926	0.355	0.622
PAC002290_f	21	42	0	1	1
Paenibacillaceae	15	36	-1.363	0.173	0.622
Pasteurellaceae	16.5	44.5	-0.652	0.514	0.795
Peptococcaceae	14	35	-1.052	0.293	0.622
Peptostreptococcaceae	11	39	-1.429	0.153	0.622
Planctomycetaceae	21	42	0	1	1
Planococcaceae	15	36	-1.363	0.173	0.622
Porphyromonadaceae	21	42	0	1	1
Prevotellaceae	1	22	-2.897	0.004	0.622
Propionibacteriaceae	12.5	33.5	-1.216	0.224	0.622
Pseudanabaenaceae	21	42	0	1	1
Pseudomonadaceae	5	26	-2.351	0.019	0.622
Pseudonocardiaceae	21	42	0	1	1
Quisquiliibacterium_f	18	39	-0.926	0.355	0.622
Ralstonia_f	21	42	0	1	1
Rhizobiaceae	18	46	-0.58	0.562	0.832
Rhodobacteraceae	21	42	0	1	1
Rhodospirillaceae	21	42	0	1	1
Rikenellaceae	17.5	45.5	-1.08	0.28	0.622
Rubrobacteraceae	18	39	-0.926	0.355	0.622
Ruminococcaceae	12	33	-1.286	0.199	0.622
Saccharimonas_f	21	42	0	1	1
Selenomonadaceae	18	39	-0.926	0.355	0.622
Solirubrobacteraceae	21	42	0	1	1
Sphingobacteriaceae	18	39	-0.926	0.355	0.622
Sphingomonadaceae	9.5	30.5	-1.666	0.096	0.622
Staphylococcaceae	15	36	-0.857	0.391	0.665
Steroidobacter_f	21	42	0	1	1
Sterolibacteriaceae	21	42	0	1	1
Streptococcaceae	20	41	-0.143	0.886	1
Sutterellaceae	18	46	-0.58	0.562	0.832
Thermaceae	21	42	0	1	1
Thermicanus_f	21	42	0	1	1
Thermohalobacter_f	18	39	-0.926	0.355	0.622
Tissierellaceae	15	36	-1.363	0.173	0.622
Trueperaceae	17.5	45.5	-1.08	0.28	0.622
Veillonellaceae	18	39	-0.926	0.355	0.622
Vicinamibacter_f	18	39	-0.926	0.355	0.622
Xanthomonadaceae	6	27	-2.443	0.015	0.622
Yersiniaceae	18	39	-0.926	0.355	0.622
AB185775_g	21	42	0	1	1
AB192276_g	15	36	-1.363	0.173	0.622
AB264065_g	14	42	-1.59	0.112	0.622
AB294335_g	21	42	0	1	1
AB506319_g	18	39	-0.926	0.355	0.622
AB506348_g	18	39	-0.926	0.355	0.622
AB606240_g	18	39	-0.926	0.355	0.622
AB606281_g	20	41	-0.174	0.861	1
AB606290_g	14	35	-1.221	0.222	0.622
AB730688_g	18	39	-0.926	0.355	0.622
ADLB_g	16	44	-0.777	0.437	0.72
AF349416_g	17	45	-0.773	0.44	0.72
AF366267_g	21	42	0	1	1
AM405126_g	18	39	-0.926	0.355	0.622
AM932595_g	14	42	-1.59	0.112	0.622
AX003092_g	12.5	33.5	-1.384	0.166	0.622
AY212760_g	18	39	-0.926	0.355	0.622
AY442821_g	20	41	-0.174	0.861	1
AY858448_g	12	33	-1.739	0.082	0.622
AY858456_g	21	42	0	1	1
AY922170_f_uc	18	39	-0.926	0.355	0.622
Acetatifactor	16.5	44.5	-0.676	0.499	0.777
Acetitomaculum	12	33	-1.739	0.082	0.622
Acetivibrio_g1	17.5	45.5	-1.08	0.28	0.622
Acholeplasma_g2	18	39	-0.926	0.355	0.622
Acholeplasmataceae_uc	18	39	-0.926	0.355	0.622
Acidovorax	17.5	45.5	-1.08	0.28	0.622
Acinetobacter	20	41	-0.15	0.881	1
Actinomyces	15	36	-1.363	0.173	0.622
Actinoplanes	21	42	0	1	1
Acutalibacter	14	42	-1.029	0.304	0.622
Adlercreutzia	20	41	-0.143	0.886	1
Aerococcaceae_uc	17	38	-0.698	0.485	0.775
Aeromicrobium	15	36	-1.363	0.173	0.622
Aeromonas	15	36	-1.363	0.173	0.622
Agathobacter	17	45	-0.773	0.44	0.72
Agathobaculum	14	42	-1.221	0.222	0.622
Aggregatibacter	21	42	0	1	1
Akkermansia	19.5	40.5	-0.215	0.83	1
Akkermansiaceae_uc	21	42	0	1	1
Alicyclobacillus	18	39	-0.926	0.355	0.622
Alistipes	17.5	45.5	-1.08	0.28	0.622
Alloprevotella	17.5	45.5	-1.08	0.28	0.622
Altererythrobacter	17.5	45.5	-1.08	0.28	0.622
Anaerocella	21	42	0	1	1
Anaerocolumna	18	39	-0.926	0.355	0.622
Anaerofilum	16	44	-0.966	0.334	0.622
Anaerofustis	12	33	-1.739	0.082	0.622
Anaerostipes	18	46	-0.58	0.562	0.832
Anaerotaenia	21	42	0	1	1
Anaerotignum	19	40	-0.387	0.698	0.969
Anaerotruncus	17.5	45.5	-1.08	0.28	0.622
Anoxybacillus	21	42	0	1	1
Aquabacterium	21	42	0	1	1
Arcicella	18	39	-0.926	0.355	0.622
Aridibacter	18	39	-0.926	0.355	0.622
Arthrobacter	18	39	-0.926	0.355	0.622
Bacillaceae_uc	15	36	-1.363	0.173	0.622
Bacillus	16	37	-0.777	0.437	0.72
Bacteroides	16	37	-0.739	0.46	0.75
Bdellovibrio	21	42	0	1	1
Bergeyella	21	42	0	1	1
Bifidobacterium	8	36	-1.86	0.063	0.622
Bilophila	18	39	-0.926	0.355	0.622
Blastocatella	18	39	-0.926	0.355	0.622
Blastococcus	18	46	-0.58	0.562	0.832
Blastomonas	21	42	0	1	1
Blautia	11	32	-1.553	0.12	0.622
Bradyrhizobium	21	42	0	1	1
Brevibacterium	15	36	-1.047	0.295	0.622
Brevundimonas	12	33	-1.739	0.082	0.622
Brucellaceae_g	17.5	45.5	-1.08	0.28	0.622
Bulleidia	21	42	0	1	1
Burkholderia	18	39	-0.926	0.355	0.622
CCYH_g	17.5	45.5	-1.08	0.28	0.622
CP009302_g	21	42	0	1	1
CP011215_f_uc	18	39	-0.926	0.355	0.622
Capnocytophaga	21	42	0	1	1
Caproiciproducens	10	31	-1.571	0.116	0.622
Cardiobacterium	18	39	-0.926	0.355	0.622
Caulobacter	18	39	-0.926	0.355	0.622
Cellulomonas	18	39	-0.926	0.355	0.622
Chalicogloea	18	39	-0.926	0.355	0.622
Chamaesiphon	21	42	0	1	1
Christensenella	20	48	-0.155	0.877	1
Christensenellaceae_uc	18	46	-0.58	0.562	0.832
Chryseobacterium	18	39	-0.926	0.355	0.622
Clavibacter	18	39	-0.926	0.355	0.622
Clostridiaceae_uc	14	42	-1.087	0.277	0.622
Clostridium	13	41	-1.146	0.252	0.622
Clostridium_g21	17	45	-0.603	0.547	0.832
Clostridium_g24	19.5	40.5	-0.245	0.807	1
Clostridium_g34	17	45	-0.773	0.44	0.72
Clostridium_g6	21	42	0	1	1
Clostridium_g8	21	42	0	1	1
Comamonas	16	37	-0.725	0.468	0.757
Coprococcus	17.5	45.5	-0.57	0.569	0.832
Coprococcus_g2	15.5	43.5	-0.896	0.37	0.645
Coriobacteriaceae_uc	18	46	-0.441	0.659	0.931
Corynebacterium	17	38	-0.579	0.562	0.832
Curtobacterium	18	39	-0.926	0.355	0.622
Cutibacterium	12.5	33.5	-1.216	0.224	0.622
DQ015604_g	21	42	0	1	1
DQ129389_g	18	39	-0.926	0.355	0.622
DQ238618_g	18	39	-0.926	0.355	0.622
DQ307698_g	17.5	45.5	-1.08	0.28	0.622
DQ532333_g	18	39	-0.926	0.355	0.622
DQ532334_g	21	42	0	1	1
DQ673521_g	18	39	-0.926	0.355	0.622
DQ777889_g	18	39	-0.926	0.355	0.622
DQ800447_g	15	36	-1.363	0.173	0.622
DQ815728_g	19	40	-0.326	0.745	1
Dehalobacterium_f_uc	21	42	0	1	1
Deinococcus	15	36	-1.363	0.173	0.622
Dermacoccus	12	33	-1.739	0.082	0.622
Desulfovibrio	15.5	36.5	-0.809	0.418	0.705
Devosia	18	39	-0.926	0.355	0.622
Dialister	18	39	-0.926	0.355	0.622
Diaphorobacter	12	33	-1.739	0.082	0.622
Dorea	15	36	-1.363	0.173	0.622
EF404387_g	21	42	0	1	1
EU137610_g	17.5	45.5	-1.08	0.28	0.622
EU289441_g	18	39	-0.926	0.355	0.622
EU363464_g	21	42	0	1	1
EU456594_g	17.5	45.5	-1.08	0.28	0.622
EU474900_g	17.5	45.5	-1.08	0.28	0.622
EU475449_g	21	42	0	1	1
EU475512_g	21	42	0	1	1
EU580479_g	17.5	45.5	-1.08	0.28	0.622
EU622674_g	10.5	38.5	-2.029	0.042	0.622
EU728771_g	21	42	0	1	1
EU735703_g	18	39	-0.926	0.355	0.622
EU778596_g	17.5	45.5	-1.08	0.28	0.622
EU842383_f_uc	21	42	0	1	1
EU843993_g	17.5	45.5	-1.08	0.28	0.622
EU881226_g	21	42	0	1	1
EU937973_g	21	42	0	1	1
Eggerthella	18	39	-0.926	0.355	0.622
Eikenella	18	39	-0.926	0.355	0.622
Eisenbergiella	10.5	38.5	-2.029	0.042	0.622
Emergencia	19.5	47.5	-0.244	0.807	1
Emticicia	18	39	-0.926	0.355	0.622
Enhydrobacter	11.5	32.5	-1.547	0.122	0.622
Enterobacter	10.5	31.5	-1.71	0.087	0.622
Enterobacteriaceae_g	12	33	-1.398	0.162	0.622
Enterobacteriaceae_uc	18	39	-0.926	0.355	0.622
Enterococcaceae_uc	18	39	-0.926	0.355	0.622
Enterococcus	19.5	47.5	-0.216	0.829	1
Enterorhabdus	18	39	-0.431	0.667	0.933
Erysipelotrichaceae_uc	13	34	-1.149	0.25	0.622
Escherichia	18	46	-0.431	0.667	0.933
Eubacterium_g17	18	39	-0.429	0.668	0.933
Eubacterium_g20	9	30	-2.094	0.036	0.622
Eubacterium_g23	19	40	-0.286	0.775	1
Eubacterium_g24	15	36	-0.932	0.351	0.622
Eubacterium_g4	7	28	-2.174	0.03	0.622
Eubacterium_g5	17.5	45.5	-1.08	0.28	0.622
Eubacterium_g6	20	48	-0.227	0.82	1
Eubacterium_g8	20	48	-0.143	0.886	1
Exiguobacterium	12	33	-1.739	0.082	0.622
FCNB_g	18.5	39.5	-0.376	0.707	0.979
FJ466074_g	15	36	-1.363	0.173	0.622
FJ534957_g	17.5	45.5	-1.08	0.28	0.622
FJ547054_f_uc	21	42	0	1	1
FJ681385_g	21	42	0	1	1
FJ681456_g	18	39	-0.926	0.355	0.622
FJ825526_g	17.5	45.5	-1.08	0.28	0.622
FJ881160_g	21	42	0	1	1
FMWZ_g	17.5	45.5	-1.08	0.28	0.622
FR888536_g	18	39	-0.926	0.355	0.622
FR893353_g	18	39	-0.926	0.355	0.622
FTRU_g	18	39	-0.926	0.355	0.622
Faecalibacterium	14	42	-1.59	0.112	0.622
Flavisolibacter	18	39	-0.926	0.355	0.622
Flavobacterium	21	42	0	1	1
Friedmanniella	18	39	-0.926	0.355	0.622
Frisingicoccus	19	40	-0.294	0.769	1
Fusicatenibacter	18	39	-0.926	0.355	0.622
Fusobacterium	21	42	0	1	1
GQ396872_g	21	42	0	1	1
GQ451199_g	17.5	45.5	-1.08	0.28	0.622
GQ451258_g	19.5	40.5	-0.29	0.772	1
GU324393_g	16.5	44.5	-0.733	0.464	0.751
Gardnerella	18	39	-0.926	0.355	0.622
Gemella	18	39	-0.926	0.355	0.622
Gemmata	18	39	-0.926	0.355	0.622
Gemmataceae_uc	18	39	-0.926	0.355	0.622
Geobacillus	21	42	0	1	1
Globicatella	14.5	42.5	-0.942	0.346	0.622
Gordonibacter	17.5	45.5	-1.08	0.28	0.622
Gottschalkiaceae_uc	17.5	45.5	-1.08	0.28	0.622
Granulicatella	18	39	-0.926	0.355	0.622
HM099641_g	21	42	0	1	1
HM124015_g	13	34	-1.242	0.214	0.622
HM124225_g	21	42	0	1	1
HM124264_g	19.5	40.5	-0.225	0.822	1
HM124342_g	12	33	-1.739	0.082	0.622
HM366486_g	18	39	-0.926	0.355	0.622
HQ158663_g	17.5	45.5	-1.08	0.28	0.622
HQ399867_g	17.5	45.5	-1.08	0.28	0.622
HQ400094_g	17.5	45.5	-1.08	0.28	0.622
HQ748727_g	21	42	0	1	1
HQ910270_g	15	36	-1.363	0.173	0.622
Haemophilus	16.5	44.5	-0.652	0.514	0.795
Halomonas	15	36	-1.363	0.173	0.622
Harryflintia	18	39	-0.926	0.355	0.622
Holdemania	18	39	-0.926	0.355	0.622
Hungatella	17	45	-0.773	0.44	0.72
Hydrogenobacter	18	39	-0.926	0.355	0.622
Hydrogenophilus	21	42	0	1	1
Hymenobacter	12	33	-1.739	0.082	0.622
Hyphomicrobium	15	36	-1.363	0.173	0.622
Intestinibacter	20	48	-0.227	0.82	1
JQ084194_g	21	42	0	1	1
JQ624974_g	17.5	45.5	-1.08	0.28	0.622
JX198636_g	12	40	-1.57	0.116	0.622
JX575834_g	21	42	0	1	1
Janthinobacterium	18	39	-0.926	0.355	0.622
KE159538_g	9	30	-1.719	0.086	0.622
KE159571_g	16	37	-0.715	0.474	0.761
KE159600_g	15	36	-0.882	0.378	0.655
KE159605_g	14	35	-1.006	0.315	0.622
KE159628_g	17	38	-0.652	0.515	0.795
KE159797_g	15	43	-0.882	0.378	0.655
KE159810_g	18	39	-0.489	0.625	0.898
KE993550_g	20	41	-0.155	0.877	1
Kineothrix	21	42	0	1	1
Klebsiella	17.5	45.5	-1.08	0.28	0.622
Kocuria	18	39	-0.926	0.355	0.622
LARJ_g	21	42	0	1	1
LLKB_g	9	30	-1.714	0.086	0.622
LT821227_g	12	40	-1.57	0.116	0.622
Lachnospira	18	39	-0.926	0.355	0.622
Lachnospiraceae_uc	18.5	46.5	-0.358	0.721	0.995
Lachnotalea	12	33	-1.739	0.082	0.622
Lactobacillaceae_uc	14	35	-1	0.317	0.622
Lactobacillus	11	32	-1.429	0.153	0.622
Lactococcus	13	34	-1.159	0.247	0.622
Lactonifactor	17	38	-0.652	0.515	0.795
Lautropia	18	39	-0.926	0.355	0.622
Lawsonella	17.5	38.5	-0.676	0.499	0.777
Legionellaceae_uc	21	42	0	1	1
Leifsonia	15	36	-1.363	0.173	0.622
Leptotrichia	21	42	0	1	1
Limnobacter_f_uc	18	39	-0.926	0.355	0.622
Listeriaceae_uc	17.5	45.5	-1.08	0.28	0.622
Luteimonas	18	39	-0.926	0.355	0.622
Marmoricola	18	39	-0.926	0.355	0.622
Marvinbryantia	18	39	-0.926	0.355	0.622
Massilia	15	36	-1.363	0.173	0.622
Massilioclostridium	20	48	-0.174	0.861	1
Methylobacterium	16	37	-0.714	0.475	0.761
Methyloversatilis	21	42	0	1	1
Microbacterium	18	39	-0.926	0.355	0.622
Micrococcaceae_uc	20	48	-0.227	0.82	1
Micrococcus	16.5	37.5	-0.676	0.499	0.777
Microvirga	18	39	-0.926	0.355	0.622
Mogibacterium_f_uc	20	48	-0.155	0.877	1
Monoglobus	8.5	29.5	-1.811	0.07	0.622
Moryella	17.5	45.5	-1.08	0.28	0.622
Mucispirillum	17.5	38.5	-0.676	0.499	0.777
Muribaculaceae_uc	14	35	-1.029	0.304	0.622
Muribaculum	20	41	-0.145	0.885	1
Murimonas	17.5	45.5	-1.08	0.28	0.622
Natronincola_f_uc	17	38	-0.698	0.485	0.775
Neglecta	19	40	-0.29	0.772	1
Neisseria	15	36	-1.363	0.173	0.622
Nocardioides	17.5	45.5	-1.08	0.28	0.622
Novosphingobium	15	36	-1.363	0.173	0.622
OCTT_g	21	42	0	1	1
Olsenella	21	42	0	1	1
Oscillatoriaceae_uc	18	39	-0.926	0.355	0.622
Oscillibacter	13.5	34.5	-1.073	0.283	0.622
Ottowia	21	42	0	1	1
PAC000004_f_uc	21	42	0	1	1
PAC000016_g	17.5	45.5	-1.08	0.28	0.622
PAC000025_g	21	42	0	1	1
PAC000186_g	21	42	0	1	1
PAC000196_g	18	39	-0.926	0.355	0.622
PAC000197_f_uc	21	42	0	1	1
PAC000197_g	18	39	-0.489	0.625	0.898
PAC000198_g	16	37	-0.735	0.462	0.751
PAC000240_g	21	42	0	1	1
PAC000656_g	20	41	-0.174	0.861	1
PAC000661_g	12	33	-1.286	0.199	0.622
PAC000664_g	15	36	-0.857	0.391	0.665
PAC000671_g	20	41	-0.174	0.861	1
PAC000672_g	11	32	-1.433	0.152	0.622
PAC000683_g	13.5	34.5	-1.127	0.26	0.622
PAC000692_g	17	45	-0.621	0.534	0.823
PAC000718_g	17.5	45.5	-1.08	0.28	0.622
PAC000720_g	21	42	0	1	1
PAC000740_g	21	42	0	1	1
PAC000742_g	21	42	0	1	1
PAC000743_g	21	42	0	1	1
PAC000745_g	18.5	39.5	-0.483	0.629	0.898
PAC000748_g	18	46	-0.435	0.664	0.933
PAC001043_g	16	37	-0.751	0.452	0.738
PAC001057_f_uc	17.5	38.5	-0.676	0.499	0.777
PAC001057_g	21	42	0	1	1
PAC001066_g	15	43	-1.047	0.295	0.622
PAC001068_g	19	40	-0.326	0.745	1
PAC001090_g	21	42	0	1	1
PAC001091_g	20.5	48.5	-0.072	0.943	1
PAC001092_g	15	36	-0.882	0.378	0.655
PAC001097_g	20	48	-0.145	0.885	1
PAC001103_g	19	40	-0.29	0.772	1
PAC001105_g	12	33	-1.739	0.082	0.622
PAC001108_g	8.5	29.5	-1.811	0.07	0.622
PAC001109_g	12	33	-1.352	0.176	0.622
PAC001112_g	18	46	-0.58	0.562	0.832
PAC001115_g	21	42	0	1	1
PAC001116_g	19.5	40.5	-0.29	0.772	1
PAC001118_g	14.5	35.5	-0.942	0.346	0.622
PAC001124_g	21	42	0	1	1
PAC001138_g	18.5	46.5	-0.407	0.684	0.95
PAC001141_g	12	33	-1.739	0.082	0.622
PAC001144_g	18	46	-0.58	0.562	0.832
PAC001165_g	14	42	-1	0.317	0.622
PAC001166_g	19	40	-0.326	0.745	1
PAC001168_g	15	36	-1.363	0.173	0.622
PAC001177_g	18	39	-0.926	0.355	0.622
PAC001199_g	19.5	47.5	-0.244	0.807	1
PAC001200_g	15	36	-0.882	0.378	0.655
PAC001201_g	19	40	-0.326	0.745	1
PAC001207_g	20.5	41.5	-0.072	0.943	1
PAC001212_g	20	48	-0.227	0.82	1
PAC001217_g	11	39	-1.632	0.103	0.622
PAC001219_g	21	42	0	1	1
PAC001221_g	17.5	45.5	-1.08	0.28	0.622
PAC001225_g	17	45	-0.773	0.44	0.72
PAC001228_g	21	42	0	1	1
PAC001231_g	21	42	0	1	1
PAC001236_g	18	46	-0.58	0.562	0.832
PAC001265_f_uc	18	39	-0.926	0.355	0.622
PAC001265_g	18	39	-0.926	0.355	0.622
PAC001266_g	21	42	0	1	1
PAC001270_g	11	39	-1.629	0.103	0.622
PAC001274_g	15	36	-1.363	0.173	0.622
PAC001283_g	18	39	-0.926	0.355	0.622
PAC001287_g	14	42	-1.59	0.112	0.622
PAC001296_g	17	38	-0.603	0.547	0.832
PAC001301_g	18	39	-0.926	0.355	0.622
PAC001308_g	12	40	-1.57	0.116	0.622
PAC001313_g	14	42	-1.59	0.112	0.622
PAC001323_g	21	42	0	1	1
PAC001360_g	17.5	38.5	-0.676	0.499	0.777
PAC001362_g	18.5	46.5	-0.407	0.684	0.95
PAC001372_g	19	40	-0.311	0.756	1
PAC001375_g	15	36	-1.363	0.173	0.622
PAC001377_g	16	44	-0.966	0.334	0.622
PAC001385_g	21	42	0	1	1
PAC001389_g	17.5	45.5	-1.08	0.28	0.622
PAC001390_g	21	42	0	1	1
PAC001400_g	18	39	-0.489	0.625	0.898
PAC001402_g	21	42	0	1	1
PAC001408_g	14	42	-1.59	0.112	0.622
PAC001433_g	18	46	-0.58	0.562	0.832
PAC001437_g	17	38	-0.589	0.556	0.832
PAC001440_g	15	36	-1.363	0.173	0.622
PAC001452_g	21	42	0	1	1
PAC001456_g	18	39	-0.926	0.355	0.622
PAC001457_g	14.5	42.5	-1.059	0.29	0.622
PAC001458_g	17.5	45.5	-1.08	0.28	0.622
PAC001465_g	21	42	0	1	1
PAC001468_g	18	39	-0.926	0.355	0.622
PAC001472_g	21	42	0	1	1
PAC001500_g	16	37	-0.872	0.383	0.657
PAC001516_g	15	43	-0.902	0.367	0.642
PAC001524_g	21	42	0	1	1
PAC001525_g	17.5	45.5	-1.08	0.28	0.622
PAC001563_g	20	48	-0.174	0.861	1
PAC001572_g	18	39	-0.926	0.355	0.622
PAC001573_g	13	41	-1.242	0.214	0.622
PAC001588_g	16	44	-0.777	0.437	0.72
PAC001609_g	21	42	0	1	1
PAC001612_g	17	45	-0.773	0.44	0.72
PAC001651_g	15	36	-1.363	0.173	0.622
PAC001663_g	16.5	44.5	-0.733	0.464	0.751
PAC001679_g	18	46	-0.429	0.668	0.933
PAC001681_g	16	37	-0.814	0.415	0.701
PAC001738_g	18	39	-0.926	0.355	0.622
PAC001765_g	20	41	-0.155	0.877	1
PAC001778_g	17.5	45.5	-1.08	0.28	0.622
PAC001846_g	18	39	-0.926	0.355	0.622
PAC001918_g	18	39	-0.926	0.355	0.622
PAC002039_g	17.5	45.5	-1.08	0.28	0.622
PAC002042_g	13	41	-1.396	0.163	0.622
PAC002046_g	18	39	-0.926	0.355	0.622
PAC002129_g	17.5	45.5	-1.08	0.28	0.622
PAC002153_g	15	43	-1.047	0.295	0.622
PAC002155_g	14	42	-1.59	0.112	0.622
PAC002178_g	14.5	42.5	-1.059	0.29	0.622
PAC002197_g	18	46	-0.58	0.562	0.832
PAC002203_g	12	40	-1.57	0.116	0.622
PAC002290_f_uc	21	42	0	1	1
PAC002290_g	21	42	0	1	1
PAC002360_g	17.5	45.5	-1.08	0.28	0.622
PAC002367_g	3	24	-2.575	0.01	0.622
PAC002368_g	18	46	-0.58	0.562	0.832
PAC002375_g	17.5	45.5	-1.08	0.28	0.622
PAC002400_g	21	42	0	1	1
PAC002409_g	18	39	-0.926	0.355	0.622
PAC002423_g	21	42	0	1	1
PAC002454_g	10.5	38.5	-2.029	0.042	0.622
PAC002460_g	17	45	-0.773	0.44	0.72
PAC002462_g	16.5	44.5	-0.872	0.383	0.657
PAC002471_g	14	42	-1.59	0.112	0.622
PAC002510_g	17.5	45.5	-1.08	0.28	0.622
PAC002518_g	20	48	-0.227	0.82	1
PAC002528_g	17.5	45.5	-0.508	0.611	0.891
Paenibacillaceae_uc	18	39	-0.926	0.355	0.622
Paenibacillus	18	39	-0.926	0.355	0.622
Paenisporosarcina	18	39	-0.926	0.355	0.622
Paludicola	14.5	35.5	-0.942	0.346	0.622
Pantoea	15	36	-1.363	0.173	0.622
Parabacteroides	21	42	0	1	1
Paracoccus	17.5	45.5	-1.08	0.28	0.622
Parasutterella	18	46	-0.58	0.562	0.832
Parvibacter	14	35	-1.029	0.304	0.622
Pediococcus	19	47	-0.349	0.727	1
Pelomonas	18	39	-0.926	0.355	0.622
Peptococcaceae_uc	18	39	-0.926	0.355	0.622
Peptostreptococcaceae_uc	21	42	0	1	1
Phocea	16	37	-0.872	0.383	0.657
Phycicoccus	17.5	45.5	-1.08	0.28	0.622
Planococcus	18	39	-0.926	0.355	0.622
Polaromonas	21	42	0	1	1
Porphyromonas	21	42	0	1	1
Prevotella	1	22	-2.939	0.003	0.622
Pseudoflavitalea	18	39	-0.926	0.355	0.622
Pseudoflavonifractor	16	37	-0.714	0.475	0.761
Pseudomonas	5	26	-2.351	0.019	0.622
Pseudonocardia	21	42	0	1	1
Pseudoxanthomonas	21	42	0	1	1
Psychroglaciecola	18	39	-0.926	0.355	0.622
Quisquiliibacterium_f_uc	18	39	-0.926	0.355	0.622
Ralstonia	21	42	0	1	1
Rhizobium	18	46	-0.58	0.562	0.832
Rhodococcus	18	39	-0.926	0.355	0.622
Romboutsia	11	39	-1.429	0.153	0.622
Roseburia	20	41	-0.156	0.876	1
Roseomonas	18	39	-0.926	0.355	0.622
Rothia	19	47	-0.286	0.775	1
Rubellimicrobium	18	39	-0.926	0.355	0.622
Rubrobacter	18	39	-0.926	0.355	0.622
Ruminococcaceae_uc	18	39	-0.435	0.664	0.933
Ruminococcus	19.5	47.5	-0.215	0.83	1
Ruminococcus_g2	11.5	32.5	-1.376	0.169	0.622
Ruminococcus_g4	20	41	-0.174	0.861	1
Ruminococcus_g5	18	39	-0.926	0.355	0.622
Ruthenibacterium	19.5	47.5	-0.225	0.822	1
Saccharimonas	21	42	0	1	1
Sediminibacterium	15	36	-1.363	0.173	0.622
Selenomonas	18	39	-0.926	0.355	0.622
Sinorhodobacter	18	39	-0.926	0.355	0.622
Solirubrobacter	21	42	0	1	1
Sphingobacterium	18	39	-0.926	0.355	0.622
Sphingobium	17.5	45.5	-1.08	0.28	0.622
Sphingomonas	9	30	-1.763	0.078	0.622
Sphingorhabdus	18	39	-0.926	0.355	0.622
Spirosoma	18	39	-0.926	0.355	0.622
Sporobacter	18	46	-0.429	0.668	0.933
Sporosarcina	18	39	-0.926	0.355	0.622
Staphylococcaceae_uc	18	39	-0.926	0.355	0.622
Staphylococcus	15	36	-0.857	0.391	0.665
Stenotrophobacter	18	39	-0.926	0.355	0.622
Stenotrophomonas	9	30	-2.094	0.036	0.622
Streptococcaceae_uc	20	48	-0.227	0.82	1
Streptococcus	20	41	-0.143	0.886	1
Syntrophococcus	12	33	-1.739	0.082	0.622
Tepidimicrobium	18	39	-0.926	0.355	0.622
Tepidimonas	21	42	0	1	1
Terrisporobacter	17.5	45.5	-1.08	0.28	0.622
Thermicanus	21	42	0	1	1
Thermobifida	18	39	-0.926	0.355	0.622
Thermohalobacter_f_uc	18	39	-0.926	0.355	0.622
Thermus	21	42	0	1	1
Tissierella	18	39	-0.926	0.355	0.622
Truepera	17.5	45.5	-1.08	0.28	0.622
Turicibacter	17	38	-0.571	0.568	0.832
Unclassified	17	38	-0.652	0.515	0.795
Undibacterium	21	42	0	1	1
Ureibacillus	18	39	-0.926	0.355	0.622
Xanthomonas	18	39	-0.926	0.355	0.622
Yersiniaceae_uc	18	39	-0.926	0.355	0.622
AAYW_s	17.5	45.5	-1.08	0.28	0.622
AB185622_s	7.5	28.5	-1.956	0.051	0.622
AB185678_s	15	36	-1.047	0.295	0.622
AB185701_s	18	39	-0.926	0.355	0.622
AB192276_g_uc	18	39	-0.926	0.355	0.622
AB192276_s	15	36	-1.363	0.173	0.622
AB218309_s	17.5	45.5	-1.08	0.28	0.622
AB269993_s	21	42	0	1	1
AB294335_s	21	42	0	1	1
AB307646_s	21	42	0	1	1
AB506172_s	17.5	45.5	-1.08	0.28	0.622
AB506319_s	18	39	-0.926	0.355	0.622
AB506334_s	15	36	-1.368	0.171	0.622
AB506346_s	18	39	-0.926	0.355	0.622
AB506382_s	21	42	0	1	1
AB506428_s	18	39	-0.926	0.355	0.622
AB606236_s	12	33	-1.739	0.082	0.622
AB606240_s	18	39	-0.926	0.355	0.622
AB606242_s	19	40	-0.29	0.772	1
AB606250_s	17.5	45.5	-1.08	0.28	0.622
AB606281_g_uc	17.5	38.5	-0.676	0.499	0.777
AB606281_s	20	48	-0.174	0.861	1
AB606290_g_uc	18	39	-0.926	0.355	0.622
AB606290_s	17.5	38.5	-0.676	0.499	0.777
AB606295_s	20.5	48.5	-0.114	0.909	1
AB606340_s	12	33	-1.739	0.082	0.622
AB606342_s	17.5	45.5	-1.08	0.28	0.622
AB606350_s	18	39	-0.926	0.355	0.622
AB606366_s	15	36	-1.363	0.173	0.622
AB622833_s	20.5	48.5	-0.075	0.94	1
AB626898_s	18	39	-0.926	0.355	0.622
AB626901_s	12	33	-1.739	0.082	0.622
AB626903_s	19	47	-0.301	0.764	1
AB626905_s	18	39	-0.926	0.355	0.622
AB626913_s	17	45	-0.773	0.44	0.72
AB626924_s	17.5	45.5	-1.08	0.28	0.622
AB626926_s	17.5	38.5	-0.676	0.499	0.777
AB626932_s	21	42	0	1	1
AB626939_s	15	36	-1.363	0.173	0.622
AB626958_s	15	36	-1.363	0.173	0.622
AB637350_s	21	42	0	1	1
AB702805_s	18	39	-0.926	0.355	0.622
AB730688_g_uc	18	39	-0.926	0.355	0.622
ACFX_s	18.5	39.5	-0.483	0.629	0.898
ACOK_s	21	42	0	1	1
ADDX_s	15	36	-1.363	0.173	0.622
AF157052_s	17.5	45.5	-1.08	0.28	0.622
AF349416_g_uc	21	42	0	1	1
AF366267_s	21	42	0	1	1
AF371567_s	14	42	-1.59	0.112	0.622
AF371672_s	20	48	-0.227	0.82	1
AF371816_s	21	42	0	1	1
AF371820_s	17.5	38.5	-0.676	0.499	0.777
AF371822_s	14	35	-1.221	0.222	0.622
AF385509_s	21	42	0	1	1
AF507689_s	17.5	45.5	-1.08	0.28	0.622
AJ863256_s	18	39	-0.926	0.355	0.622
AM183003_s	21	42	0	1	1
AM265433_s	20	41	-0.155	0.877	1
AM275589_s	17	45	-0.653	0.514	0.795
AM277340_s	14	35	-1.087	0.277	0.622
AM277667_s	20	41	-0.155	0.877	1
AM405126_s	18	39	-0.926	0.355	0.622
AM500721_s	18	39	-0.926	0.355	0.622
AM500844_s	15	36	-1.363	0.173	0.622
AM694064_s	17.5	45.5	-1.08	0.28	0.622
AM932595_g_uc	14	42	-1.59	0.112	0.622
AM932595_s	17.5	45.5	-1.08	0.28	0.622
AY212760_g_uc	18	39	-0.926	0.355	0.622
AY239437_s	10.5	38.5	-2.029	0.042	0.622
AY239438_s	21	42	0	1	1
AY239450_s	12	33	-1.739	0.082	0.622
AY239457_s	6	27	-2.155	0.031	0.622
AY569281_s	15	36	-1.363	0.173	0.622
AY642542_s	15	36	-1.363	0.173	0.622
AY854277_s	18	39	-0.926	0.355	0.622
AY854355_s	21	42	0	1	1
AY858424_s	14	42	-1.59	0.112	0.622
AY858446_s	17.5	45.5	-1.08	0.28	0.622
AY858448_s	12	33	-1.739	0.082	0.622
AY858456_g_uc	18	39	-0.926	0.355	0.622
AY858456_s	21	42	0	1	1
AY914074_s	18	39	-0.926	0.355	0.622
AY916184_s	18.5	39.5	-0.483	0.629	0.898
AY916208_s	19	47	-0.294	0.769	1
AY916325_s	18	39	-0.926	0.355	0.622
AY916385_s	15	36	-1.363	0.173	0.622
Acetatifactor_uc	13.5	41.5	-1.222	0.222	0.622
Acetitomaculum_ruminis	21	42	0	1	1
Acetitomaculum_uc	18	39	-0.926	0.355	0.622
Acetivibrio_g1_uc	17.5	45.5	-1.08	0.28	0.622
Acinetobacter_baumannii	21	42	0	1	1
Acinetobacter_bohemicus	18	39	-0.926	0.355	0.622
Acinetobacter_lwoffii_group	21	42	0	1	1
Acinetobacter_pittii_group	15	36	-1.363	0.173	0.622
Acinetobacter_proteolyticus_group	17.5	45.5	-0.57	0.569	0.832
Acinetobacter_radioresistens	17.5	45.5	-1.08	0.28	0.622
Acinetobacter_ursingii	18	39	-0.926	0.355	0.622
Acinetobacter_uc	18	39	-0.926	0.355	0.622
Actinomyces_graevenitzii	21	42	0	1	1
Actinomyces_odontolyticus	15	36	-1.363	0.173	0.622
Actinoplanes_utahensis_group	21	42	0	1	1
Acutalibacter_muris	16.5	37.5	-0.787	0.431	0.72
Acutalibacter_uc	9	37	-1.864	0.062	0.622
Adlercreutzia_equolifaciens_group	20	41	-0.143	0.886	1
Adlercreutzia_uc	20	41	-0.163	0.871	1
Aeromicrobium_camelliae	18	39	-0.926	0.355	0.622
Aeromicrobium_erythreum_group	18	39	-0.926	0.355	0.622
Aeromicrobium_uc	18	39	-0.926	0.355	0.622
Aeromonas_caviae_group	15	36	-1.363	0.173	0.622
Aeromonas_popoffii	21	42	0	1	1
Agathobacter_rectalis	21	42	0	1	1
Agathobaculum_uc	21	42	0	1	1
Akkermansia_muciniphila	19.5	40.5	-0.215	0.83	1
Akkermansia_uc	21	42	0	1	1
Altererythrobacter_troitsensis_group	17.5	45.5	-1.08	0.28	0.622
Anaerocolumna_aminovalerica	18	39	-0.926	0.355	0.622
Anaerofilum_uc	14	42	-1.59	0.112	0.622
Anaerofustis_uc	18	39	-0.926	0.355	0.622
Anaerostipes_hadrus_group	17.5	45.5	-1.08	0.28	0.622
Anaerostipes_uc	21	42	0	1	1
Anaerotaenia_torta	17.5	45.5	-1.08	0.28	0.622
Anaerotaenia_uc	18	39	-0.926	0.355	0.622
Anaerotignum_lactatifermentans	18	39	-0.926	0.355	0.622
Anoxybacillus_flavithermus_group	21	42	0	1	1
Aquabacterium_commune	21	42	0	1	1
Arcicella_aquatica	18	39	-0.926	0.355	0.622
Aridibacter_famidurans_group	18	39	-0.926	0.355	0.622
Arthrobacter_agilis_group	18	39	-0.926	0.355	0.622
BCSG_s	18	39	-0.926	0.355	0.622
Bacillus_halosaccharovorans	18	39	-0.926	0.355	0.622
Bacillus_idriensis	15	36	-1.363	0.173	0.622
Bacillus_lentus	17.5	45.5	-1.08	0.28	0.622
Bacillus_niacini	21	42	0	1	1
Bacillus_pumilus_group	18	39	-0.926	0.355	0.622
Bacillus_simplex_group	18	39	-0.926	0.355	0.622
Bacillus_subtilis_group	17.5	45.5	-1.08	0.28	0.622
Bacteroides_acidifaciens	17.5	45.5	-1.08	0.28	0.622
Bacteroides_caccae	16	37	-0.874	0.382	0.657
Bacteroides_caecicola	18	39	-0.926	0.355	0.622
Bacteroides_caecimuris	21	42	0	1	1
Bacteroides_clarus	17.5	45.5	-1.08	0.28	0.622
Bacteroides_coprophilus	17.5	45.5	-1.08	0.28	0.622
Bacteroides_plebeius	18	39	-0.926	0.355	0.622
Bacteroides_uniformis	21	42	0	1	1
Bacteroides_vulgatus	18	39	-0.926	0.355	0.622
Bifidobacterium_pseudolongum_group	8	36	-1.86	0.063	0.622
Bifidobacterium_uc	14	42	-1.59	0.112	0.622
Bilophila_wadsworthia	18	39	-0.926	0.355	0.622
Blastocatella_uc	18	39	-0.926	0.355	0.622
Blastococcus_aggregatus_group	17.5	45.5	-1.08	0.28	0.622
Blastococcus_colisei_group	21	42	0	1	1
Blastococcus_uc	18	39	-0.926	0.355	0.622
Blastomonas_natatoria_group	21	42	0	1	1
Blautia_caecimuris	18	39	-0.926	0.355	0.622
Blautia_obeum	15	36	-1.363	0.173	0.622
Blautia_wexlerae	15	36	-1.363	0.173	0.622
Blautia_uc	12	33	-1.739	0.082	0.622
Bradyrhizobium_japonicum_group	21	42	0	1	1
Brevibacterium_iodinum_group	12	33	-1.739	0.082	0.622
Brevibacterium_picturae_group	17.5	45.5	-1.08	0.28	0.622
Brevundimonas_diminuta_group	21	42	0	1	1
Brevundimonas_mediterranea	18	39	-0.926	0.355	0.622
Brevundimonas_vesicularis_group	12	33	-1.739	0.082	0.622
Brucellaceae_group	17.5	45.5	-1.08	0.28	0.622
Burkholderia_cepacia_group	18	39	-0.926	0.355	0.622
CAGY_s	21	42	0	1	1
CCYH_s	17.5	45.5	-1.08	0.28	0.622
CP009302_g_uc	21	42	0	1	1
CP012071_s	18	39	-0.926	0.355	0.622
CP012073_s	21	42	0	1	1
CU917635_s	21	42	0	1	1
CU927131_s	21	42	0	1	1
Capnocytophaga_sputigena	21	42	0	1	1
Caproiciproducens_uc	18.5	46.5	-0.376	0.707	0.979
Cardiobacterium_hominis	18	39	-0.926	0.355	0.622
Caulobacter_vibrioides_group	18	39	-0.926	0.355	0.622
Cellulomonas_fimi_group	18	39	-0.926	0.355	0.622
Cellulomonas_uc	18	39	-0.926	0.355	0.622
Chalicogloea_uc	18	39	-0.926	0.355	0.622
Chamaesiphon_subglobosus	21	42	0	1	1
Christensenella_uc	15	36	-1.363	0.173	0.622
Chryseobacterium_gleum_group	21	42	0	1	1
Chryseobacterium_hominis_group	18	39	-0.926	0.355	0.622
Clavibacter_michiganensis_group	18	39	-0.926	0.355	0.622
Clostridium_acidisoli	18	39	-0.926	0.355	0.622
Clostridium_celatum_group	13	41	-1.143	0.253	0.622
Clostridium_clostridioforme_group	18	39	-0.926	0.355	0.622
Clostridium_cocleatum	21	42	0	1	1
Clostridium_colinum	21	42	0	1	1
Clostridium_glycyrrhizinilyticum	21	42	0	1	1
Clostridium_indolis_group	19.5	40.5	-0.29	0.772	1
Clostridium_leptum	17	45	-0.773	0.44	0.72
Clostridium_quinii	17.5	45.5	-1.08	0.28	0.622
Clostridium_ramosum	17.5	45.5	-1.08	0.28	0.622
Clostridium_g21_uc	13	41	-1.396	0.163	0.622
Clostridium_g24_uc	20	41	-0.163	0.871	1
Clostridium_g34_uc	15	43	-0.902	0.367	0.642
Clostridium_g6_uc	18	39	-0.926	0.355	0.622
Clostridium_uc	14	42	-1.001	0.317	0.622
Comamonas_aquatica	18	39	-0.926	0.355	0.622
Comamonas_denitrificans	13	34	-1.177	0.239	0.622
Comamonas_kerstersii_group	15	36	-1.047	0.295	0.622
Comamonas_terrigena	18	39	-0.926	0.355	0.622
Comamonas_testosteroni_group	15	36	-1.363	0.173	0.622
Comamonas_uc	18	39	-0.926	0.355	0.622
Coprococcus_g2_uc	17.5	45.5	-1.08	0.28	0.622
Coprococcus_uc	18	39	-0.926	0.355	0.622
Corynebacterium_accolens_group	21	42	0	1	1
Corynebacterium_afermentans_group	18	39	-0.926	0.355	0.622
Corynebacterium_durum	21	42	0	1	1
Corynebacterium_mastitidis_group	13	41	-1.242	0.214	0.622
Corynebacterium_tuberculostearicum	14	35	-1.221	0.222	0.622
Corynebacterium_xerosis_group	17.5	45.5	-1.08	0.28	0.622
Curtobacterium_herbarum	18	39	-0.926	0.355	0.622
Cutibacterium_acnes_group	14.5	35.5	-0.93	0.352	0.622
Cutibacterium_granulosum	21	42	0	1	1
Cutibacterium_uc	20	48	-0.227	0.82	1
DQ015604_g_uc	18	39	-0.926	0.355	0.622
DQ015604_s	17.5	45.5	-1.08	0.28	0.622
DQ057419_s	21	42	0	1	1
DQ087194_s	21	42	0	1	1
DQ116007_s	18	39	-0.926	0.355	0.622
DQ129336_s	18	39	-0.926	0.355	0.622
DQ238618_s	18	39	-0.926	0.355	0.622
DQ241813_s	21	42	0	1	1
DQ295907_s	17.5	45.5	-1.08	0.28	0.622
DQ307698_g_uc	17.5	45.5	-1.08	0.28	0.622
DQ326597_s	21	42	0	1	1
DQ342330_s	14	35	-1.221	0.222	0.622
DQ394638_s	21	42	0	1	1
DQ394660_s	21	42	0	1	1
DQ394661_s	21	42	0	1	1
DQ394662_s	20	48	-0.227	0.82	1
DQ394665_s	21	42	0	1	1
DQ455860_s	17.5	45.5	-1.08	0.28	0.622
DQ456215_s	15	36	-1.047	0.295	0.622
DQ456306_s	21	42	0	1	1
DQ456337_s	17.5	45.5	-1.08	0.28	0.622
DQ532234_s	17.5	45.5	-1.08	0.28	0.622
DQ532333_g_uc	18	39	-0.926	0.355	0.622
DQ532334_g_uc	21	42	0	1	1
DQ537532_s	18	39	-0.926	0.355	0.622
DQ673475_s	17.5	38.5	-0.676	0.499	0.777
DQ673509_s	21	42	0	1	1
DQ673521_g_uc	18	39	-0.926	0.355	0.622
DQ777889_g_uc	18	39	-0.926	0.355	0.622
DQ777889_s	21	42	0	1	1
DQ777895_s	15	36	-0.858	0.391	0.665
DQ777904_s	16.5	37.5	-0.676	0.499	0.777
DQ777923_s	21	42	0	1	1
DQ777929_s	17.5	38.5	-0.676	0.499	0.777
DQ793380_s	18	39	-0.926	0.355	0.622
DQ793581_s	21	42	0	1	1
DQ796080_s	18	39	-0.489	0.625	0.898
DQ798794_s	17.5	38.5	-0.676	0.499	0.777
DQ800447_g_uc	15	36	-1.363	0.173	0.622
DQ800759_s	18.5	39.5	-0.483	0.629	0.898
DQ804000_s	18	39	-0.926	0.355	0.622
DQ805440_s	18	39	-0.926	0.355	0.622
DQ805491_s	18	39	-0.926	0.355	0.622
DQ815323_s	18	39	-0.926	0.355	0.622
DQ815326_s	15	36	-1.363	0.173	0.622
DQ815397_s	12	33	-1.739	0.082	0.622
DQ815468_s	12	33	-1.352	0.176	0.622
DQ815665_s	15	36	-1.363	0.173	0.622
DQ815728_g_uc	21	42	0	1	1
DQ815728_s	19	40	-0.326	0.745	1
DQ815838_s	14	42	-1.221	0.222	0.622
DQ815878_s	19	40	-0.311	0.756	1
DQ824370_s	21	42	0	1	1
DQ882650_s	11	32	-1.553	0.12	0.622
DQ904718_s	21	42	0	1	1
DQ905423_s	18	39	-0.926	0.355	0.622
DQ905461_s	18	39	-0.926	0.355	0.622
Deinococcus_uc	15	36	-1.363	0.173	0.622
Dermacoccus_nishinomiyaensis_group	12	33	-1.739	0.082	0.622
Dermacoccus_uc	21	42	0	1	1
Devosia_submarina	18	39	-0.926	0.355	0.622
Devosia_uc	18	39	-0.926	0.355	0.622
Diaphorobacter_nitroreducens_group	12	33	-1.739	0.082	0.622
Dorea_formicigenerans	18	39	-0.926	0.355	0.622
Dorea_uc	18	39	-0.926	0.355	0.622
EF097057_s	17.5	45.5	-1.08	0.28	0.622
EF097676_s	19.5	47.5	-0.244	0.807	1
EF098020_s	18	39	-0.926	0.355	0.622
EF098562_s	17.5	45.5	-1.08	0.28	0.622
EF099846_s	17.5	45.5	-1.08	0.28	0.622
EF157268_s	18	39	-0.926	0.355	0.622
EF404387_g_uc	21	42	0	1	1
EF409953_s	17	45	-0.773	0.44	0.72
EF434337_s	21	42	0	1	1
EF434365_s	19	40	-0.311	0.756	1
EF436433_s	17.5	45.5	-1.08	0.28	0.622
EF445156_s	14	42	-1.59	0.112	0.622
EF445180_s	15	36	-1.047	0.295	0.622
EF445183_s	15	36	-1.363	0.173	0.622
EF445202_s	18	39	-0.489	0.625	0.898
EF445289_s	17.5	38.5	-0.676	0.499	0.777
EF540401_s	18	39	-0.926	0.355	0.622
EF602869_s	17.5	38.5	-0.676	0.499	0.777
EF602939_s	18.5	39.5	-0.483	0.629	0.898
EF603174_s	18	39	-0.926	0.355	0.622
EF603797_s	18	39	-0.489	0.625	0.898
EF644509_s	18	39	-0.926	0.355	0.622
EF688243_s	21	42	0	1	1
EU009822_s	17.5	45.5	-1.08	0.28	0.622
EU137434_s	19	47	-0.291	0.771	1
EU137610_g_uc	17.5	45.5	-1.08	0.28	0.622
EU160525_s	21	42	0	1	1
EU259452_s	18	46	-0.58	0.562	0.832
EU289463_s	18	39	-0.926	0.355	0.622
EU344341_s	20	48	-0.227	0.82	1
EU358716_s	15	36	-1.363	0.173	0.622
EU381725_s	21	42	0	1	1
EU454100_s	12	33	-1.323	0.186	0.622
EU454374_s	18	39	-0.926	0.355	0.622
EU456367_s	18	46	-0.58	0.562	0.832
EU456461_s	18	39	-0.926	0.355	0.622
EU456594_s	17.5	45.5	-1.08	0.28	0.622
EU458641_s	21	42	0	1	1
EU459351_s	18	39	-0.926	0.355	0.622
EU460161_s	18	39	-0.926	0.355	0.622
EU461045_s	18	39	-0.926	0.355	0.622
EU461060_s	18	39	-0.926	0.355	0.622
EU462188_s	17.5	45.5	-1.08	0.28	0.622
EU462785_s	15	36	-1.363	0.173	0.622
EU462959_s	15	36	-1.363	0.173	0.622
EU464154_s	18	39	-0.926	0.355	0.622
EU465529_s	18	39	-0.926	0.355	0.622
EU466161_s	21	42	0	1	1
EU470140_s	17.5	45.5	-1.08	0.28	0.622
EU470186_s	21	42	0	1	1
EU471770_s	21	42	0	1	1
EU471893_s	18	39	-0.926	0.355	0.622
EU472216_s	17.5	38.5	-0.676	0.499	0.777
EU472329_s	21	42	0	1	1
EU472365_s	18	46	-0.58	0.562	0.832
EU472543_s	17.5	45.5	-1.08	0.28	0.622
EU472601_s	18	39	-0.926	0.355	0.622
EU473597_s	17.5	45.5	-1.08	0.28	0.622
EU474337_s	18	39	-0.431	0.667	0.933
EU474545_s	21	42	0	1	1
EU474842_s	18	46	-0.523	0.601	0.877
EU474900_g_uc	17.5	45.5	-1.08	0.28	0.622
EU475406_s	18	39	-0.926	0.355	0.622
EU475449_s	21	42	0	1	1
EU475512_s	21	42	0	1	1
EU475527_s	17.5	45.5	-1.08	0.28	0.622
EU504374_s	21	42	0	1	1
EU507364_s	15	43	-0.883	0.377	0.655
EU507472_s	14	42	-1.59	0.112	0.622
EU508108_s	17.5	45.5	-1.08	0.28	0.622
EU508399_s	14	42	-1.59	0.112	0.622
EU509241_s	21	42	0	1	1
EU509480_s	17.5	45.5	-1.08	0.28	0.622
EU509793_s	14	42	-1.59	0.112	0.622
EU510160_s	17.5	45.5	-1.08	0.28	0.622
EU510350_s	14	35	-1.221	0.222	0.622
EU511112_s	21	42	0	1	1
EU511827_s	10.5	38.5	-2.029	0.042	0.622
EU542517_s	18	39	-0.926	0.355	0.622
EU571139_s	18	39	-0.926	0.355	0.622
EU622646_s	19	40	-0.286	0.775	1
EU622658_s	9	30	-1.867	0.062	0.622
EU622662_s	18	39	-0.926	0.355	0.622
EU622674_s	10.5	38.5	-2.029	0.042	0.622
EU622677_s	20	48	-0.155	0.877	1
EU622678_s	18	39	-0.926	0.355	0.622
EU622686_s	15	36	-1.363	0.173	0.622
EU622689_s	10.5	38.5	-2.029	0.042	0.622
EU622690_s	18	39	-0.926	0.355	0.622
EU622691_s	16.5	44.5	-0.733	0.464	0.751
EU622697_s	18	39	-0.451	0.652	0.925
EU622712_s	20.5	48.5	-0.072	0.943	1
EU622725_s	18.5	39.5	-0.408	0.683	0.95
EU622732_s	21	42	0	1	1
EU622735_s	17.5	45.5	-1.08	0.28	0.622
EU622763_s	5.5	26.5	-2.329	0.02	0.622
EU622764_s	18	39	-0.926	0.355	0.622
EU622765_s	14.5	35.5	-0.957	0.339	0.622
EU622773_s	15	36	-0.932	0.351	0.622
EU622775_s	17	45	-0.571	0.568	0.832
EU728796_s	12	33	-1.739	0.082	0.622
EU735703_s	18	39	-0.926	0.355	0.622
EU747935_s	18	39	-0.926	0.355	0.622
EU772049_s	18	39	-0.926	0.355	0.622
EU772111_s	18	46	-0.466	0.641	0.912
EU772178_s	16	37	-0.777	0.437	0.72
EU772949_s	16	44	-0.777	0.437	0.72
EU773377_s	18	39	-0.926	0.355	0.622
EU774081_s	17.5	45.5	-1.08	0.28	0.622
EU774281_s	20	48	-0.227	0.82	1
EU774694_s	17.5	45.5	-1.08	0.28	0.622
EU775096_s	21	42	0	1	1
EU775946_s	21	42	0	1	1
EU775954_s	21	42	0	1	1
EU775964_s	15	36	-1.047	0.295	0.622
EU776475_s	18	39	-0.926	0.355	0.622
EU776476_s	21	42	0	1	1
EU776484_s	18	39	-0.926	0.355	0.622
EU777825_s	14	42	-1.595	0.111	0.622
EU777853_s	17.5	45.5	-1.08	0.28	0.622
EU778596_g_uc	17.5	45.5	-1.08	0.28	0.622
EU779051_s	18	39	-0.926	0.355	0.622
EU779114_s	18	46	-0.451	0.652	0.925
EU779209_s	21	42	0	1	1
EU779265_s	18	39	-0.926	0.355	0.622
EU794165_s	18	39	-0.926	0.355	0.622
EU842263_s	21	42	0	1	1
EU842293_s	17.5	45.5	-1.08	0.28	0.622
EU842370_s	21	42	0	1	1
EU842956_s	18	39	-0.466	0.641	0.912
EU843111_s	17.5	45.5	-1.08	0.28	0.622
EU843173_s	20	48	-0.174	0.861	1
EU843933_s	18	39	-0.926	0.355	0.622
EU843993_g_uc	17.5	45.5	-1.08	0.28	0.622
EU844140_s	17.5	45.5	-1.08	0.28	0.622
EU844147_s	15	36	-1.363	0.173	0.622
EU844249_s	15	36	-1.363	0.173	0.622
EU844796_s	21	42	0	1	1
EU844902_s	17.5	45.5	-1.08	0.28	0.622
EU850604_s	18	39	-0.926	0.355	0.622
EU881226_s	21	42	0	1	1
EU888823_s	18	39	-0.926	0.355	0.622
EU937973_s	21	42	0	1	1
EU939413_s	21	42	0	1	1
Eggerthella_lenta	18	39	-0.926	0.355	0.622
Eikenella_corrodens	18	39	-0.926	0.355	0.622
Eisenbergiella_uc	14	42	-1.59	0.112	0.622
Emticicia_sediminis	18	39	-0.926	0.355	0.622
Enhydrobacter_aerosaccus_group	11.5	32.5	-1.547	0.122	0.622
Enhydrobacter_uc	18	39	-0.926	0.355	0.622
Enterobacter_kobei	18	39	-0.926	0.355	0.622
Enterobacter_uc	10.5	31.5	-1.71	0.087	0.622
Enterobacteriaceae_group	12	33	-1.398	0.162	0.622
Enterococcus_faecalis	17	45	-0.575	0.565	0.832
Enterococcus_faecium_group	16	37	-0.872	0.383	0.657
Enterococcus_uc	17.5	45.5	-1.08	0.28	0.622
Enterorhabdus_caecimuris	15	36	-1.363	0.173	0.622
Enterorhabdus_mucosicola	18	39	-0.926	0.355	0.622
Enterorhabdus_muris	21	42	0	1	1
Enterorhabdus_uc	18	46	-0.58	0.562	0.832
Escherichia_coli_group	18	46	-0.431	0.667	0.933
Eubacterium_plexicaudatum	18	39	-0.926	0.355	0.622
Eubacterium_xylanophilum	18	39	-0.926	0.355	0.622
Eubacterium_g17_uc	19	47	-0.29	0.772	1
Eubacterium_g20_uc	15	36	-1.363	0.173	0.622
Eubacterium_g23_uc	16	37	-0.814	0.415	0.701
Eubacterium_g8_uc	20.5	48.5	-0.072	0.942	1
Exiguobacterium_acetylicum_group	21	42	0	1	1
Exiguobacterium_aurantiacum_group	12	33	-1.739	0.082	0.622
FCEY_s	17	45	-0.773	0.44	0.72
FJ172804_s	18	39	-0.926	0.355	0.622
FJ172874_s	19.5	40.5	-0.29	0.772	1
FJ366878_s	17.5	45.5	-1.08	0.28	0.622
FJ372126_s	18	46	-0.58	0.562	0.832
FJ440053_s	18	39	-0.926	0.355	0.622
FJ466074_g_uc	15	36	-1.363	0.173	0.622
FJ479382_s	18	39	-0.926	0.355	0.622
FJ508637_s	16	44	-0.966	0.334	0.622
FJ510897_s	17.5	45.5	-1.08	0.28	0.622
FJ517700_s	21	42	0	1	1
FJ534957_s	17.5	45.5	-1.08	0.28	0.622
FJ671863_s	21	42	0	1	1
FJ673731_s	14	35	-1.221	0.222	0.622
FJ674263_s	18.5	46.5	-0.407	0.684	0.95
FJ676085_s	4.5	25.5	-2.479	0.013	0.622
FJ680534_s	18	39	-0.926	0.355	0.622
FJ680757_s	17.5	45.5	-1.08	0.28	0.622
FJ681385_s	21	42	0	1	1
FJ681631_s	16	44	-0.966	0.334	0.622
FJ681732_s	15	36	-1.363	0.173	0.622
FJ683651_s	21	42	0	1	1
FJ825526_g_uc	17.5	45.5	-1.08	0.28	0.622
FJ833264_s	17.5	45.5	-1.08	0.28	0.622
FJ879151_s	18	39	-0.926	0.355	0.622
FJ879230_s	18	46	-0.58	0.562	0.832
FJ879359_s	21	42	0	1	1
FJ879454_s	16.5	44.5	-0.733	0.464	0.751
FJ879507_s	18	39	-0.926	0.355	0.622
FJ879530_s	20.5	41.5	-0.075	0.94	1
FJ879554_s	14	42	-1.59	0.112	0.622
FJ879557_s	20	48	-0.227	0.82	1
FJ879577_s	14	42	-1.59	0.112	0.622
FJ879760_s	21	42	0	1	1
FJ879818_s	18	39	-0.926	0.355	0.622
FJ879868_s	21	42	0	1	1
FJ879875_s	17	45	-0.571	0.568	0.832
FJ879886_s	14	42	-1.087	0.277	0.622
FJ879979_s	15	43	-0.932	0.351	0.622
FJ880029_s	18	46	-0.58	0.562	0.832
FJ880048_s	20	48	-0.174	0.861	1
FJ880059_s	18	46	-0.58	0.562	0.832
FJ880077_s	14	42	-1.59	0.112	0.622
FJ880080_s	18	39	-0.926	0.355	0.622
FJ880105_s	17	45	-0.773	0.44	0.72
FJ880217_s	18	39	-0.926	0.355	0.622
FJ880261_s	18	39	-0.926	0.355	0.622
FJ880321_s	19	47	-0.29	0.772	1
FJ880330_s	13.5	34.5	-1.224	0.221	0.622
FJ880395_s	18.5	39.5	-0.483	0.629	0.898
FJ880412_s	20	41	-0.174	0.861	1
FJ880454_s	18	46	-0.441	0.659	0.931
FJ880744_s	19	47	-0.349	0.727	1
FJ880752_s	17	38	-0.588	0.557	0.832
FJ880767_s	21	42	0	1	1
FJ880805_s	18.5	39.5	-0.483	0.629	0.898
FJ880917_s	18	39	-0.926	0.355	0.622
FJ880975_s	21	42	0	1	1
FJ880976_s	18	39	-0.926	0.355	0.622
FJ880997_s	18	39	-0.926	0.355	0.622
FJ881018_s	17	45	-0.773	0.44	0.72
FJ881033_s	18	39	-0.926	0.355	0.622
FJ881062_s	15	43	-1.049	0.294	0.622
FJ881068_s	21	42	0	1	1
FJ881083_s	13	41	-1.396	0.163	0.622
FJ881116_s	21	42	0	1	1
FJ881134_s	17.5	45.5	-0.57	0.569	0.832
FJ881160_g_uc	21	42	0	1	1
FJ881160_s	21	42	0	1	1
FJ881164_s	18	39	-0.926	0.355	0.622
FJ881185_s	15	36	-1.363	0.173	0.622
FJ881208_s	13	41	-1.396	0.163	0.622
FJ881211_s	17.5	45.5	-1.08	0.28	0.622
FJ881219_s	16	37	-0.872	0.383	0.657
FJ881229_s	17.5	38.5	-0.676	0.499	0.777
FJ881308_s	12	33	-1.323	0.186	0.622
FJ951869_s	17.5	45.5	-1.08	0.28	0.622
FJ951892_s	14	42	-1.59	0.112	0.622
FJ976024_s	15	36	-1.363	0.173	0.622
FJ976257_s	21	42	0	1	1
FJ976402_s	21	42	0	1	1
FMUV_s	17	45	-0.773	0.44	0.72
FN667084_s	14	35	-1	0.317	0.622
FR798932_s	18	39	-0.926	0.355	0.622
FR853543_s	15	36	-1.363	0.173	0.622
FR888536_g_uc	18	39	-0.926	0.355	0.622
FR893353_g_uc	18	39	-0.926	0.355	0.622
FWNZ_s	17.5	45.5	-1.08	0.28	0.622
FYDD_s	18.5	39.5	-0.483	0.629	0.898
Faecalibacterium_prausnitzii_group	17.5	45.5	-1.08	0.28	0.622
Flavobacterium_olei	21	42	0	1	1
Flintibacter_butyricus_group	18	39	-0.441	0.659	0.931
Friedmanniella_lucida	18	39	-0.926	0.355	0.622
Frisingicoccus_caecimuris	15	36	-1.363	0.173	0.622
Frisingicoccus_uc	20	48	-0.174	0.861	1
Fusicatenibacter_saccharivorans	18	39	-0.926	0.355	0.622
Fusobacterium_periodonticum_group	21	42	0	1	1
GQ138316_s	20	48	-0.145	0.885	1
GQ156344_s	14	42	-1.59	0.112	0.622
GQ157859_s	21	42	0	1	1
GQ175414_s	18	39	-0.926	0.355	0.622
GQ175428_s	18	39	-0.926	0.355	0.622
GQ175453_s	20	48	-0.227	0.82	1
GQ358437_s	21	42	0	1	1
GQ358452_s	17.5	45.5	-1.08	0.28	0.622
GQ358463_s	20	48	-0.227	0.82	1
GQ396872_g_uc	21	42	0	1	1
GQ451179_s	15	36	-1.363	0.173	0.622
GQ451237_s	17.5	45.5	-1.08	0.28	0.622
GQ451258_g_uc	19.5	40.5	-0.29	0.772	1
GQ451310_s	17	45	-0.773	0.44	0.72
GQ451312_s	15	36	-1.047	0.295	0.622
GQ897654_s	21	42	0	1	1
GU302582_s	20	48	-0.227	0.82	1
GU324393_g_uc	17	45	-0.773	0.44	0.72
GU324393_s	21	42	0	1	1
GU324404_s	17	45	-0.773	0.44	0.72
GU356270_s	21	42	0	1	1
Gardnerella_vaginalis_group	18	39	-0.926	0.355	0.622
Gemella_haemolysans_group	18	39	-0.926	0.355	0.622
Gemmata_uc	18	39	-0.926	0.355	0.622
Geobacillus_thermoglucosidasius_group	21	42	0	1	1
Globicatella_uc	18	46	-0.441	0.659	0.931
Gordonibacter_pamelaeae	17.5	45.5	-1.08	0.28	0.622
Granulicatella_adiacens_group	18	39	-0.926	0.355	0.622
HM099641_g_uc	21	42	0	1	1
HM123886_s	17.5	45.5	-1.08	0.28	0.622
HM123911_s	12	33	-1.323	0.186	0.622
HM123918_s	21	42	0	1	1
HM123934_s	14	42	-1.59	0.112	0.622
HM123968_s	15	36	-0.882	0.378	0.655
HM123975_s	10.5	38.5	-2.029	0.042	0.622
HM123984_s	21	42	0	1	1
HM124003_s	20	41	-0.147	0.883	1
HM124015_g_uc	14	35	-1.221	0.222	0.622
HM124015_s	15.5	36.5	-0.962	0.336	0.622
HM124019_s	21	42	0	1	1
HM124063_s	18	39	-0.926	0.355	0.622
HM124121_s	12	40	-1.466	0.143	0.622
HM124124_s	18.5	39.5	-0.483	0.629	0.898
HM124144_s	17.5	45.5	-1.08	0.28	0.622
HM124177_s	21	42	0	1	1
HM124193_s	18	39	-0.926	0.355	0.622
HM124210_s	19.5	47.5	-0.245	0.807	1
HM124219_s	17.5	45.5	-1.08	0.28	0.622
HM124223_s	18	46	-0.581	0.561	0.832
HM124225_g_uc	20	48	-0.227	0.82	1
HM124225_s	18	39	-0.926	0.355	0.622
HM124226_s	15.5	43.5	-0.896	0.37	0.645
HM124236_s	18	46	-0.441	0.659	0.931
HM124252_s	16	37	-0.872	0.383	0.657
HM124260_s	18	39	-0.926	0.355	0.622
HM124264_g_uc	17.5	45.5	-1.08	0.28	0.622
HM124264_s	19.5	40.5	-0.225	0.822	1
HM124280_s	18	46	-0.451	0.652	0.925
HM124297_s	17.5	45.5	-1.08	0.28	0.622
HM124316_s	20	48	-0.227	0.82	1
HM124342_g_uc	21	42	0	1	1
HM124342_s	12	33	-1.739	0.082	0.622
HM124343_s	17.5	45.5	-1.08	0.28	0.622
HM630249_s	21	42	0	1	1
HM776056_s	19	47	-0.286	0.775	1
HM844308_s	18	39	-0.926	0.355	0.622
HM845735_s	17.5	45.5	-1.08	0.28	0.622
HQ119278_s	18	39	-0.926	0.355	0.622
HQ154775_s	18	39	-0.926	0.355	0.622
HQ158663_s	17.5	45.5	-1.08	0.28	0.622
HQ190266_s	18	39	-0.926	0.355	0.622
HQ327272_s	18	39	-0.926	0.355	0.622
HQ399769_s	17.5	38.5	-0.676	0.499	0.777
HQ399867_g_uc	17.5	45.5	-1.08	0.28	0.622
HQ400094_g_uc	17.5	45.5	-1.08	0.28	0.622
HQ716116_s	18	39	-0.926	0.355	0.622
HQ716452_s	21	42	0	1	1
HQ716472_s	18	39	-0.926	0.355	0.622
HQ716480_s	3	24	-2.795	0.005	0.622
HQ716611_s	15	36	-1.363	0.173	0.622
HQ716614_s	21	42	0	1	1
HQ748727_g_uc	21	42	0	1	1
HQ759368_s	18	39	-0.926	0.355	0.622
HQ780140_s	21	42	0	1	1
HQ785453_s	18	39	-0.926	0.355	0.622
HQ785684_s	17.5	45.5	-1.08	0.28	0.622
HQ910270_g_uc	18	39	-0.926	0.355	0.622
HQ910270_s	15	36	-1.363	0.173	0.622
Haemophilus_parahaemolyticus_group	18	39	-0.926	0.355	0.622
Haemophilus_parainfluenzae_group	19.5	47.5	-0.244	0.807	1
Haemophilus_pittmaniae	16	44	-0.966	0.334	0.622
Haemophilus_sputorum	15	36	-1.363	0.173	0.622
Haemophilus_uc	21	42	0	1	1
Halomonas_stevensii_group	15	36	-1.363	0.173	0.622
Harryflintia_uc	18	39	-0.926	0.355	0.622
Holdemania_filiformis_group	18	39	-0.926	0.355	0.622
Hungatella_hathewayi_group	17	45	-0.773	0.44	0.72
Hydrogenophilus_thermoluteolus_group	21	42	0	1	1
Hymenobacter_soli	12	33	-1.739	0.082	0.622
Hymenobacter_uc	18	39	-0.926	0.355	0.622
Intestinibacter_bartlettii	20	48	-0.227	0.82	1
Intestinimonas_butyriciproducens	18	39	-0.926	0.355	0.622
JAGT_s_group	21	42	0	1	1
JF044175_s	18	39	-0.926	0.355	0.622
JF067339_s	18	39	-0.926	0.355	0.622
JF093362_s	15	36	-1.363	0.173	0.622
JF161198_s	17.5	45.5	-1.08	0.28	0.622
JF168546_s	18	39	-0.926	0.355	0.622
JF227128_s	18	39	-0.926	0.355	0.622
JF240779_s	21	42	0	1	1
JF241012_s	17.5	45.5	-1.08	0.28	0.622
JF703483_s	18	39	-0.926	0.355	0.622
JN616169_s	21	42	0	1	1
JN713381_s	17.5	45.5	-1.08	0.28	0.622
JQ084169_s	15	36	-1.363	0.173	0.622
JQ084194_g_uc	18	39	-0.926	0.355	0.622
JQ084194_s	21	42	0	1	1
JQ084471_s	20.5	48.5	-0.087	0.93	1
JQ084889_s	18	39	-0.926	0.355	0.622
JQ191091_s	17	38	-0.652	0.515	0.795
JQ191113_s	21	42	0	1	1
JQ191124_s	18	39	-0.926	0.355	0.622
JQ599692_s	18	39	-0.926	0.355	0.622
JQ624974_g_uc	17.5	45.5	-1.08	0.28	0.622
JUNA_s	21	42	0	1	1
JX095388_s	18	39	-0.926	0.355	0.622
JX095612_s	18	39	-0.926	0.355	0.622
JX198565_s	15	36	-1.363	0.173	0.622
JX198627_s	14	42	-1.59	0.112	0.622
JX198629_s	14.5	35.5	-0.942	0.346	0.622
JX198636_g_uc	14	42	-1.59	0.112	0.622
JX198636_s	12	40	-1.57	0.116	0.622
JX198648_s	17.5	38.5	-0.676	0.499	0.777
JX575834_g_uc	21	42	0	1	1
JX575834_s	21	42	0	1	1
Janthinobacterium_lividum_group	18	39	-0.926	0.355	0.622
KB822463_s	21	42	0	1	1
KC160773_s	18	39	-0.926	0.355	0.622
KC162960_s	21	42	0	1	1
KC163023_s	20	48	-0.155	0.877	1
KC904087_s	21	42	0	1	1
KE159538_g_uc	10	31	-1.653	0.098	0.622
KE159571_g_uc	15.5	36.5	-0.797	0.426	0.718
KE159571_s	21	42	0	1	1
KE159600_g_uc	13	41	-1.396	0.163	0.622
KE159600_s	14	42	-1.59	0.112	0.622
KE159605_g_uc	18.5	39.5	-0.376	0.707	0.979
KE159605_s	18	39	-0.435	0.663	0.933
KE159628_g_uc	21	42	0	1	1
KE159628_s	18	46	-0.58	0.562	0.832
KE159641_s	17.5	45.5	-1.08	0.28	0.622
KE159714_s_group	20.5	48.5	-0.078	0.938	1
KE159781_s	10.5	38.5	-2.029	0.042	0.622
KE159797_g_uc	12	40	-1.57	0.116	0.622
KE159797_s	19.5	47.5	-0.244	0.807	1
KE159810_g_uc	16	37	-0.872	0.383	0.657
KE159810_s	17.5	45.5	-1.08	0.28	0.622
KE952139_s	21	42	0	1	1
KE993550_s	20	41	-0.155	0.877	1
KF956747_s	21	42	0	1	1
KI535319_s	11	32	-1.436	0.151	0.622
KQ968618_s_group	18	39	-0.926	0.355	0.622
KV831974_s_group	20	48	-0.175	0.861	1
Kineothrix_alysoides	12.5	33.5	-1.384	0.166	0.622
Kineothrix_uc	21	42	0	1	1
Kocuria_marina_group	18	39	-0.926	0.355	0.622
Kocuria_palustris_group	18	39	-0.926	0.355	0.622
Kocuria_uc	21	42	0	1	1
LARJ_s	21	42	0	1	1
LLKB_g_uc	13	34	-1.176	0.24	0.622
LMLZ_s_group	17.5	45.5	-1.08	0.28	0.622
LN866274_s	17.5	45.5	-0.57	0.569	0.832
LT907848_s	17.5	45.5	-1.08	0.28	0.622
Lachnospira_uc	18	39	-0.926	0.355	0.622
Lachnotalea_uc	12	33	-1.739	0.082	0.622
Lactobacillus_algidus	21	42	0	1	1
Lactobacillus_amylolyticus	20	48	-0.227	0.82	1
Lactobacillus_aviarius_group	17.5	45.5	-1.08	0.28	0.622
Lactobacillus_gasseri_group	12	33	-1.286	0.199	0.622
Lactobacillus_hamsteri	16	37	-0.778	0.437	0.72
Lactobacillus_iners	18	39	-0.926	0.355	0.622
Lactobacillus_intestinalis	13	34	-1.143	0.253	0.622
Lactobacillus_jensenii_group	12.5	33.5	-1.384	0.166	0.622
Lactobacillus_murinus_group	16	37	-0.714	0.475	0.761
Lactobacillus_pasteurii	18	39	-0.926	0.355	0.622
Lactobacillus_pontis	16	37	-0.814	0.415	0.701
Lactobacillus_reuteri_group	8	29	-1.857	0.063	0.622
Lactobacillus_rodentium	18	46	-0.466	0.641	0.912
Lactobacillus_satsumensis	21	42	0	1	1
Lactobacillus_secaliphilus	16	37	-0.872	0.383	0.657
Lactobacillus_vaginalis	7.5	28.5	-1.942	0.052	0.622
Lactobacillus_vini_group	18	39	-0.926	0.355	0.622
Lactobacillus_uc	14	35	-1	0.317	0.622
Lactococcus_garvieae_group	13	34	-1.159	0.247	0.622
Lactococcus_lactis_group	18	39	-0.926	0.355	0.622
Lactococcus_uc	15	36	-1.363	0.173	0.622
Lactonifactor_uc	17.5	45.5	-1.08	0.28	0.622
Lautropia_mirabilis	18	39	-0.926	0.355	0.622
Lawsonella_clevelandensis	17.5	38.5	-0.676	0.499	0.777
Leifsonia_poae_group	15	36	-1.363	0.173	0.622
Luteimonas_aestuarii	18	39	-0.926	0.355	0.622
Marmoricola_bigeumensis	18	39	-0.926	0.355	0.622
Massilia_alkalitolerans_group	18	39	-0.926	0.355	0.622
Massilia_brevitalea_group	15	36	-1.363	0.173	0.622
Massilioclostridium_uc	18	39	-0.926	0.355	0.622
Methylobacterium_adhaesivum_group	18	39	-0.926	0.355	0.622
Methylobacterium_aquaticum_group	21	42	0	1	1
Methylobacterium_extorquens_group	18	46	-0.58	0.562	0.832
Methylobacterium_goesingense	18	39	-0.926	0.355	0.622
Methylobacterium_iners	21	42	0	1	1
Methylobacterium_marchantiae_group	16	37	-0.714	0.475	0.761
Methylobacterium_organophilum	18	39	-0.926	0.355	0.622
Methylobacterium_oryzae_group	17.5	38.5	-0.676	0.499	0.777
Methylobacterium_uc	12	33	-1.739	0.082	0.622
Methyloversatilis_universalis_group	21	42	0	1	1
Microbacterium_imperiale_group	18	39	-0.926	0.355	0.622
Micrococcus_luteus_group	16.5	37.5	-0.676	0.499	0.777
Microvirga_arabica_group	18	39	-0.926	0.355	0.622
Microvirga_uc	18	39	-0.926	0.355	0.622
Monoglobus_pectinilyticus	17.5	38.5	-0.571	0.568	0.832
Monoglobus_uc	10	31	-1.708	0.088	0.622
Moryella_uc	17.5	45.5	-1.08	0.28	0.622
Mucispirillum_schaedleri	17.5	38.5	-0.676	0.499	0.777
Muribaculum_intestinale	18	39	-0.926	0.355	0.622
Muribaculum_uc	21	42	0	1	1
Murimonas_uc	17.5	45.5	-1.08	0.28	0.622
NEFZ_s	18	39	-0.926	0.355	0.622
NFHE_s_group	21	42	0	1	1
NFKI_s	18	39	-0.926	0.355	0.622
NFMA_s	19.5	47.5	-0.244	0.807	1
Neglecta_timonensis	14	42	-1.221	0.222	0.622
Neglecta_uc	21	42	0	1	1
Neisseria_flavescens	18	39	-0.926	0.355	0.622
Neisseria_perflava	15	36	-1.363	0.173	0.622
Neisseria_sicca_group	21	42	0	1	1
Neisseria_subflava	21	42	0	1	1
Neisseria_uc	21	42	0	1	1
Nocardioides_alpinus	21	42	0	1	1
Nocardioides_furvisabuli	17.5	45.5	-1.08	0.28	0.622
Nocardioides_uc	21	42	0	1	1
Novosphingobium_endophyticum	18	39	-0.926	0.355	0.622
Novosphingobium_uc	15	36	-1.363	0.173	0.622
Oscillibacter_uc	16	37	-0.777	0.437	0.72
PAC000184_s	20	48	-0.227	0.82	1
PAC000186_g_uc	18	39	-0.926	0.355	0.622
PAC000196_g_uc	18	39	-0.926	0.355	0.622
PAC000197_g_uc	15	36	-1.363	0.173	0.622
PAC000197_s	18	39	-0.926	0.355	0.622
PAC000356_s	21	42	0	1	1
PAC000479_s	18	39	-0.926	0.355	0.622
PAC000656_g_uc	17.5	45.5	-1.08	0.28	0.622
PAC000656_s	17.5	38.5	-0.676	0.499	0.777
PAC000661_g_uc	15	36	-0.857	0.391	0.665
PAC000664_g_uc	17	38	-0.571	0.568	0.832
PAC000668_s	9	30	-2.094	0.036	0.622
PAC000671_g_uc	18	39	-0.926	0.355	0.622
PAC000671_s	20.5	41.5	-0.087	0.93	1
PAC000672_g_uc	17	38	-0.652	0.515	0.795
PAC000683_g_uc	21	42	0	1	1
PAC000686_s	21	42	0	1	1
PAC000688_s	20	48	-0.155	0.877	1
PAC000692_g_uc	16	44	-0.966	0.334	0.622
PAC000692_s	17	38	-0.652	0.515	0.795
PAC000694_s	21	42	0	1	1
PAC000698_s	16	37	-0.735	0.462	0.751
PAC000700_s	10.5	38.5	-2.029	0.042	0.622
PAC000718_s	17.5	45.5	-1.08	0.28	0.622
PAC000720_g_uc	18	39	-0.926	0.355	0.622
PAC000720_s	18	39	-0.926	0.355	0.622
PAC000739_s	18	39	-0.466	0.641	0.912
PAC000740_s	21	42	0	1	1
PAC000742_g_uc	21	42	0	1	1
PAC000742_s	18	39	-0.926	0.355	0.622
PAC000743_g_uc	17.5	45.5	-1.08	0.28	0.622
PAC000745_g_uc	18.5	39.5	-0.483	0.629	0.898
PAC000748_g_uc	18	46	-0.58	0.562	0.832
PAC000748_s	17.5	45.5	-1.08	0.28	0.622
PAC001005_s	21	42	0	1	1
PAC001036_s	21	42	0	1	1
PAC001040_s	18	39	-0.926	0.355	0.622
PAC001043_g_uc	16	44	-0.966	0.334	0.622
PAC001043_s	17.5	45.5	-1.08	0.28	0.622
PAC001044_s	18	46	-0.58	0.562	0.832
PAC001045_s	9	30	-2.094	0.036	0.622
PAC001047_s	21	42	0	1	1
PAC001048_s_group	16	37	-0.714	0.475	0.761
PAC001052_s	16	44	-0.777	0.437	0.72
PAC001058_s	18	39	-0.926	0.355	0.622
PAC001064_s	21	42	0	1	1
PAC001065_s	21	42	0	1	1
PAC001066_g_uc	18	46	-0.58	0.562	0.832
PAC001066_s	18	46	-0.58	0.562	0.832
PAC001068_g_uc	21	42	0	1	1
PAC001069_s	18.5	39.5	-0.483	0.629	0.898
PAC001071_s	17	45	-0.773	0.44	0.72
PAC001075_s	20.5	41.5	-0.075	0.94	1
PAC001076_s	16	37	-0.777	0.437	0.72
PAC001078_s	17	38	-0.571	0.568	0.832
PAC001079_s	15.5	36.5	-0.809	0.418	0.705
PAC001081_s_group	18	39	-0.429	0.668	0.933
PAC001082_s	18.5	39.5	-0.483	0.629	0.898
PAC001083_s	12	33	-1.739	0.082	0.622
PAC001085_s	10.5	38.5	-2.034	0.042	0.622
PAC001086_s	14	35	-1.087	0.277	0.622
PAC001088_s	18	39	-0.926	0.355	0.622
PAC001089_s	20	48	-0.174	0.861	1
PAC001090_g_uc	18	39	-0.926	0.355	0.622
PAC001090_s	21	42	0	1	1
PAC001091_g_uc	21	42	0	1	1
PAC001091_s	20	48	-0.147	0.883	1
PAC001092_g_uc	18	39	-0.489	0.625	0.898
PAC001092_s	21	42	0	1	1
PAC001095_s	18	46	-0.429	0.668	0.933
PAC001096_s	16	44	-0.777	0.437	0.72
PAC001097_g_uc	15	36	-1.363	0.173	0.622
PAC001097_s	15	36	-1.047	0.295	0.622
PAC001103_g_uc	17	45	-0.773	0.44	0.72
PAC001103_s	20	48	-0.174	0.861	1
PAC001104_s	21	42	0	1	1
PAC001106_s	21	42	0	1	1
PAC001108_g_uc	12	33	-1.398	0.162	0.622
PAC001109_g_uc	18.5	39.5	-0.483	0.629	0.898
PAC001112_g_uc	21	42	0	1	1
PAC001114_s	21	42	0	1	1
PAC001115_g_uc	18.5	39.5	-0.483	0.629	0.898
PAC001116_g_uc	19.5	40.5	-0.29	0.772	1
PAC001116_s	21	42	0	1	1
PAC001118_g_uc	21	42	0	1	1
PAC001118_s	21	42	0	1	1
PAC001119_s	18	39	-0.49	0.624	0.898
PAC001120_s	12	33	-1.4	0.162	0.622
PAC001121_s_group	17	38	-0.572	0.567	0.832
PAC001122_s	21	42	0	1	1
PAC001123_s	20	41	-0.174	0.861	1
PAC001124_s	17.5	45.5	-1.08	0.28	0.622
PAC001125_s	19	47	-0.286	0.775	1
PAC001126_s	14.5	42.5	-1.059	0.29	0.622
PAC001128_s	21	42	0	1	1
PAC001131_s	13.5	34.5	-1.222	0.222	0.622
PAC001136_s	18.5	46.5	-0.368	0.713	0.986
PAC001138_g_uc	21	42	0	1	1
PAC001140_s	19	47	-0.311	0.756	1
PAC001141_g_uc	18	39	-0.926	0.355	0.622
PAC001143_s	17.5	45.5	-1.08	0.28	0.622
PAC001144_g_uc	18	46	-0.58	0.562	0.832
PAC001144_s	14	42	-1.59	0.112	0.622
PAC001148_s	18	39	-0.926	0.355	0.622
PAC001152_s	21	42	0	1	1
PAC001153_s	21	42	0	1	1
PAC001154_s	20.5	41.5	-0.075	0.94	1
PAC001156_s	15	36	-1.363	0.173	0.622
PAC001161_s	7	35	-2.443	0.015	0.622
PAC001162_s	17.5	45.5	-1.08	0.28	0.622
PAC001163_s	18	39	-0.926	0.355	0.622
PAC001165_g_uc	19.5	47.5	-0.225	0.822	1
PAC001165_s	17.5	45.5	-1.08	0.28	0.622
PAC001166_g_uc	19.5	40.5	-0.29	0.772	1
PAC001172_s	18	39	-0.926	0.355	0.622
PAC001174_s	7	28	-2.174	0.03	0.622
PAC001177_s	18	39	-0.926	0.355	0.622
PAC001180_s	15	43	-1.047	0.295	0.622
PAC001181_s	19	40	-0.311	0.756	1
PAC001182_s	12	33	-1.293	0.196	0.622
PAC001183_s	18	39	-0.926	0.355	0.622
PAC001184_s	18	39	-0.441	0.659	0.931
PAC001186_s_group	18	39	-0.926	0.355	0.622
PAC001190_s	21	42	0	1	1
PAC001193_s	21	42	0	1	1
PAC001199_g_uc	18	39	-0.926	0.355	0.622
PAC001200_g_uc	16	37	-0.777	0.437	0.72
PAC001200_s	18	39	-0.926	0.355	0.622
PAC001201_g_uc	18	39	-0.926	0.355	0.622
PAC001201_s_group	20	48	-0.174	0.861	1
PAC001202_s	16	37	-0.814	0.415	0.701
PAC001203_s	19.5	40.5	-0.29	0.772	1
PAC001207_g_uc	18.5	39.5	-0.408	0.683	0.95
PAC001211_s	17.5	45.5	-1.08	0.28	0.622
PAC001212_g_uc	17.5	45.5	-1.08	0.28	0.622
PAC001212_s	17.5	45.5	-1.08	0.28	0.622
PAC001219_g_uc	18	39	-0.926	0.355	0.622
PAC001221_g_uc	17.5	45.5	-1.08	0.28	0.622
PAC001222_s	20	48	-0.155	0.877	1
PAC001225_g_uc	14	42	-1.59	0.112	0.622
PAC001225_s	17.5	45.5	-1.08	0.28	0.622
PAC001226_s	21	42	0	1	1
PAC001228_g_uc	20	48	-0.227	0.82	1
PAC001228_s	20	41	-0.163	0.871	1
PAC001231_g_uc	21	42	0	1	1
PAC001231_s	21	42	0	1	1
PAC001232_s	21	42	0	1	1
PAC001234_s	16	37	-0.814	0.415	0.701
PAC001235_s	15	43	-1.047	0.295	0.622
PAC001237_s	16	37	-0.814	0.415	0.701
PAC001244_s	19	47	-0.29	0.772	1
PAC001245_s	21	42	0	1	1
PAC001248_s	18	39	-0.926	0.355	0.622
PAC001249_s	19	40	-0.287	0.774	1
PAC001250_s	16	37	-0.777	0.437	0.72
PAC001251_s	21	42	0	1	1
PAC001252_s	21	42	0	1	1
PAC001255_s	18	39	-0.926	0.355	0.622
PAC001257_s	17.5	38.5	-0.676	0.499	0.777
PAC001264_s	21	42	0	1	1
PAC001265_g_uc	18	39	-0.926	0.355	0.622
PAC001266_g_uc	20	41	-0.143	0.886	1
PAC001266_s	14	42	-1.029	0.304	0.622
PAC001267_s	18	39	-0.926	0.355	0.622
PAC001270_g_uc	21	42	0	1	1
PAC001271_s	19	47	-0.349	0.727	1
PAC001273_s	20	48	-0.227	0.82	1
PAC001280_s	17.5	45.5	-1.08	0.28	0.622
PAC001287_s	14	42	-1.59	0.112	0.622
PAC001294_s	18.5	46.5	-0.376	0.707	0.979
PAC001296_g_uc	19	47	-0.311	0.756	1
PAC001296_s	14.5	42.5	-1.136	0.256	0.622
PAC001301_g_uc	18	39	-0.926	0.355	0.622
PAC001306_s	15	36	-1.363	0.173	0.622
PAC001308_g_uc	13	41	-1.396	0.163	0.622
PAC001308_s	10.5	38.5	-2.029	0.042	0.622
PAC001312_s	9	30	-1.864	0.062	0.622
PAC001313_s	14	42	-1.59	0.112	0.622
PAC001318_s	20	41	-0.174	0.861	1
PAC001323_s	21	42	0	1	1
PAC001326_s	18	39	-0.926	0.355	0.622
PAC001329_s	15	36	-1.363	0.173	0.622
PAC001340_s	21	42	0	1	1
PAC001360_g_uc	17.5	38.5	-0.676	0.499	0.777
PAC001361_s	20	41	-0.147	0.883	1
PAC001362_g_uc	20	41	-0.174	0.861	1
PAC001362_s	18	46	-0.58	0.562	0.832
PAC001366_s	10.5	38.5	-1.521	0.128	0.622
PAC001367_s	18	39	-0.926	0.355	0.622
PAC001368_s	18	39	-0.926	0.355	0.622
PAC001369_s	21	42	0	1	1
PAC001370_s	18	39	-0.926	0.355	0.622
PAC001371_s	18	39	-0.926	0.355	0.622
PAC001372_g_uc	18.5	39.5	-0.483	0.629	0.898
PAC001372_s	17.5	45.5	-1.08	0.28	0.622
PAC001373_s	17.5	45.5	-1.08	0.28	0.622
PAC001374_s	18	46	-0.523	0.601	0.877
PAC001375_s	15	36	-1.363	0.173	0.622
PAC001376_s	17	45	-0.773	0.44	0.72
PAC001377_s	16	44	-0.966	0.334	0.622
PAC001378_s	14	42	-1.59	0.112	0.622
PAC001379_s	18	46	-0.58	0.562	0.832
PAC001380_s	11.5	32.5	-1.367	0.172	0.622
PAC001381_s	19.5	40.5	-0.29	0.772	1
PAC001384_s	19	47	-0.349	0.727	1
PAC001387_s	14	42	-1.59	0.112	0.622
PAC001389_s	17.5	45.5	-1.08	0.28	0.622
PAC001390_s	21	42	0	1	1
PAC001392_s	21	42	0	1	1
PAC001394_s	12	40	-1.57	0.116	0.622
PAC001396_s	15	43	-1.047	0.295	0.622
PAC001400_g_uc	16	37	-0.872	0.383	0.657
PAC001402_g_uc	18	39	-0.926	0.355	0.622
PAC001408_g_uc	17.5	45.5	-1.08	0.28	0.622
PAC001408_s	17.5	45.5	-1.08	0.28	0.622
PAC001410_s	18	39	-0.926	0.355	0.622
PAC001411_s	21	42	0	1	1
PAC001413_s	21	42	0	1	1
PAC001416_s	18	39	-0.926	0.355	0.622
PAC001417_s	21	42	0	1	1
PAC001430_s	17.5	45.5	-1.08	0.28	0.622
PAC001432_s	17.5	45.5	-1.08	0.28	0.622
PAC001433_s	18	46	-0.58	0.562	0.832
PAC001434_s	7	35	-2.443	0.015	0.622
PAC001437_g_uc	17	38	-0.652	0.515	0.795
PAC001440_g_uc	15	36	-1.363	0.173	0.622
PAC001443_s	18	39	-0.926	0.355	0.622
PAC001448_s	15	36	-1.363	0.173	0.622
PAC001456_s	18	39	-0.926	0.355	0.622
PAC001457_g_uc	17.5	45.5	-1.08	0.28	0.622
PAC001458_g_uc	17.5	45.5	-1.08	0.28	0.622
PAC001459_s	21	42	0	1	1
PAC001463_s	20	48	-0.227	0.82	1
PAC001464_s	18	39	-0.926	0.355	0.622
PAC001465_g_uc	21	42	0	1	1
PAC001468_g_uc	18	39	-0.926	0.355	0.622
PAC001472_g_uc	21	42	0	1	1
PAC001479_s	15	36	-1.363	0.173	0.622
PAC001486_s	16	44	-0.966	0.334	0.622
PAC001487_s	10.5	38.5	-2.029	0.042	0.622
PAC001488_s_group	15	36	-0.903	0.367	0.642
PAC001489_s	13.5	41.5	-1.222	0.222	0.622
PAC001490_s	9	37	-1.724	0.085	0.622
PAC001491_s_group	21	42	0	1	1
PAC001493_s	17.5	45.5	-1.08	0.28	0.622
PAC001495_s_group	19	47	-0.349	0.727	1
PAC001500_s	16	37	-0.872	0.383	0.657
PAC001501_s	18	39	-0.926	0.355	0.622
PAC001502_s	18	39	-0.926	0.355	0.622
PAC001503_s	18	39	-0.926	0.355	0.622
PAC001505_s	18.5	46.5	-0.407	0.684	0.95
PAC001506_s	12	33	-1.739	0.082	0.622
PAC001509_s	18	39	-0.926	0.355	0.622
PAC001515_s	18	46	-0.58	0.562	0.832
PAC001516_g_uc	15.5	43.5	-0.896	0.37	0.645
PAC001518_s	18	46	-0.58	0.562	0.832
PAC001519_s	14	42	-1.59	0.112	0.622
PAC001521_s	20	48	-0.174	0.861	1
PAC001524_s	21	42	0	1	1
PAC001525_s	17.5	45.5	-1.08	0.28	0.622
PAC001526_s	17.5	45.5	-1.08	0.28	0.622
PAC001527_s	21	42	0	1	1
PAC001530_s	15	36	-1.363	0.173	0.622
PAC001533_s	19	47	-0.311	0.756	1
PAC001534_s	10.5	38.5	-2.029	0.042	0.622
PAC001535_s_group	13	34	-1.149	0.25	0.622
PAC001536_s	13	34	-1.177	0.239	0.622
PAC001542_s	18.5	39.5	-0.483	0.629	0.898
PAC001543_s	17	38	-0.652	0.515	0.795
PAC001547_s	17	45	-0.621	0.534	0.823
PAC001548_s	13	34	-1.176	0.24	0.622
PAC001549_s	18	39	-0.926	0.355	0.622
PAC001550_s	18	46	-0.58	0.562	0.832
PAC001553_s	16	44	-0.966	0.334	0.622
PAC001554_s	20	41	-0.155	0.877	1
PAC001556_s	18	39	-0.489	0.625	0.898
PAC001557_s	17.5	45.5	-1.08	0.28	0.622
PAC001558_s	20	48	-0.144	0.886	1
PAC001559_s	10.5	38.5	-2.029	0.042	0.622
PAC001560_s	10.5	31.5	-1.71	0.087	0.622
PAC001563_g_uc	19.5	40.5	-0.29	0.772	1
PAC001563_s	17.5	45.5	-1.08	0.28	0.622
PAC001565_s	18	39	-0.926	0.355	0.622
PAC001571_s	15	36	-1.363	0.173	0.622
PAC001572_g_uc	18	39	-0.926	0.355	0.622
PAC001572_s	18	39	-0.926	0.355	0.622
PAC001573_g_uc	17.5	45.5	-1.08	0.28	0.622
PAC001573_s	10.5	38.5	-2.029	0.042	0.622
PAC001574_s_group	15	36	-0.932	0.351	0.622
PAC001576_s	21	42	0	1	1
PAC001579_s	21	42	0	1	1
PAC001581_s	17.5	45.5	-1.08	0.28	0.622
PAC001582_s	14	42	-1.59	0.112	0.622
PAC001583_s	9	30	-1.806	0.071	0.622
PAC001585_s_group	16	37	-0.735	0.462	0.751
PAC001587_s	18	39	-0.926	0.355	0.622
PAC001588_g_uc	16.5	44.5	-0.733	0.464	0.751
PAC001594_s	17.5	45.5	-1.08	0.28	0.622
PAC001597_s	18.5	46.5	-0.407	0.684	0.95
PAC001601_s	14	42	-1.59	0.112	0.622
PAC001602_s	21	42	0	1	1
PAC001604_s	14	42	-1.59	0.112	0.622
PAC001605_s	12	33	-1.739	0.082	0.622
PAC001608_s	18	39	-0.926	0.355	0.622
PAC001612_g_uc	14	42	-1.59	0.112	0.622
PAC001612_s	20	48	-0.227	0.82	1
PAC001615_s	15	36	-1.363	0.173	0.622
PAC001624_s	17.5	45.5	-0.57	0.569	0.832
PAC001626_s	21	42	0	1	1
PAC001641_s	18	39	-0.926	0.355	0.622
PAC001647_s	17.5	45.5	-1.08	0.28	0.622
PAC001650_s	18	39	-0.926	0.355	0.622
PAC001651_s	15	36	-1.363	0.173	0.622
PAC001654_s	15	36	-1.363	0.173	0.622
PAC001657_s	17.5	45.5	-1.08	0.28	0.622
PAC001658_s	15	36	-1.363	0.173	0.622
PAC001659_s	17.5	45.5	-1.08	0.28	0.622
PAC001662_s	17	45	-0.773	0.44	0.72
PAC001663_g_uc	17.5	45.5	-1.08	0.28	0.622
PAC001665_s	14	42	-1.59	0.112	0.622
PAC001667_s	18	46	-0.58	0.562	0.832
PAC001668_s	18	39	-0.926	0.355	0.622
PAC001669_s	16.5	44.5	-0.733	0.464	0.751
PAC001671_s	15	36	-1.363	0.173	0.622
PAC001674_s	16	37	-0.718	0.473	0.761
PAC001679_g_uc	20.5	48.5	-0.075	0.94	1
PAC001679_s	18	39	-0.926	0.355	0.622
PAC001681_s	16	37	-0.814	0.415	0.701
PAC001682_s	18	39	-0.926	0.355	0.622
PAC001684_s	15	36	-1.363	0.173	0.622
PAC001688_s	18	39	-0.926	0.355	0.622
PAC001693_s	20	48	-0.227	0.82	1
PAC001695_s	21	42	0	1	1
PAC001696_s	16	37	-0.814	0.415	0.701
PAC001701_s	18	39	-0.926	0.355	0.622
PAC001706_s	18.5	39.5	-0.483	0.629	0.898
PAC001710_s	17.5	45.5	-1.08	0.28	0.622
PAC001711_s	17.5	45.5	-1.08	0.28	0.622
PAC001716_s	16	44	-0.751	0.452	0.738
PAC001717_s	10	31	-1.655	0.098	0.622
PAC001719_s	10.5	38.5	-2.029	0.042	0.622
PAC001721_s	21	42	0	1	1
PAC001722_s	13	41	-1.396	0.163	0.622
PAC001724_s_group	15	43	-1.047	0.295	0.622
PAC001726_s	19.5	40.5	-0.29	0.772	1
PAC001727_s_group	21	42	0	1	1
PAC001730_s	20	48	-0.227	0.82	1
PAC001737_s	17.5	45.5	-1.08	0.28	0.622
PAC001738_s	18	39	-0.926	0.355	0.622
PAC001740_s	21	42	0	1	1
PAC001744_s_group	18	46	-0.58	0.562	0.832
PAC001745_s	18	39	-0.926	0.355	0.622
PAC001746_s	14	42	-1.59	0.112	0.622
PAC001749_s	14	42	-1.59	0.112	0.622
PAC001750_s	18	46	-0.581	0.561	0.832
PAC001752_s	18	39	-0.581	0.561	0.832
PAC001754_s	18	39	-0.926	0.355	0.622
PAC001756_s	15.5	36.5	-0.826	0.409	0.695
PAC001757_s_group	12	40	-1.57	0.116	0.622
PAC001759_s	17.5	45.5	-1.08	0.28	0.622
PAC001763_s	17.5	45.5	-1.08	0.28	0.622
PAC001764_s	17.5	45.5	-1.08	0.28	0.622
PAC001765_g_uc	18	39	-0.926	0.355	0.622
PAC001767_s	18	46	-0.58	0.562	0.832
PAC001768_s	13	34	-1.144	0.252	0.622
PAC001771_s	15	36	-1.363	0.173	0.622
PAC001772_s	14	42	-1.59	0.112	0.622
PAC001777_s_group	13	34	-1.159	0.247	0.622
PAC001779_s	12	33	-1.739	0.082	0.622
PAC001781_s	18	39	-0.926	0.355	0.622
PAC001782_s	19	40	-0.287	0.774	1
PAC001784_s	18.5	46.5	-0.407	0.684	0.95
PAC001785_s	17	38	-0.652	0.515	0.795
PAC001786_s	17.5	38.5	-0.676	0.499	0.777
PAC001796_s	18	46	-0.441	0.659	0.931
PAC001801_s	12	40	-1.57	0.116	0.622
PAC001808_s	18	39	-0.926	0.355	0.622
PAC001809_s	18	39	-0.926	0.355	0.622
PAC001811_s	17.5	45.5	-1.08	0.28	0.622
PAC001812_s	18	39	-0.926	0.355	0.622
PAC001846_g_uc	18	39	-0.926	0.355	0.622
PAC001899_s_group	10	38	-1.792	0.073	0.622
PAC001902_s	4.5	25.5	-2.479	0.013	0.622
PAC001909_s	17.5	45.5	-1.08	0.28	0.622
PAC001918_s	18	39	-0.926	0.355	0.622
PAC001925_s	17.5	45.5	-1.08	0.28	0.622
PAC001931_s	18	39	-0.926	0.355	0.622
PAC001980_s	11	39	-1.553	0.12	0.622
PAC001981_s_group	21	42	0	1	1
PAC001983_s	21	42	0	1	1
PAC002010_s	18	46	-0.58	0.562	0.832
PAC002012_s	15	36	-0.862	0.389	0.665
PAC002035_s	14	35	-1.221	0.222	0.622
PAC002039_s	17.5	45.5	-1.08	0.28	0.622
PAC002042_g_uc	17.5	45.5	-1.08	0.28	0.622
PAC002042_s	17.5	45.5	-1.08	0.28	0.622
PAC002046_g_uc	18	39	-0.926	0.355	0.622
PAC002097_s	21	42	0	1	1
PAC002103_s	18.5	39.5	-0.363	0.717	0.99
PAC002104_s	8	29	-1.86	0.063	0.622
PAC002109_s	16	37	-0.724	0.469	0.758
PAC002110_s	18	39	-0.926	0.355	0.622
PAC002112_s	18	39	-0.926	0.355	0.622
PAC002129_g_uc	17.5	45.5	-1.08	0.28	0.622
PAC002129_s	17.5	45.5	-1.08	0.28	0.622
PAC002130_s	18	39	-0.926	0.355	0.622
PAC002132_s	18	39	-0.926	0.355	0.622
PAC002139_s	15	36	-1.363	0.173	0.622
PAC002140_s	16	37	-0.872	0.383	0.657
PAC002149_s	18	39	-0.926	0.355	0.622
PAC002153_s	15	43	-1.047	0.295	0.622
PAC002155_s	14	42	-1.59	0.112	0.622
PAC002158_s	18	39	-0.49	0.624	0.898
PAC002159_s	10.5	31.5	-1.71	0.087	0.622
PAC002161_s	18	39	-0.926	0.355	0.622
PAC002165_s	17.5	45.5	-1.08	0.28	0.622
PAC002175_s	17.5	45.5	-1.08	0.28	0.622
PAC002178_s	14.5	42.5	-1.059	0.29	0.622
PAC002180_s	13	41	-1.396	0.163	0.622
PAC002182_s	18	39	-0.926	0.355	0.622
PAC002189_s	21	42	0	1	1
PAC002193_s	14	42	-1.59	0.112	0.622
PAC002197_g_uc	18	39	-0.926	0.355	0.622
PAC002290_g_uc	21	42	0	1	1
PAC002297_s	17.5	45.5	-1.08	0.28	0.622
PAC002299_s	16	37	-0.874	0.382	0.657
PAC002302_s	15	36	-1.363	0.173	0.622
PAC002304_s	17.5	45.5	-1.08	0.28	0.622
PAC002305_s	21	42	0	1	1
PAC002313_s	12	33	-1.739	0.082	0.622
PAC002338_s	17.5	45.5	-1.08	0.28	0.622
PAC002341_s_group	17.5	45.5	-1.08	0.28	0.622
PAC002349_s	17.5	45.5	-1.08	0.28	0.622
PAC002350_s	21	42	0	1	1
PAC002354_s	20.5	48.5	-0.114	0.909	1
PAC002357_s	21	42	0	1	1
PAC002358_s	18	39	-0.467	0.641	0.912
PAC002360_g_uc	17.5	45.5	-1.08	0.28	0.622
PAC002360_s	17.5	45.5	-1.08	0.28	0.622
PAC002367_g_uc	7	28	-2.178	0.029	0.622
PAC002367_s	5	26	-2.289	0.022	0.622
PAC002368_g_uc	18	46	-0.58	0.562	0.832
PAC002375_g_uc	17.5	45.5	-1.08	0.28	0.622
PAC002375_s	17.5	45.5	-1.08	0.28	0.622
PAC002389_s	18.5	39.5	-0.376	0.707	0.979
PAC002391_s	18	46	-0.58	0.562	0.832
PAC002397_s	21	42	0	1	1
PAC002398_s	18	39	-0.926	0.355	0.622
PAC002400_s	21	42	0	1	1
PAC002401_s_group	17.5	38.5	-0.526	0.599	0.875
PAC002405_s	14	42	-1.59	0.112	0.622
[truncated: 169 more rows]

## Sheet: 2yr, con vs PPI
2-year-old rats: con vs. PPI
Abundance ratio (%) - Mann-Whitney (SPSS) - p.adjust (R)
	Mann-Whitney U	Wilcoxon W	Z	P-value	q-value (FDR)
Acidobacteria	17.5	45.5	-1.468	0.142	0.543
Actinobacteria	12	40	-1.597	0.11	0.543
Bacteroidetes	10.5	38.5	-1.793	0.073	0.543
Cyanobacteria	20.5	48.5	-0.713	0.476	0.769
Deferribacteres	24	52	-0.105	0.917	1
Deinococcus_Thermus	20	48	-0.8	0.424	0.693
Firmicutes	10	38	-1.853	0.064	0.543
Proteobacteria	11	39	-1.725	0.085	0.543
Tenericutes	13.5	41.5	-1.424	0.154	0.543
Verrucomicrobia	11	39	-1.725	0.085	0.543
etc	13	41	-1.471	0.141	0.543
Actinobacteria_c	20	48	-0.575	0.565	0.88
Alphaproteobacteria	5	33	-2.492	0.013	0.543
Bacilli	15	43	-1.214	0.225	0.543
Bacteroidia	10	38	-1.853	0.064	0.543
Betaproteobacteria	18	46	-0.834	0.404	0.678
Blastocatellia	17.5	45.5	-1.468	0.142	0.543
Chroobacteria	24	52	-0.105	0.917	1
Clostridia	23	51	-0.192	0.848	1
Coriobacteriia	14	42	-1.342	0.18	0.543
Cytophagia	21	49	-1	0.317	0.543
Deferribacteres_c	22	50	-0.444	0.657	1
Deinococci	20	48	-0.8	0.424	0.693
Deltaproteobacteria	16	44	-1.111	0.267	0.543
Epsilonproteobacteria	21	49	-1	0.317	0.543
Erysipelotrichi	16	44	-1.086	0.277	0.543
Flavobacteria	17	45	-1.2	0.23	0.543
Gammaproteobacteria	10	38	-1.853	0.064	0.543
Mollicutes	13.5	41.5	-1.421	0.155	0.543
Oligoflexia	21	49	-1	0.317	0.543
Thermoleophilia	21	49	-1	0.317	0.543
Tissierellia	17	45	-1.2	0.23	0.543
Vampirovibrio_c	21	49	-1	0.317	0.543
Verrucomicrobiae	11	39	-1.725	0.085	0.543
Vicinamibacter_c	21	49	-1	0.317	0.543
Acholeplasmatales	21	49	-1	0.317	0.543
Aeromonadales	10.5	38.5	-2.241	0.025	0.543
Bacillales	19	47	-0.704	0.482	0.775
Bacteroidales	10	38	-1.853	0.064	0.543
Bdellovibrionales	21	49	-1	0.317	0.543
Bifidobacteriales	21	49	-0.447	0.655	1
Blastocatellales	17.5	45.5	-1.468	0.142	0.543
Burkholderiales	18	46	-0.834	0.404	0.678
Campylobacterales	21	49	-1	0.317	0.543
Cardiobacteriales	21	49	-1	0.317	0.543
Caulobacterales	17.5	45.5	-1.468	0.142	0.543
Clostridiales	23	51	-0.192	0.848	1
Coriobacteriales	14	42	-1.342	0.18	0.543
Corynebacteriales	14.5	42.5	-1.415	0.157	0.543
Cytophagales	21	49	-1	0.317	0.543
Deferribacterales	22	50	-0.444	0.657	1
Deinococcales	17.5	45.5	-1.468	0.142	0.543
Desulfovibrionales	16	44	-1.111	0.267	0.543
Enterobacterales	12	40	-1.597	0.11	0.543
Erysipelotrichales	16	44	-1.086	0.277	0.543
FR888536_o	21	49	-1	0.317	0.543
Flavobacteriales	17	45	-1.2	0.23	0.543
Frankiales	21	49	-1	0.317	0.543
Halanaerobiales	21	49	-1	0.317	0.543
Lactobacillales	15	43	-1.214	0.225	0.543
Legionellales	17.5	45.5	-1.468	0.142	0.543
Micrococcales	7	35	-2.236	0.025	0.543
Micromonosporales	21	49	-1	0.317	0.543
Mycoplasmatales	21	49	-1	0.317	0.543
Oscillatoriales	21	49	-1	0.317	0.543
PAC001057_o	13.5	41.5	-1.421	0.155	0.543
Pasteurellales	13.5	41.5	-1.64	0.101	0.543
Pleurocapsales	21	49	-1	0.317	0.543
Propionibacteriales	8	36	-2.251	0.024	0.543
Pseudomonadales	22.5	50.5	-0.257	0.797	1
Pseudonocardiales	21	49	-1	0.317	0.543
Rhizobiales	5	33	-2.492	0.013	0.543
Rhodobacterales	24	52	-0.105	0.917	1
Rhodospirillales	22.5	50.5	-0.321	0.748	1
Sphingomonadales	14	42	-1.867	0.062	0.543
Thermales	21	49	-1	0.317	0.543
Thermoleophilales	21	49	-1	0.317	0.543
Tissierellales	17	45	-1.2	0.23	0.543
Trueperales	21	49	-1	0.317	0.543
Verrucomicrobiales	11	39	-1.725	0.085	0.543
Vicinamibacter_o	21	49	-1	0.317	0.543
Xanthomonadales	21	49	-1	0.317	0.543
Acetobacteraceae	24	52	-0.105	0.917	1
Acholeplasmataceae	21	49	-1	0.317	0.543
Aerococcaceae	21	49	-0.452	0.651	1
Aeromonadaceae	10.5	38.5	-2.241	0.025	0.543
Akkermansiaceae	11	39	-1.725	0.085	0.543
Bacillaceae	20	48	-0.581	0.561	0.877
Bacteroidaceae	11	39	-1.844	0.065	0.543
Bdellovibrionaceae	21	49	-1	0.317	0.543
Beutenbergiaceae	21	49	-1	0.317	0.543
Bifidobacteriaceae	21	49	-0.447	0.655	1
Bradyrhizobiaceae	21	49	-1	0.317	0.543
Brucellaceae	21	49	-1	0.317	0.543
Burkholderiaceae	21	49	-1	0.317	0.543
Caldicoprobacteraceae	21	49	-1	0.317	0.543
Cardiobacteriaceae	21	49	-1	0.317	0.543
Carnobacteriaceae	24.5	52.5	0	1	1
Caulobacteraceae	17.5	45.5	-1.468	0.142	0.543
Cellulomonadaceae	21	49	-1	0.317	0.543
Christensenellaceae	3	31	-2.747	0.006	0.543
Chroococcidiopsis_f	21	49	-1	0.317	0.543
Clostridiaceae	9	37	-1.981	0.048	0.543
Clostridiales_uc	21	49	-1	0.317	0.543
Comamonadaceae	6.5	34.5	-2.394	0.017	0.543
Coriobacteriaceae	14	42	-1.342	0.18	0.543
Corynebacteriaceae	14.5	42.5	-1.415	0.157	0.543
Coxiellaceae	17.5	45.5	-1.468	0.142	0.543
Cytophagaceae	21	49	-1	0.317	0.543
Deferribacteraceae	22	50	-0.444	0.657	1
Dehalobacterium_f	21	49	-0.622	0.534	0.838
Deinococcaceae	17.5	45.5	-1.468	0.142	0.543
Dermacoccaceae	22.5	50.5	-0.32	0.749	1
Desulfovibrionaceae	16	44	-1.111	0.267	0.543
EU842383_f	21	49	-1	0.317	0.543
Enterobacterales_uc	21	49	-1	0.317	0.543
Enterobacteriaceae	12	40	-1.599	0.11	0.543
Enterococcaceae	10	38	-1.853	0.064	0.543
Erwiniaceae	21	49	-1	0.317	0.543
Erysipelotrichaceae	16	44	-1.086	0.277	0.543
Erysipelotrichales_uc	21	49	-1	0.317	0.543
Erythrobacteraceae	21	49	-1	0.317	0.543
Eubacteriaceae	21	49	-1	0.317	0.543
Exiguobacteriaceae	20	48	-0.8	0.424	0.693
FR888536_f	21	49	-1	0.317	0.543
Flavobacteriaceae	17	45	-1.2	0.23	0.543
Geodermatophilaceae	21	49	-1	0.317	0.543
HQ910322_f	21	49	-1	0.317	0.543
Halanaerobiaceae	21	49	-1	0.317	0.543
Intrasporangiaceae	17.5	45.5	-1.468	0.142	0.543
Lachnospiraceae	7	35	-2.236	0.025	0.543
Lactobacillaceae	16	44	-1.086	0.277	0.543
Lactobacillales_uc	21	49	-1	0.317	0.543
Lawsonella_f	17.5	45.5	-1.468	0.142	0.543
Leuconostocaceae	21	49	-1	0.317	0.543
Listeriaceae	20	48	-0.8	0.424	0.693
Methylobacteriaceae	5	33	-2.494	0.013	0.543
Microbacteriaceae	21	49	-1	0.317	0.543
Micrococcaceae	8	36	-2.108	0.035	0.543
Micrococcales_uc	21	49	-1	0.317	0.543
Micromonosporaceae	21	49	-1	0.317	0.543
Mogibacterium_f	6	34	-2.524	0.012	0.543
Moraxellaceae	16	44	-1.16	0.246	0.543
Muribaculaceae	11	39	-1.725	0.085	0.543
Mycoplasmataceae_f3	21	49	-1	0.317	0.543
Natronincola_f	21	49	-1	0.317	0.543
Oxalobacteraceae	20	48	-0.8	0.424	0.693
PAC000004_f	21	49	-1	0.317	0.543
PAC000197_f	18	46	-0.887	0.375	0.634
PAC001057_f	13.5	41.5	-1.423	0.155	0.543
Paenibacillaceae	21	49	-1	0.317	0.543
Pasteurellaceae	13.5	41.5	-1.64	0.101	0.543
Peptococcaceae	0	28	-3.258	0.001	0.543
Peptoniphilaceae	21	49	-1	0.317	0.543
Peptostreptococcaceae	18	46	-0.831	0.406	0.679
Phyllobacteriaceae	21	49	-1	0.317	0.543
Porphyromonadaceae	17	45	-0.999	0.318	0.544
Prevotellaceae	20	48	-0.67	0.503	0.801
Prochlorotrichaceae	21	49	-1	0.317	0.543
Promicromonosporaceae	21	49	-1	0.317	0.543
Propionibacteriaceae	8	36	-2.251	0.024	0.543
Pseudomonadaceae	21	49	-0.466	0.641	0.993
Pseudonocardiaceae	21	49	-1	0.317	0.543
Pyrinomonadaceae	17.5	45.5	-1.468	0.142	0.543
Ralstonia_f	17.5	45.5	-1.468	0.142	0.543
Rhizobiaceae	17.5	45.5	-1.468	0.142	0.543
Rhodobacteraceae	24	52	-0.105	0.917	1
Rhodospirillaceae	24	52	-0.105	0.917	1
Ruminococcaceae	9	37	-1.981	0.048	0.543
Sanguibacteraceae	17.5	45.5	-1.468	0.142	0.543
Sphingomonadaceae	14	42	-1.867	0.062	0.543
Staphylococcaceae	17	45	-0.959	0.337	0.572
Streptococcaceae	10	38	-1.853	0.064	0.543
Sulfurimonas_f	21	49	-1	0.317	0.543
Sutterellaceae	19.5	47.5	-0.683	0.495	0.794
Thermaceae	21	49	-1	0.317	0.543
Thermincola_f	21	49	-1	0.317	0.543
Thermoleophilaceae	21	49	-1	0.317	0.543
Tissierellaceae	21	49	-0.622	0.534	0.838
Trueperaceae	21	49	-1	0.317	0.543
Vicinamibacter_f	21	49	-1	0.317	0.543
Xanthomonadaceae	21	49	-1	0.317	0.543
Yersiniaceae	24	52	-0.105	0.917	1
AB185775_g	14	42	-1.867	0.062	0.543
AB218327_g	21	49	-1	0.317	0.543
AB494769_g	21	49	-1	0.317	0.543
AB506319_g	21	49	-1	0.317	0.543
AB606281_g	20	48	-0.8	0.424	0.693
AB606290_g	12	40	-1.861	0.063	0.543
ADLB_g	20	48	-0.67	0.503	0.801
AF349416_g	8	36	-2.338	0.019	0.543
AM932595_g	14	42	-1.867	0.062	0.543
AX003092_g	21	49	-1	0.317	0.543
AY212760_g	21	49	-1	0.317	0.543
AY442821_g	16.5	44.5	-1.132	0.258	0.543
AY858448_g	14	42	-1.867	0.062	0.543
Abiotrophia	21	49	-1	0.317	0.543
Acetatifactor	14.5	42.5	-1.415	0.157	0.543
Acetitomaculum	14	42	-1.867	0.062	0.543
Acetivibrio_g1	21	49	-1	0.317	0.543
Acholeplasmataceae_uc	21	49	-1	0.317	0.543
Acinetobacter	18	46	-0.968	0.333	0.567
Acutalibacter	17	45	-1.2	0.23	0.543
Adlercreutzia	13	41	-1.469	0.142	0.543
Aerococcaceae_uc	21	49	-0.457	0.647	1
Aeromonas	14	42	-1.867	0.062	0.543
Agathobaculum	7	35	-2.606	0.009	0.543
Akkermansia	11	39	-1.725	0.085	0.543
Akkermansiaceae_uc	21	49	-1	0.317	0.543
Altererythrobacter	21	49	-1	0.317	0.543
Ampullimonas	21	49	-1	0.317	0.543
Anaerobium	21	49	-1	0.317	0.543
Anaerofilum	21	49	-1	0.317	0.543
Anaerofustis	21	49	-1	0.317	0.543
Anaerostipes	21	49	-1	0.317	0.543
Anaerotignum	21	49	-1	0.317	0.543
Anoxybacillus	21	49	-1	0.317	0.543
Arthrobacter	24	52	-0.105	0.917	1
Bacillaceae_uc	21	49	-0.622	0.534	0.838
Bacillus	22	50	-0.372	0.71	1
Bacteroides	11	39	-1.844	0.065	0.543
Bacteroides_g1	21	49	-1	0.317	0.543
Bifidobacterium	21	49	-0.447	0.655	1
Blastococcus	21	49	-1	0.317	0.543
Blautia	16	44	-1.36	0.174	0.543
Bradyrhizobium	21	49	-1	0.317	0.543
Brevibacillus	21	49	-1	0.317	0.543
Brevitalea	17.5	45.5	-1.468	0.142	0.543
Brevundimonas	17.5	45.5	-1.468	0.142	0.543
Brucellaceae_g	21	49	-1	0.317	0.543
Burkholderia	21	49	-1	0.317	0.543
Caldicoprobacteraceae_uc	21	49	-1	0.317	0.543
Caproiciproducens	12	40	-1.617	0.106	0.543
Cardiobacterium	21	49	-1	0.317	0.543
Carnobacteriaceae_uc	24.5	52.5	0	1	1
Cellulomonas	21	49	-1	0.317	0.543
Christensenella	23.5	51.5	-0.16	0.873	1
Christensenellaceae_uc	17.5	45.5	-1.468	0.142	0.543
Chroococcidiopsis_f_uc	21	49	-1	0.317	0.543
Chryseobacterium	17	45	-1.2	0.23	0.543
Clostridiaceae_uc	8	36	-2.335	0.02	0.543
Clostridium	9	37	-1.981	0.048	0.543
Clostridium_g21	17	45	-1.023	0.306	0.543
Clostridium_g24	12	40	-1.706	0.088	0.543
Clostridium_g34	17.5	45.5	-1.468	0.142	0.543
Clostridium_g6	17.5	45.5	-1.468	0.142	0.543
Comamonadaceae_uc	21	49	-1	0.317	0.543
Comamonas	4	32	-2.801	0.005	0.543
Coprococcus	22.5	50.5	-0.266	0.79	1
Coprococcus_g2	17.5	45.5	-1.468	0.142	0.543
Coriobacteriaceae_uc	21	49	-0.478	0.633	0.983
Corynebacterium	14.5	42.5	-1.415	0.157	0.543
Couchioplanes	21	49	-1	0.317	0.543
Craurococcus	21	49	-1	0.317	0.543
Cutibacterium	8	36	-2.251	0.024	0.543
DQ532333_g	21	49	-1	0.317	0.543
DQ777889_g	21	49	-1	0.317	0.543
DQ815728_g	22	50	-0.444	0.657	1
Deinococcus	17.5	45.5	-1.468	0.142	0.543
Dermacoccus	22.5	50.5	-0.32	0.749	1
Desulfovibrio	16	44	-1.111	0.267	0.543
Diaphorobacter	14	42	-1.564	0.118	0.543
EU842383_f_uc	21	49	-1	0.317	0.543
EU843171_g	21	49	-1	0.317	0.543
Eggerthella	17.5	45.5	-1.468	0.142	0.543
Eisenbergiella	17.5	45.5	-1.468	0.142	0.543
Emergencia	10.5	38.5	-2.241	0.025	0.543
Enhydrobacter	16	44	-1.36	0.174	0.543
Enterobacter	21	49	-1	0.317	0.543
Enterobacteriaceae_g	17.5	45.5	-1.468	0.142	0.543
Enterobacteriaceae_uc	21	49	-1	0.317	0.543
Enterococcaceae_uc	16	44	-1.36	0.174	0.543
Enterococcus	10	38	-1.853	0.064	0.543
Enterorhabdus	21.5	49.5	-0.388	0.698	1
Erwinia	21	49	-1	0.317	0.543
Erysipelotrichaceae_uc	19	47	-0.703	0.482	0.775
Escherichia	11	39	-1.729	0.084	0.543
Eubacterium_g17	11	39	-1.725	0.085	0.543
Eubacterium_g20	21	49	-1	0.317	0.543
Eubacterium_g23	19	47	-0.703	0.482	0.775
Eubacterium_g24	18	46	-0.887	0.375	0.634
Eubacterium_g4	16	44	-1.36	0.174	0.543
Eubacterium_g6	18	46	-1.04	0.298	0.543
Eubacterium_g8	9	37	-1.981	0.048	0.543
Exiguobacterium	20	48	-0.8	0.424	0.693
Extibacter	21	49	-1	0.317	0.543
FCNB_g	20	48	-0.67	0.503	0.801
FJ681385_g	21	49	-1	0.317	0.543
FJ681456_g	21	49	-1	0.317	0.543
FJ880790_g	21	49	-1	0.317	0.543
FJ881160_g	21	49	-1	0.317	0.543
FR888536_g	21	49	-1	0.317	0.543
FTRU_g	21	49	-1	0.317	0.543
Faecalibaculum	17.5	45.5	-1.468	0.142	0.543
Finegoldia	21	49	-1	0.317	0.543
Frisingicoccus	11	39	-1.842	0.065	0.543
GU324393_g	10	38	-1.928	0.054	0.543
Gellertiella	21	49	-1	0.317	0.543
Geobacillus	17.5	45.5	-1.468	0.142	0.543
Geodermatophilaceae_uc	21	49	-1	0.317	0.543
Globicatella	16	44	-1.36	0.174	0.543
Gordonibacter	24	52	-0.105	0.917	1
Granulicatella	21	49	-1	0.317	0.543
HM124015_g	16	44	-1.36	0.174	0.543
HM124225_g	21	49	-1	0.317	0.543
HM124264_g	23.5	51.5	-0.16	0.873	1
HM124342_g	21	49	-1	0.317	0.543
HQ158663_g	21	49	-1	0.317	0.543
HQ910270_g	21	49	-1	0.317	0.543
HQ910322_g	21	49	-1	0.317	0.543
Haemophilus	13.5	41.5	-1.64	0.101	0.543
Halocella	21	49	-1	0.317	0.543
Harryflintia	21	49	-0.622	0.534	0.838
Intestinibacter	21	49	-1	0.317	0.543
Isoptericola	21	49	-1	0.317	0.543
JPZU_g	21	49	-1	0.317	0.543
JQ084194_g	24	52	-0.074	0.941	1
JX095860_g	21	49	-1	0.317	0.543
JX198636_g	23.5	51.5	-0.16	0.873	1
JX898164_g	21	49	-1	0.317	0.543
Janibacter	21	49	-1	0.317	0.543
Janthinobacterium	21	49	-1	0.317	0.543
KE159538_g	1	29	-3.016	0.003	0.543
KE159571_g	18	46	-0.84	0.401	0.676
KE159600_g	24	52	-0.074	0.941	1
KE159605_g	12	40	-1.615	0.106	0.543
KE159628_g	22.5	50.5	-0.32	0.749	1
KE159797_g	15.5	43.5	-1.274	0.203	0.543
KE159810_g	18	46	-1.04	0.298	0.543
KE993550_g	21	49	-1	0.317	0.543
Keratinibaculum	21	49	-1	0.317	0.543
Kineothrix	10	38	-1.855	0.064	0.543
Klebsiella	17.5	45.5	-1.468	0.142	0.543
Kocuria	24.5	52.5	0	1	1
LARJ_g	24	52	-0.105	0.917	1
LLKB_g	8	36	-2.113	0.035	0.543
LT706945_g	21	49	-1	0.317	0.543
LT821227_g	20	48	-0.598	0.55	0.861
Lachnospiraceae_uc	6	34	-2.364	0.018	0.543
Lactobacillaceae_uc	18	46	-0.841	0.4	0.675
Lactobacillus	16	44	-1.086	0.277	0.543
Lactococcus	7.5	35.5	-2.196	0.028	0.543
Lactonifactor	24	52	-0.105	0.917	1
Lawsonella	17.5	45.5	-1.468	0.142	0.543
Listeriaceae_uc	20	48	-0.8	0.424	0.693
Massilia	20	48	-0.8	0.424	0.693
Massilioclostridium	13.5	41.5	-1.64	0.101	0.543
Mesorhizobium	21	49	-1	0.317	0.543
Methylobacterium	5	33	-2.494	0.013	0.543
Microbacteriaceae_uc	21	49	-1	0.317	0.543
Micrococcaceae_uc	20	48	-0.8	0.424	0.693
Micrococcus	20	48	-0.8	0.424	0.693
Micromonospora	21	49	-1	0.317	0.543
Microvirga	17.5	45.5	-1.468	0.142	0.543
Miniimonas	21	49	-1	0.317	0.543
Mogibacterium_f_uc	12	40	-1.861	0.063	0.543
Monoglobus	5.5	33.5	-2.455	0.014	0.543
Moryella	21	49	-1	0.317	0.543
Mucispirillum	22	50	-0.444	0.657	1
Muribaculaceae_uc	9	37	-2.026	0.043	0.543
Muribaculum	13.5	41.5	-1.421	0.155	0.543
Mycoplasma_g14	21	49	-1	0.317	0.543
Natronincola_f_uc	21	49	-1	0.317	0.543
Neglecta	17	45	-0.964	0.335	0.57
Nosocomiicoccus	21	49	-1	0.317	0.543
OCTT_g	21	49	-1	0.317	0.543
Oceanobacillus	17.5	45.5	-1.468	0.142	0.543
Oscillatoria_g3	21	49	-1	0.317	0.543
Oscillibacter	13	41	-1.529	0.126	0.543
PAC000004_f_uc	21	49	-1	0.317	0.543
PAC000142_g	21	49	-1	0.317	0.543
PAC000197_f_uc	17.5	45.5	-1.468	0.142	0.543
PAC000197_g	18	46	-0.887	0.375	0.634
PAC000198_g	17	45	-0.97	0.332	0.566
PAC000656_g	24	52	-0.105	0.917	1
PAC000661_g	10	38	-1.853	0.064	0.543
PAC000664_g	2	30	-2.875	0.004	0.543
PAC000671_g	16	44	-1.36	0.174	0.543
PAC000672_g	9	37	-1.981	0.048	0.543
PAC000673_g	21	49	-1	0.317	0.543
PAC000678_g	21	49	-1	0.317	0.543
PAC000683_g	18	46	-1.04	0.298	0.543
PAC000692_g	17	45	-1.2	0.23	0.543
PAC000720_g	15.5	43.5	-1.274	0.203	0.543
PAC000737_g	17.5	45.5	-1.468	0.142	0.543
PAC000740_g	10.5	38.5	-2.241	0.025	0.543
PAC000742_g	21	49	-1	0.317	0.543
PAC000743_g	21	49	-1	0.317	0.543
PAC000745_g	24	52	-0.105	0.917	1
PAC000748_g	22	50	-0.444	0.657	1
PAC001043_g	4.5	32.5	-2.66	0.008	0.543
PAC001057_f_uc	16	44	-1.36	0.174	0.543
PAC001066_g	21	49	-0.622	0.534	0.838
PAC001068_g	11	39	-1.91	0.056	0.543
PAC001091_g	16	44	-1.087	0.277	0.543
PAC001092_g	12	40	-1.706	0.088	0.543
PAC001097_g	16	44	-1.111	0.267	0.543
PAC001103_g	16	44	-1.166	0.244	0.543
PAC001108_g	10	38	-1.978	0.048	0.543
PAC001109_g	14	42	-1.396	0.163	0.543
PAC001112_g	23.5	51.5	-0.16	0.873	1
PAC001115_g	7.5	35.5	-2.184	0.029	0.543
PAC001116_g	14	42	-1.867	0.062	0.543
PAC001118_g	20	48	-0.67	0.503	0.801
PAC001124_g	21	49	-1	0.317	0.543
PAC001138_g	8.5	36.5	-2.267	0.023	0.543
PAC001144_g	21	49	-1	0.317	0.543
PAC001165_g	23	51	-0.193	0.847	1
PAC001166_g	21	49	-0.622	0.534	0.838
PAC001168_g	21	49	-1	0.317	0.543
PAC001199_g	24	52	-0.105	0.917	1
PAC001200_g	17.5	45.5	-0.991	0.322	0.55
PAC001201_g	24	52	-0.08	0.936	1
PAC001207_g	2	30	-2.875	0.004	0.543
PAC001212_g	22.5	50.5	-0.283	0.777	1
PAC001217_g	21	49	-1	0.317	0.543
PAC001219_g	21	49	-1	0.317	0.543
PAC001221_g	17.5	45.5	-1.468	0.142	0.543
PAC001225_g	24.5	52.5	0	1	1
PAC001228_g	21	49	-1	0.317	0.543
PAC001231_g	21	49	-1	0.317	0.543
PAC001266_g	20	48	-0.575	0.565	0.88
PAC001270_g	19	47	-0.819	0.413	0.69
PAC001274_g	10.5	38.5	-2.241	0.025	0.543
PAC001283_g	10.5	38.5	-2.241	0.025	0.543
PAC001287_g	21	49	-1	0.317	0.543
PAC001296_g	15	43	-1.241	0.214	0.543
PAC001301_g	21	49	-1	0.317	0.543
PAC001308_g	16.5	44.5	-1.132	0.258	0.543
PAC001323_g	21	49	-0.622	0.534	0.838
PAC001341_g	21	49	-1	0.317	0.543
PAC001360_g	22.5	50.5	-0.32	0.749	1
PAC001362_g	21	49	-1	0.317	0.543
PAC001372_g	15.5	43.5	-1.274	0.203	0.543
PAC001377_g	17.5	45.5	-1.468	0.142	0.543
PAC001385_g	22.5	50.5	-0.32	0.749	1
PAC001400_g	17.5	45.5	-1.468	0.142	0.543
PAC001402_g	14	42	-1.867	0.062	0.543
PAC001408_g	21	49	-1	0.317	0.543
PAC001433_g	17.5	45.5	-1.468	0.142	0.543
PAC001437_g	10	38	-1.928	0.054	0.543
PAC001446_g	21	49	-1	0.317	0.543
PAC001452_g	21	49	-1	0.317	0.543
PAC001456_g	16	44	-1.36	0.174	0.543
PAC001457_g	10.5	38.5	-2.241	0.025	0.543
PAC001480_g	21	49	-1	0.317	0.543
PAC001500_g	4	32	-2.797	0.005	0.543
PAC001516_g	14	42	-1.867	0.062	0.543
PAC001524_g	21	49	-1	0.317	0.543
PAC001525_g	24	52	-0.105	0.917	1
PAC001544_g	17.5	45.5	-1.468	0.142	0.543
PAC001563_g	21	49	-1	0.317	0.543
PAC001573_g	21	49	-0.622	0.534	0.838
PAC001588_g	17.5	45.5	-1.468	0.142	0.543
PAC001609_g	14	42	-1.867	0.062	0.543
PAC001637_g	21	49	-1	0.317	0.543
PAC001663_g	12	40	-1.861	0.063	0.543
PAC001679_g	18	46	-0.84	0.401	0.676
PAC001765_g	11.5	39.5	-1.685	0.092	0.543
PAC001778_g	17.5	45.5	-1.468	0.142	0.543
PAC001997_g	21	49	-1	0.317	0.543
PAC002042_g	17	45	-1.2	0.23	0.543
PAC002153_g	21	49	-1	0.317	0.543
PAC002172_g	21	49	-1	0.317	0.543
PAC002178_g	21	49	-1	0.317	0.543
PAC002196_g	21	49	-1	0.317	0.543
PAC002197_g	17.5	45.5	-1.468	0.142	0.543
PAC002360_g	21	49	-1	0.317	0.543
PAC002367_g	11	39	-1.764	0.078	0.543
PAC002368_g	21	49	-1	0.317	0.543
PAC002375_g	24	52	-0.105	0.917	1
PAC002454_g	17.5	45.5	-1.468	0.142	0.543
PAC002460_g	21	49	-1	0.317	0.543
PAC002471_g	21	49	-1	0.317	0.543
PAC002528_g	19.5	47.5	-0.708	0.479	0.773
Paenibacillus	21	49	-1	0.317	0.543
Paeniclostridium	21	49	-1	0.317	0.543
Paludicola	11	39	-1.842	0.065	0.543
Parabacteroides	17	45	-0.999	0.318	0.544
Paraclostridium	21	49	-1	0.317	0.543
Paracoccus	21	49	-1	0.317	0.543
Paralkalibacillus	17.5	45.5	-1.468	0.142	0.543
Parasutterella	19.5	47.5	-0.683	0.495	0.794
Parvibacter	10	38	-1.861	0.063	0.543
Pediococcus	24	52	-0.074	0.941	1
Peptococcaceae_uc	17.5	45.5	-1.468	0.142	0.543
Peptostreptococcaceae_uc	20	48	-0.575	0.565	0.88
Phocea	17	45	-1.2	0.23	0.543
Phycicoccus	21	49	-1	0.317	0.543
Prevotella	20	48	-0.67	0.503	0.801
Pseudoflavonifractor	8	36	-2.108	0.035	0.543
Pseudomonas	21	49	-0.466	0.641	0.993
Ralstonia	21	49	-1	0.317	0.543
Rhizobium	17.5	45.5	-1.468	0.142	0.543
Rhodocytophaga	21	49	-1	0.317	0.543
Romboutsia	18	46	-0.831	0.406	0.679
Roseburia	19.5	47.5	-0.665	0.506	0.805
Rothia	7.5	35.5	-2.175	0.03	0.543
Rubellimicrobium	21	49	-1	0.317	0.543
Ruminococcaceae_uc	9	37	-1.989	0.047	0.543
Ruminococcus	7	35	-2.239	0.025	0.543
Ruminococcus_g2	13	41	-1.486	0.137	0.543
Ruminococcus_g4	21	49	-1	0.317	0.543
Ruthenibacterium	21	49	-0.622	0.534	0.838
Saccharopolyspora	21	49	-1	0.317	0.543
Sanguibacter	21	49	-1	0.317	0.543
Sanguibacteraceae_uc	17.5	45.5	-1.468	0.142	0.543
Serratia	24	52	-0.105	0.917	1
Shuttleworthia	21	49	-1	0.317	0.543
Sphingomonas	14	42	-1.867	0.062	0.543
Sporobacter	12.5	40.5	-1.537	0.124	0.543
Staphylococcus	17	45	-0.959	0.337	0.572
Stenotrophomonas	21	49	-1	0.317	0.543
Streptococcaceae_uc	21	49	-1	0.317	0.543
Streptococcus	10	38	-1.853	0.064	0.543
Sulfurimonas	21	49	-1	0.317	0.543
Syntrophococcus	21	49	-1	0.317	0.543
Tepidimicrobium	17.5	45.5	-1.468	0.142	0.543
Terribacillus	21	49	-1	0.317	0.543
Terrisporobacter	21	49	-1	0.317	0.543
Thermincola_f_uc	21	49	-1	0.317	0.543
Thermus	21	49	-1	0.317	0.543
Tolumonas	21	49	-1	0.317	0.543
Truepera	21	49	-1	0.317	0.543
Turicibacter	16	44	-1.086	0.277	0.543
Unclassified	16	44	-1.266	0.206	0.543
Verrucosispora	21	49	-1	0.317	0.543
Weissella	21	49	-1	0.317	0.543
Xenophilus	21	49	-1	0.317	0.543
AB185622_s	16	44	-1.363	0.173	0.543
AB185678_s	21	49	-1	0.317	0.543
AB185688_s	24.5	52.5	0	1	1
AB185775_g_uc	21	49	-1	0.317	0.543
AB218327_g_uc	21	49	-1	0.317	0.543
AB332034_s	24.5	52.5	0	1	1
AB494769_g_uc	24.5	52.5	0	1	1
AB506319_g_uc	24.5	52.5	0	1	1
AB506382_s	24.5	52.5	0	1	1
AB506428_s	21	49	-1	0.317	0.543
AB506432_s	24.5	52.5	0	1	1
AB606236_s	21	49	-1	0.317	0.543
AB606242_s	10.5	38.5	-2.245	0.025	0.543
AB606267_s	24.5	52.5	0	1	1
AB606281_g_uc	24.5	52.5	0	1	1
AB606281_s	24.5	52.5	0	1	1
AB606290_s	10.5	38.5	-2.245	0.025	0.543
AB606295_s	17.5	45.5	-1.472	0.141	0.543
AB606336_s	24.5	52.5	0	1	1
AB606340_s	21	49	-1	0.317	0.543
AB606350_s	17.5	45.5	-1.472	0.141	0.543
AB606366_s	24.5	52.5	0	1	1
AB606378_s	21	49	-1	0.317	0.543
AB622833_s	21	49	-1	0.317	0.543
AB626898_s	21	49	-1	0.317	0.543
AB626901_s	21	49	-1	0.317	0.543
AB626903_s	21	49	-1	0.317	0.543
AB626905_s	24.5	52.5	0	1	1
AB626913_s	21	49	-1	0.317	0.543
AB626932_s	24.5	52.5	0	1	1
AB626939_s	21	49	-1	0.317	0.543
AB626948_s	21	49	-1	0.317	0.543
AB626958_s	24.5	52.5	0	1	1
AB702805_s	21	49	-1	0.317	0.543
ACFX_s	21	49	-1	0.317	0.543
ADLB_g_uc	24.5	52.5	0	1	1
AF371567_s	24.5	52.5	0	1	1
AF371666_s	24.5	52.5	0	1	1
AF371669_s	24.5	52.5	0	1	1
AF371672_s	24.5	52.5	0	1	1
AF371820_s	24.5	52.5	0	1	1
AF371822_s	21	49	-1	0.317	0.543
AM265433_s	17.5	45.5	-1.468	0.142	0.543
AM275589_s	17.5	45.5	-1.468	0.142	0.543
AM277340_s	24.5	52.5	0	1	1
AM277667_s	17.5	45.5	-1.468	0.142	0.543
AM292065_s	24.5	52.5	0	1	1
AM500844_s	21	49	-1	0.317	0.543
AM697088_s	21	49	-1	0.317	0.543
AM932595_g_uc	17.5	45.5	-1.468	0.142	0.543
AM932595_s	21	49	-1	0.317	0.543
AY212772_s	24.5	52.5	0	1	1
AY239438_s	21	49	-1	0.317	0.543
AY239450_s	17.5	45.5	-1.468	0.142	0.543
AY239457_s	14	42	-1.867	0.062	0.543
AY858424_s	24.5	52.5	0	1	1
AY858448_s	24.5	52.5	0	1	1
AY858529_s	24.5	52.5	0	1	1
AY916184_s	24.5	52.5	0	1	1
AY916208_s	12.5	40.5	-1.79	0.074	0.543
AY916325_s	17.5	45.5	-1.468	0.142	0.543
AY916385_s	24.5	52.5	0	1	1
Abiotrophia_defectiva	24.5	52.5	0	1	1
Acetatifactor_uc	21	49	-1	0.317	0.543
Acetitomaculum_uc	21	49	-1	0.317	0.543
Acetivibrio_g1_uc	24.5	52.5	0	1	1
Acinetobacter_baumannii	24.5	52.5	0	1	1
Acinetobacter_bohemicus	21	49	-1	0.317	0.543
Acinetobacter_johnsonii	21	49	-1	0.317	0.543
Acinetobacter_kookii	24.5	52.5	0	1	1
Acinetobacter_lwoffii_group	21	49	-1	0.317	0.543
Acinetobacter_pittii_group	24.5	52.5	0	1	1
Acinetobacter_proteolyticus_group	21	49	-1	0.317	0.543
Acinetobacter_radioresistens	24.5	52.5	0	1	1
Acinetobacter_tjernbergiae_group	24.5	52.5	0	1	1
Acinetobacter_uc	21	49	-1	0.317	0.543
Acutalibacter_muris	24.5	52.5	0	1	1
Acutalibacter_uc	24.5	52.5	0	1	1
Adlercreutzia_equolifaciens_group	13	41	-1.488	0.137	0.543
Adlercreutzia_uc	24	52	-0.105	0.917	1
Aeromonas_caviae_group	21	49	-1	0.317	0.543
Aeromonas_popoffii	21	49	-1	0.317	0.543
Aeromonas_uc	24.5	52.5	0	1	1
Agathobaculum_uc	21	49	-1	0.317	0.543
Akkermansia_muciniphila	10	38	-1.861	0.063	0.543
Akkermansia_uc	17.5	45.5	-1.468	0.142	0.543
Altererythrobacter_aerius	24.5	52.5	0	1	1
Ampullimonas_aquatilis	21	49	-1	0.317	0.543
Anaerobium_uc	21	49	-1	0.317	0.543
Anaerofilum_uc	24.5	52.5	0	1	1
Anaerostipes_uc	24.5	52.5	0	1	1
Anoxybacillus_flavithermus_group	24.5	52.5	0	1	1
Arthrobacter_globiformis_group	21	49	-1	0.317	0.543
Arthrobacter_woluwensis	24.5	52.5	0	1	1
Bacillus_badius	24.5	52.5	0	1	1
Bacillus_clausii_group	21	49	-1	0.317	0.543
Bacillus_megaterium_group	21	49	-1	0.317	0.543
Bacillus_oshimensis_group	24.5	52.5	0	1	1
Bacillus_subtilis_group	24.5	52.5	0	1	1
Bacteroides_acidifaciens	24.5	52.5	0	1	1
Bacteroides_caccae	21	49	-1	0.317	0.543
Bacteroides_pectinophilus	24.5	52.5	0	1	1
Bacteroides_sartorii	24.5	52.5	0	1	1
Bifidobacterium_pseudolongum_group	19	47	-0.72	0.471	0.769
Blastococcus_aggregatus_group	24.5	52.5	0	1	1
Blastococcus_capsensis	24.5	52.5	0	1	1
Blautia_uc	21	49	-1	0.317	0.543
Bradyrhizobium_japonicum_group	21	49	-1	0.317	0.543
Brevibacillus_thermoruber_group	24.5	52.5	0	1	1
Brevitalea_uc	24.5	52.5	0	1	1
Brevundimonas_diminuta_group	21	49	-1	0.317	0.543
Brevundimonas_vesicularis_group	21	49	-1	0.317	0.543
Brucellaceae_group	24.5	52.5	0	1	1
Burkholderia_cepacia_group	21	49	-1	0.317	0.543
Caproiciproducens_uc	14	42	-1.871	0.061	0.543
Cardiobacterium_hominis	24.5	52.5	0	1	1
Cellulomonas_cellasea_group	24.5	52.5	0	1	1
Chryseobacterium_gleum_group	17.5	45.5	-1.468	0.142	0.543
Chryseobacterium_hominis_group	21	49	-1	0.317	0.543
Clostridium_beijerinckii_group	21	49	-1	0.317	0.543
Clostridium_celatum_group	9	37	-1.981	0.048	0.543
Clostridium_cocleatum	24.5	52.5	0	1	1
Clostridium_hylemonae	21	49	-1	0.317	0.543
Clostridium_leptum	24.5	52.5	0	1	1
Clostridium_quinii	21	49	-1	0.317	0.543
Clostridium_ramosum	21	49	-1	0.317	0.543
Clostridium_tertium_group	24.5	52.5	0	1	1
Clostridium_thermopalmarium	24.5	52.5	0	1	1
Clostridium_g24_uc	21	49	-1	0.317	0.543
Clostridium_g34_uc	17.5	45.5	-1.472	0.141	0.543
Clostridium_g6_uc	24.5	52.5	0	1	1
Clostridium_uc	11.5	39.5	-1.676	0.094	0.543
Comamonas_denitrificans	21	49	-1	0.317	0.543
Comamonas_kerstersii_group	21	49	-1	0.317	0.543
Comamonas_terrigena	21	49	-1	0.317	0.543
Comamonas_testosteroni_group	21	49	-1	0.317	0.543
Comamonas_uc	24.5	52.5	0	1	1
Corynebacterium_accolens_group	21	49	-1	0.317	0.543
Corynebacterium_kroppenstedtii_group	24.5	52.5	0	1	1
Corynebacterium_mastitidis_group	21	49	-1	0.317	0.543
Corynebacterium_tuberculostearicum	21	49	-1	0.317	0.543
Couchioplanes_caeruleus_group	21	49	-1	0.317	0.543
Cutibacterium_acnes_group	17.5	45.5	-1.468	0.142	0.543
Cutibacterium_granulosum	21	49	-1	0.317	0.543
DQ105656_s	24.5	52.5	0	1	1
DQ326597_s	24.5	52.5	0	1	1
DQ342330_s	24.5	52.5	0	1	1
DQ394665_s	17.5	45.5	-1.468	0.142	0.543
DQ456215_s	24.5	52.5	0	1	1
DQ456306_s	24.5	52.5	0	1	1
DQ456337_s	24.5	52.5	0	1	1
DQ532234_s	24.5	52.5	0	1	1
DQ532333_g_uc	21	49	-1	0.317	0.543
DQ537532_s	21	49	-1	0.317	0.543
DQ673475_s	24.5	52.5	0	1	1
DQ673509_s	24.5	52.5	0	1	1
DQ777889_s	24.5	52.5	0	1	1
DQ777895_s	6.5	34.5	-2.426	0.015	0.543
DQ777904_s	17.5	45.5	-1.468	0.142	0.543
DQ777929_s	24.5	52.5	0	1	1
DQ796080_s	24.5	52.5	0	1	1
DQ798794_s	24.5	52.5	0	1	1
DQ804000_s	24.5	52.5	0	1	1
DQ805491_s	24.5	52.5	0	1	1
DQ815397_s	21	49	-1	0.317	0.543
DQ815468_s	17.5	45.5	-1.472	0.141	0.543
DQ815665_s	17.5	45.5	-1.472	0.141	0.543
DQ815728_g_uc	24.5	52.5	0	1	1
DQ815728_s	21	49	-1	0.317	0.543
DQ815838_s	21	49	-1	0.317	0.543
DQ815878_s	20.5	48.5	-0.713	0.476	0.769
DQ882650_s	14	42	-1.867	0.062	0.543
DS990270_s	24.5	52.5	0	1	1
Deinococcus_wulumuqiensis	21	49	-1	0.317	0.543
Dermacoccus_nishinomiyaensis_group	21	49	-1	0.317	0.543
Desulfovibrio_uc	24.5	52.5	0	1	1
Diaphorobacter_nitroreducens_group	21	49	-1	0.317	0.543
EF097676_s	21	49	-1	0.317	0.543
EF098020_s	21	49	-1	0.317	0.543
EF434337_s	24.5	52.5	0	1	1
EF434365_s	17.5	45.5	-1.468	0.142	0.543
EF445156_s	24.5	52.5	0	1	1
EF445180_s	21	49	-1	0.317	0.543
EF445202_s	17.5	45.5	-1.468	0.142	0.543
EF445208_s	24.5	52.5	0	1	1
EF445289_s	24.5	52.5	0	1	1
EF559044_s	24.5	52.5	0	1	1
EF602869_s	24.5	52.5	0	1	1
EF602939_s	21	49	-1	0.317	0.543
EF603797_s	21	49	-1	0.317	0.543
EF644509_s	24.5	52.5	0	1	1
EU009822_s	24.5	52.5	0	1	1
EU009861_s	24.5	52.5	0	1	1
EU137434_s	14	42	-1.883	0.06	0.543
EU259452_s	24.5	52.5	0	1	1
EU344341_s	24.5	52.5	0	1	1
EU358716_s	24.5	52.5	0	1	1
EU358720_s	24.5	52.5	0	1	1
EU454100_s	17.5	45.5	-1.468	0.142	0.543
EU454374_s	21	49	-1	0.317	0.543
EU456367_s	17.5	45.5	-1.468	0.142	0.543
EU458641_s	24.5	52.5	0	1	1
EU460161_s	21	49	-1	0.317	0.543
EU461060_s	21	49	-1	0.317	0.543
EU461309_s	24.5	52.5	0	1	1
EU462785_s	24.5	52.5	0	1	1
EU462959_s	21	49	-1	0.317	0.543
EU463777_s	24.5	52.5	0	1	1
EU464154_s	21	49	-1	0.317	0.543
EU466161_s	24.5	52.5	0	1	1
EU470140_s	21	49	-1	0.317	0.543
EU470236_s	24.5	52.5	0	1	1
EU472216_s	24.5	52.5	0	1	1
EU472329_s	24.5	52.5	0	1	1
EU472359_s	24.5	52.5	0	1	1
EU472365_s	24.5	52.5	0	1	1
EU472601_s	24.5	52.5	0	1	1
EU474337_s	21.5	49.5	-0.401	0.688	1
EU474545_s	24.5	52.5	0	1	1
EU474842_s	21	49	-1	0.317	0.543
EU475420_s	24.5	52.5	0	1	1
EU507364_s	24.5	52.5	0	1	1
EU508399_s	24.5	52.5	0	1	1
EU509241_s	24.5	52.5	0	1	1
EU509480_s	24.5	52.5	0	1	1
EU509793_s	24.5	52.5	0	1	1
EU510350_s	24.5	52.5	0	1	1
EU511827_s	24.5	52.5	0	1	1
EU622646_s	10.5	38.5	-2.241	0.025	0.543
EU622658_s	17.5	45.5	-1.468	0.142	0.543
EU622662_s	17.5	45.5	-1.468	0.142	0.543
EU622677_s	17.5	45.5	-1.468	0.142	0.543
EU622686_s	17.5	45.5	-1.468	0.142	0.543
EU622689_s	21	49	-1	0.317	0.543
EU622691_s	21	49	-1	0.317	0.543
EU622697_s	17.5	45.5	-1.468	0.142	0.543
EU622712_s	20.5	48.5	-0.556	0.578	0.899
EU622725_s	21	49	-1	0.317	0.543
EU622732_s	21	49	-1	0.317	0.543
EU622735_s	24.5	52.5	0	1	1
EU622763_s	21	49	-1	0.317	0.543
EU622764_s	21	49	-1	0.317	0.543
EU622765_s	16.5	44.5	-1.283	0.2	0.543
EU622773_s	20.5	48.5	-0.713	0.476	0.769
EU622775_s	7.5	35.5	-2.234	0.025	0.543
EU728796_s	24.5	52.5	0	1	1
EU772043_s	24.5	52.5	0	1	1
EU772111_s	24.5	52.5	0	1	1
EU772178_s	14	42	-1.867	0.062	0.543
EU772949_s	24.5	52.5	0	1	1
EU773377_s	17.5	45.5	-1.468	0.142	0.543
EU774081_s	24.5	52.5	0	1	1
EU774694_s	24.5	52.5	0	1	1
EU775096_s	24.5	52.5	0	1	1
EU775346_s	24.5	52.5	0	1	1
EU775592_s	21	49	-1	0.317	0.543
EU775964_s	17.5	45.5	-1.468	0.142	0.543
EU776476_s	24.5	52.5	0	1	1
EU776484_s	21	49	-1	0.317	0.543
EU777561_s	24.5	52.5	0	1	1
EU779114_s	21	49	-1	0.317	0.543
EU779265_s	24.5	52.5	0	1	1
EU842293_s	24.5	52.5	0	1	1
EU842807_s	24.5	52.5	0	1	1
EU842956_s	14	42	-1.867	0.062	0.543
EU843171_s	24.5	52.5	0	1	1
EU843173_s	17.5	45.5	-1.472	0.141	0.543
EU844140_s	24.5	52.5	0	1	1
EU844147_s	21	49	-1	0.317	0.543
EU844393_s	24.5	52.5	0	1	1
EU844902_s	24.5	52.5	0	1	1
EU979034_s	24.5	52.5	0	1	1
Eggerthella_lenta	21	49	-1	0.317	0.543
Eisenbergiella_uc	24.5	52.5	0	1	1
Enhydrobacter_aerosaccus_group	17.5	45.5	-1.468	0.142	0.543
Enterobacter_uc	21	49	-1	0.317	0.543
Enterobacteriaceae_group	21	49	-1	0.317	0.543
Enterococcus_faecalis	14	42	-1.413	0.158	0.543
Enterococcus_faecium_group	10.5	38.5	-2.241	0.025	0.543
Enterococcus_uc	20	48	-0.8	0.424	0.693
Enterorhabdus_caecimuris	24.5	52.5	0	1	1
Enterorhabdus_muris	21	49	-1	0.317	0.543
Enterorhabdus_uc	21	49	-0.628	0.53	0.838
Erwinia_rhapontici	21	49	-1	0.317	0.543
Escherichia_albertii	24.5	52.5	0	1	1
Escherichia_coli_group	11	39	-1.748	0.08	0.543
Escherichia_uc	21	49	-1	0.317	0.543
Eubacterium_plexicaudatum	24.5	52.5	0	1	1
Eubacterium_ventriosum	21	49	-1	0.317	0.543
Eubacterium_xylanophilum	24.5	52.5	0	1	1
Eubacterium_g17_uc	24	52	-0.105	0.917	1
Eubacterium_g23_uc	21	49	-1	0.317	0.543
Eubacterium_g24_uc	24.5	52.5	0	1	1
Eubacterium_g4_uc	24.5	52.5	0	1	1
Eubacterium_g6_uc	21	49	-1	0.317	0.543
Eubacterium_g8_uc	14	42	-1.871	0.061	0.543
Exiguobacterium_acetylicum_group	21	49	-1	0.317	0.543
Exiguobacterium_aurantiacum_group	21	49	-1	0.317	0.543
Extibacter_uc	21	49	-1	0.317	0.543
FCEY_s	24.5	52.5	0	1	1
FCNB_g_uc	24.5	52.5	0	1	1
FJ172874_s	24.5	52.5	0	1	1
FJ192503_s	24.5	52.5	0	1	1
FJ440053_s	21	49	-1	0.317	0.543
FJ673731_s	21	49	-1	0.317	0.543
FJ674263_s	20	48	-0.8	0.424	0.693
FJ676085_s	24.5	52.5	0	1	1
FJ680534_s	24.5	52.5	0	1	1
FJ681385_s	24.5	52.5	0	1	1
FJ681456_g_uc	21	49	-1	0.317	0.543
FJ681732_s	24.5	52.5	0	1	1
FJ683651_s	24.5	52.5	0	1	1
FJ879151_s	24.5	52.5	0	1	1
FJ879230_s	24.5	52.5	0	1	1
FJ879359_s	24.5	52.5	0	1	1
FJ879454_s	21	49	-1	0.317	0.543
FJ879507_s	21	49	-1	0.317	0.543
FJ879530_s	13	41	-1.725	0.084	0.543
FJ879554_s	21	49	-1	0.317	0.543
FJ879577_s	21	49	-1	0.317	0.543
FJ879875_s	15	43	-1.269	0.204	0.543
FJ879886_s	21	49	-1	0.317	0.543
FJ879979_s	17.5	45.5	-1.468	0.142	0.543
FJ880029_s	17.5	45.5	-1.468	0.142	0.543
FJ880048_s	21	49	-1	0.317	0.543
FJ880059_s	21	49	-1	0.317	0.543
FJ880077_s	21	49	-1	0.317	0.543
FJ880080_s	17.5	45.5	-1.468	0.142	0.543
FJ880105_s	24.5	52.5	0	1	1
FJ880321_s	14	42	-1.867	0.062	0.543
FJ880330_s	20	48	-0.8	0.424	0.693
FJ880395_s	24.5	52.5	0	1	1
FJ880402_s	24.5	52.5	0	1	1
FJ880412_s	21	49	-1	0.317	0.543
FJ880454_s	19	47	-0.824	0.41	0.685
FJ880752_s	10.5	38.5	-2.245	0.025	0.543
FJ880790_s	24.5	52.5	0	1	1
FJ880803_s	24.5	52.5	0	1	1
FJ880805_s	24.5	52.5	0	1	1
FJ880854_s	24.5	52.5	0	1	1
FJ880917_s	24.5	52.5	0	1	1
FJ880976_s	24.5	52.5	0	1	1
FJ880997_s	24.5	52.5	0	1	1
FJ881018_s	24.5	52.5	0	1	1
FJ881062_s	17.5	45.5	-1.468	0.142	0.543
FJ881068_s	24.5	52.5	0	1	1
FJ881083_s	21	49	-1	0.317	0.543
FJ881134_s	24.5	52.5	0	1	1
FJ881160_s	24.5	52.5	0	1	1
FJ881164_s	24.5	52.5	0	1	1
FJ881185_s	21	49	-1	0.317	0.543
FJ881219_s	14	42	-1.883	0.06	0.543
FJ881229_s	24.5	52.5	0	1	1
FJ881246_s	24.5	52.5	0	1	1
FJ881308_s	21	49	-1	0.317	0.543
FJ951892_s	24.5	52.5	0	1	1
FJ976024_s	24.5	52.5	0	1	1
FN667084_s	16.5	44.5	-1.093	0.274	0.543
FTRU_s	24.5	52.5	0	1	1
FWNZ_s	17.5	45.5	-1.472	0.141	0.543
FYDD_s	24.5	52.5	0	1	1
Faecalibaculum_rodentium	21	49	-1	0.317	0.543
Finegoldia_magna	21	49	-1	0.317	0.543
Flintibacter_butyricus_group	21	49	-1	0.317	0.543
GQ138316_s	14	42	-1.867	0.062	0.543
GQ156344_s	24.5	52.5	0	1	1
GQ358437_s	24.5	52.5	0	1	1
GQ358452_s	24.5	52.5	0	1	1
GQ358463_s	17.5	45.5	-1.468	0.142	0.543
GQ451179_s	24.5	52.5	0	1	1
GQ451310_s	21	49	-1	0.317	0.543
GQ451312_s	14	42	-1.871	0.061	0.543
GQ871724_s	24.5	52.5	0	1	1
GQ897654_s	24.5	52.5	0	1	1
GU302849_s	24.5	52.5	0	1	1
GU324393_g_uc	21	49	-1	0.317	0.543
GU324393_s	21	49	-1	0.317	0.543
Gellertiella_hungarica	21	49	-1	0.317	0.543
Geobacillus_stearothermophilus_group	17.5	45.5	-1.468	0.142	0.543
Geobacillus_thermoglucosidasius_group	24.5	52.5	0	1	1
Geobacillus_toebii_group	24.5	52.5	0	1	1
Geobacillus_uc	24.5	52.5	0	1	1
Globicatella_uc	14	42	-1.871	0.061	0.543
Gordonibacter_faecihominis	24.5	52.5	0	1	1
Gordonibacter_pamelaeae	24.5	52.5	0	1	1
Granulicatella_adiacens_group	24.5	52.5	0	1	1
HM123886_s	21	49	-1	0.317	0.543
HM123911_s	16.5	44.5	-1.283	0.2	0.543
HM123934_s	17.5	45.5	-1.468	0.142	0.543
HM123968_s	17.5	45.5	-1.468	0.142	0.543
HM123975_s	21	49	-1	0.317	0.543
HM123984_s	21	49	-1	0.317	0.543
HM124003_s	24.5	52.5	0	1	1
HM124015_g_uc	24.5	52.5	0	1	1
HM124015_s	24.5	52.5	0	1	1
HM124019_s	21	49	-1	0.317	0.543
HM124063_s	21	49	-1	0.317	0.543
HM124121_s	24.5	52.5	0	1	1
HM124124_s	24.5	52.5	0	1	1
HM124177_s	21	49	-1	0.317	0.543
HM124193_s	24	52	-0.105	0.917	1
HM124223_s	24.5	52.5	0	1	1
HM124226_s	17.5	45.5	-1.468	0.142	0.543
HM124236_s	14	42	-1.867	0.062	0.543
HM124252_s	21	49	-1	0.317	0.543
HM124264_s	21	49	-0.628	0.53	0.838
HM124280_s	16	44	-1.136	0.256	0.543
HM124297_s	21	49	-1	0.317	0.543
HM124316_s	21	49	-1	0.317	0.543
HM124342_s	24.5	52.5	0	1	1
HM124343_s	21	49	-1	0.317	0.543
HM154498_s	24.5	52.5	0	1	1
HM776056_s	9	37	-2.007	0.045	0.543
HQ158663_s	21	49	-1	0.317	0.543
HQ397555_s	21	49	-1	0.317	0.543
HQ399769_s	24.5	52.5	0	1	1
HQ716480_s	14	42	-1.867	0.062	0.543
HQ716614_s	24.5	52.5	0	1	1
HQ782969_s	24.5	52.5	0	1	1
HQ785453_s	24.5	52.5	0	1	1
HQ910270_s	24.5	52.5	0	1	1
Haemophilus_influenzae_group	21	49	-1	0.317	0.543
Haemophilus_parahaemolyticus_group	21	49	-1	0.317	0.543
Haemophilus_parainfluenzae_group	24.5	52.5	0	1	1
Haemophilus_pittmaniae	24.5	52.5	0	1	1
Harryflintia_acetispora	24.5	52.5	0	1	1
Harryflintia_uc	24.5	52.5	0	1	1
Intestinibacter_bartlettii	24.5	52.5	0	1	1
Isoptericola_variabilis_group	24.5	52.5	0	1	1
JAGT_s_group	14	42	-1.867	0.062	0.543
JF093362_s	24.5	52.5	0	1	1
JF178037_s	24.5	52.5	0	1	1
JN037884_s	24.5	52.5	0	1	1
JPZU_g_uc	24.5	52.5	0	1	1
JQ083736_s	24.5	52.5	0	1	1
JQ084169_s	21	49	-1	0.317	0.543
JQ084194_g_uc	21	49	-1	0.317	0.543
JQ084194_s	17.5	45.5	-1.468	0.142	0.543
JQ084471_s	17.5	45.5	-1.468	0.142	0.543
JQ191091_s	14	42	-1.867	0.062	0.543
JQ191113_s	24.5	52.5	0	1	1
JQ426888_s	21	49	-1	0.317	0.543
JQ456046_s	24.5	52.5	0	1	1
JX095388_s	24.5	52.5	0	1	1
JX095612_s	24.5	52.5	0	1	1
JX198565_s	24.5	52.5	0	1	1
JX198629_s	24.5	52.5	0	1	1
JX198636_s	24.5	52.5	0	1	1
JX198648_s	17.5	45.5	-1.472	0.141	0.543
JX898164_s	24.5	52.5	0	1	1
Janibacter_cremeus	24.5	52.5	0	1	1
Janthinobacterium_lividum_group	21	49	-1	0.317	0.543
Janthinobacterium_uc	24.5	52.5	0	1	1
KC162960_s	24.5	52.5	0	1	1
KC163023_s	14	42	-1.871	0.061	0.543
KC904087_s	24.5	52.5	0	1	1
KE159538_g_uc	7	35	-2.622	0.009	0.543
KE159571_g_uc	20	48	-0.8	0.424	0.693
KE159571_s	24.5	52.5	0	1	1
KE159600_g_uc	21	49	-1	0.317	0.543
KE159600_s	24.5	52.5	0	1	1
KE159605_g_uc	21	49	-1	0.317	0.543
KE159605_s	14	42	-1.871	0.061	0.543
KE159628_s	21	49	-1	0.317	0.543
KE159714_s_group	23.5	51.5	-0.161	0.872	1
KE159781_s	24.5	52.5	0	1	1
KE159797_g_uc	24.5	52.5	0	1	1
KE159797_s	21	49	-1	0.317	0.543
KE159810_g_uc	24.5	52.5	0	1	1
KE159810_s	24.5	52.5	0	1	1
KE993550_s	24.5	52.5	0	1	1
KI535319_s	10.5	38.5	-2.245	0.025	0.543
Keratinibaculum_uc	24.5	52.5	0	1	1
Kineothrix_alysoides	24.5	52.5	0	1	1
Kineothrix_uc	20	48	-0.8	0.424	0.693
Kocuria_koreensis	24.5	52.5	0	1	1
Kocuria_palustris_group	21	49	-1	0.317	0.543
LARJ_s	24.5	52.5	0	1	1
LLKB_g_uc	17.5	45.5	-1.468	0.142	0.543
LMOA_s_group	24.5	52.5	0	1	1
LN866274_s	24.5	52.5	0	1	1
LT821227_g_uc	24.5	52.5	0	1	1
LT827109_s	24.5	52.5	0	1	1
Lactobacillus_gasseri_group	16.5	44.5	-1.023	0.306	0.543
Lactobacillus_hamsteri	24.5	52.5	0	1	1
Lactobacillus_intestinalis	18	46	-0.834	0.404	0.678
Lactobacillus_jensenii_group	24.5	52.5	0	1	1
Lactobacillus_murinus_group	13	41	-1.471	0.141	0.543
Lactobacillus_pontis	24.5	52.5	0	1	1
Lactobacillus_reuteri_group	19	47	-0.703	0.482	0.775
Lactobacillus_rodentium	24.5	52.5	0	1	1
Lactobacillus_satsumensis	20.5	48.5	-0.713	0.476	0.769
Lactobacillus_secaliphilus	24.5	52.5	0	1	1
Lactobacillus_vaginalis	20	48	-0.618	0.537	0.841
Lactobacillus_uc	17.5	45.5	-0.909	0.364	0.617
Lactococcus_garvieae_group	13.5	41.5	-1.663	0.096	0.543
Lactococcus_piscium	21	49	-1	0.317	0.543
Lactococcus_uc	17.5	45.5	-1.468	0.142	0.543
Lactonifactor_uc	21	49	-1	0.317	0.543
Lawsonella_clevelandensis	21	49	-1	0.317	0.543
Leptolyngbya_nodulosa	24.5	52.5	0	1	1
Massilia_arvi_group	21	49	-1	0.317	0.543
Massilia_aurea	24.5	52.5	0	1	1
Massilia_niabensis_group	24.5	52.5	0	1	1
Massilia_timonae	21	49	-1	0.317	0.543
Massilia_uc	24.5	52.5	0	1	1
Massilioclostridium_uc	24.5	52.5	0	1	1
Mesorhizobium_oceanicum	24.5	52.5	0	1	1
Methylobacterium_adhaesivum_group	21	49	-1	0.317	0.543
Methylobacterium_extorquens_group	21	49	-1	0.317	0.543
Methylobacterium_gnaphalii_group	24.5	52.5	0	1	1
Methylobacterium_goesingense	24.5	52.5	0	1	1
Methylobacterium_iners	24.5	52.5	0	1	1
Methylobacterium_marchantiae_group	5.5	33.5	-2.472	0.013	0.543
Methylobacterium_persicinum	24.5	52.5	0	1	1
Methylobacterium_rhodinum_group	21	49	-1	0.317	0.543
Methylobacterium_trifolii	24.5	52.5	0	1	1
Methylobacterium_variabile	21	49	-1	0.317	0.543
Methylobacterium_uc	21	49	-1	0.317	0.543
Micrococcus_luteus_group	17.5	45.5	-1.468	0.142	0.543
Micromonospora_uc	24.5	52.5	0	1	1
Microvirga_aerilata	21	49	-1	0.317	0.543
Miniimonas_arenae	24.5	52.5	0	1	1
Monoglobus_pectinilyticus	14	42	-1.871	0.061	0.543
Monoglobus_uc	10.5	38.5	-2.241	0.025	0.543
Mucispirillum_schaedleri	21	49	-1	0.317	0.543
Muribaculum_uc	10.5	38.5	-2.245	0.025	0.543
Mycoplasma_wenyonii	21	49	-1	0.317	0.543
NEFZ_s	21	49	-1	0.317	0.543
NFKI_s	24.5	52.5	0	1	1
NFMA_s	21	49	-1	0.317	0.543
Neglecta_timonensis	24.5	52.5	0	1	1
Neglecta_uc	21	49	-1	0.317	0.543
Nosocomiicoccus_ampullae	21	49	-1	0.317	0.543
Oceanobacillus_caeni	24.5	52.5	0	1	1
Oscillibacter_uc	14	42	-1.867	0.062	0.543
PAC000197_g_uc	24.5	52.5	0	1	1
PAC000197_s	21	49	-1	0.317	0.543
PAC000656_g_uc	24.5	52.5	0	1	1
PAC000656_s	21	49	-1	0.317	0.543
PAC000661_g_uc	10.5	38.5	-1.864	0.062	0.543
PAC000664_g_uc	8	36	-2.28	0.023	0.543
PAC000668_s	21	49	-1	0.317	0.543
PAC000671_g_uc	21	49	-1	0.317	0.543
PAC000672_g_uc	21	49	-1	0.317	0.543
PAC000673_g_uc	24.5	52.5	0	1	1
PAC000678_g_uc	21	49	-1	0.317	0.543
PAC000683_g_uc	24.5	52.5	0	1	1
PAC000686_s	21	49	-1	0.317	0.543
PAC000688_s	21	49	-1	0.317	0.543
PAC000692_g_uc	17.5	45.5	-1.472	0.141	0.543
PAC000692_s	17.5	45.5	-1.468	0.142	0.543
PAC000698_s	17.5	45.5	-1.468	0.142	0.543
PAC000720_g_uc	24.5	52.5	0	1	1
PAC000739_s	14	42	-1.867	0.062	0.543
PAC000740_g_uc	24.5	52.5	0	1	1
PAC000740_s	21	49	-1	0.317	0.543
PAC000742_g_uc	24.5	52.5	0	1	1
PAC000745_g_uc	24.5	52.5	0	1	1
PAC001005_s	21	49	-1	0.317	0.543
PAC001043_g_uc	21	49	-1	0.317	0.543
PAC001044_s	24.5	52.5	0	1	1
PAC001045_s	24.5	52.5	0	1	1
PAC001048_s_group	15	43	-1.303	0.193	0.543
PAC001052_s	17.5	45.5	-1.468	0.142	0.543
PAC001066_g_uc	24.5	52.5	0	1	1
PAC001066_s	24.5	52.5	0	1	1
PAC001068_g_uc	24.5	52.5	0	1	1
PAC001068_s	24.5	52.5	0	1	1
PAC001069_s	21	49	-1	0.317	0.543
PAC001071_s	24.5	52.5	0	1	1
PAC001075_s	22.5	50.5	-0.321	0.748	1
PAC001076_s	13	41	-1.723	0.085	0.543
PAC001078_s	16	44	-1.086	0.277	0.543
PAC001079_s	14	42	-1.867	0.062	0.543
PAC001081_s_group	9	37	-2.118	0.034	0.543
PAC001082_s	17.5	45.5	-1.472	0.141	0.543
PAC001083_s	24.5	52.5	0	1	1
PAC001085_s	24.5	52.5	0	1	1
PAC001086_s	17.5	45.5	-1.472	0.141	0.543
PAC001087_s	21	49	-1	0.317	0.543
PAC001089_s	21	49	-1	0.317	0.543
PAC001091_g_uc	21	49	-1	0.317	0.543
PAC001091_s	17.5	45.5	-1.468	0.142	0.543
PAC001092_g_uc	24.5	52.5	0	1	1
PAC001094_s	24.5	52.5	0	1	1
PAC001095_s	6.5	34.5	-2.383	0.017	0.543
PAC001096_s	21	49	-1	0.317	0.543
PAC001097_g_uc	24.5	52.5	0	1	1
PAC001097_s	20.5	48.5	-0.713	0.476	0.769
PAC001103_g_uc	24.5	52.5	0	1	1
PAC001103_s	24.5	52.5	0	1	1
PAC001108_g_uc	14	42	-1.867	0.062	0.543
PAC001109_g_uc	17.5	45.5	-1.468	0.142	0.543
PAC001114_s	24.5	52.5	0	1	1
PAC001115_g_uc	17.5	45.5	-1.468	0.142	0.543
PAC001116_g_uc	17.5	45.5	-1.468	0.142	0.543
PAC001116_s	24.5	52.5	0	1	1
PAC001118_g_uc	24.5	52.5	0	1	1
PAC001119_s	24.5	52.5	0	1	1
PAC001120_s	17.5	45.5	-1.472	0.141	0.543
PAC001121_s_group	14.5	42.5	-1.423	0.155	0.543
PAC001123_s	21	49	-1	0.317	0.543
PAC001124_g_uc	24.5	52.5	0	1	1
PAC001125_s	12.5	40.5	-1.588	0.112	0.543
PAC001126_s	23.5	51.5	-0.149	0.881	1
PAC001131_s	24.5	52.5	0	1	1
PAC001136_s	17	45	-1.2	0.23	0.543
PAC001140_s	24.5	52.5	0	1	1
PAC001144_g_uc	24.5	52.5	0	1	1
PAC001144_s	24.5	52.5	0	1	1
PAC001148_s	24.5	52.5	0	1	1
PAC001153_s	24.5	52.5	0	1	1
PAC001154_s	16	44	-1.36	0.174	0.543
PAC001156_s	21	49	-1	0.317	0.543
PAC001158_s	21	49	-1	0.317	0.543
PAC001161_s	24.5	52.5	0	1	1
PAC001165_g_uc	20	48	-0.8	0.424	0.693
PAC001166_g_uc	24.5	52.5	0	1	1
PAC001172_s	17.5	45.5	-1.468	0.142	0.543
PAC001174_s	21	49	-1	0.317	0.543
PAC001180_s	21	49	-1	0.317	0.543
PAC001181_s	21	49	-1	0.317	0.543
PAC001182_s	10.5	38.5	-2.256	0.024	0.543
PAC001183_s	24.5	52.5	0	1	1
PAC001184_s	16.5	44.5	-1.283	0.2	0.543
PAC001186_s_group	21	49	-1	0.317	0.543
PAC001190_s	24.5	52.5	0	1	1
PAC001193_s	21	49	-1	0.317	0.543
PAC001199_g_uc	24.5	52.5	0	1	1
PAC001200_g_uc	24.5	52.5	0	1	1
PAC001200_s	24.5	52.5	0	1	1
PAC001201_s_group	24.5	52.5	0	1	1
PAC001202_s	24.5	52.5	0	1	1
PAC001203_s	21	49	-1	0.317	0.543
PAC001207_g_uc	10.5	38.5	-2.241	0.025	0.543
PAC001211_s	21	49	-1	0.317	0.543
PAC001222_s	17.5	45.5	-1.468	0.142	0.543
PAC001225_s	21	49	-1	0.317	0.543
PAC001226_s	24.5	52.5	0	1	1
PAC001228_g_uc	21	49	-1	0.317	0.543
PAC001231_g_uc	24.5	52.5	0	1	1
PAC001234_s	20	48	-0.802	0.423	0.693
PAC001235_s	17.5	45.5	-1.468	0.142	0.543
PAC001244_s	9	37	-2.205	0.027	0.543
PAC001245_s	24.5	52.5	0	1	1
PAC001249_s	14	42	-1.871	0.061	0.543
PAC001250_s	20.5	48.5	-0.713	0.476	0.769
PAC001252_s	24.5	52.5	0	1	1
PAC001255_s	24.5	52.5	0	1	1
PAC001257_s	17.5	45.5	-1.468	0.142	0.543
PAC001266_g_uc	21	49	-0.455	0.649	1
PAC001266_s	21.5	49.5	-0.4	0.689	1
PAC001271_s	24.5	52.5	0	1	1
PAC001274_g_uc	17.5	45.5	-1.468	0.142	0.543
PAC001283_g_uc	24.5	52.5	0	1	1
PAC001287_s	24.5	52.5	0	1	1
PAC001294_s	21	49	-1	0.317	0.543
PAC001296_g_uc	17.5	45.5	-1.468	0.142	0.543
PAC001296_s	24.5	52.5	0	1	1
PAC001301_s	24.5	52.5	0	1	1
PAC001308_g_uc	24.5	52.5	0	1	1
PAC001308_s	17.5	45.5	-1.468	0.142	0.543
PAC001312_s	17.5	45.5	-1.472	0.141	0.543
PAC001318_s	21	49	-1	0.317	0.543
PAC001323_s	24.5	52.5	0	1	1
PAC001329_s	17.5	45.5	-1.468	0.142	0.543
PAC001341_s	24.5	52.5	0	1	1
PAC001360_g_uc	24.5	52.5	0	1	1
PAC001361_s	17.5	45.5	-1.468	0.142	0.543
PAC001366_s	20	48	-0.671	0.502	0.801
PAC001369_s	24.5	52.5	0	1	1
PAC001371_s	24.5	52.5	0	1	1
PAC001372_g_uc	17.5	45.5	-1.468	0.142	0.543
PAC001372_s	24.5	52.5	0	1	1
PAC001374_s	21	49	-1	0.317	0.543
PAC001376_s	21	49	-1	0.317	0.543
PAC001377_s	24.5	52.5	0	1	1
PAC001379_s	21	49	-1	0.317	0.543
PAC001380_s	14	42	-1.867	0.062	0.543
PAC001381_s	21	49	-1	0.317	0.543
PAC001385_g_uc	24.5	52.5	0	1	1
PAC001387_s	21	49	-1	0.317	0.543
PAC001392_s	24.5	52.5	0	1	1
PAC001394_s	23	51	-0.223	0.823	1
PAC001395_s	24.5	52.5	0	1	1
PAC001396_s	21	49	-1	0.317	0.543
PAC001400_g_uc	21	49	-1	0.317	0.543
PAC001402_g_uc	24.5	52.5	0	1	1
PAC001402_s	24.5	52.5	0	1	1
PAC001408_s	24.5	52.5	0	1	1
PAC001410_s	24.5	52.5	0	1	1
PAC001417_s	24.5	52.5	0	1	1
PAC001427_s	21	49	-1	0.317	0.543
PAC001432_s	24.5	52.5	0	1	1
PAC001433_s	24.5	52.5	0	1	1
PAC001434_s	24.5	52.5	0	1	1
PAC001437_g_uc	24.5	52.5	0	1	1
PAC001439_s	24.5	52.5	0	1	1
PAC001446_s	24.5	52.5	0	1	1
PAC001448_s	24.5	52.5	0	1	1
PAC001456_g_uc	24.5	52.5	0	1	1
PAC001456_s	17.5	45.5	-1.468	0.142	0.543
PAC001473_s	24.5	52.5	0	1	1
PAC001474_s	24.5	52.5	0	1	1
PAC001480_g_uc	24.5	52.5	0	1	1
PAC001486_s	24.5	52.5	0	1	1
PAC001487_s	24.5	52.5	0	1	1
PAC001488_s_group	14	42	-1.871	0.061	0.543
PAC001489_s	21	49	-1	0.317	0.543
PAC001490_s	17.5	45.5	-1.468	0.142	0.543
PAC001491_s_group	13.5	41.5	-1.481	0.139	0.543
PAC001495_s_group	21	49	-1	0.317	0.543
PAC001500_s	17.5	45.5	-1.468	0.142	0.543
PAC001503_s	21	49	-1	0.317	0.543
PAC001505_s	24.5	52.5	0	1	1
PAC001506_s	24.5	52.5	0	1	1
PAC001507_s	21	49	-1	0.317	0.543
PAC001509_s	24.5	52.5	0	1	1
PAC001515_s	24.5	52.5	0	1	1
PAC001516_g_uc	24.5	52.5	0	1	1
PAC001519_s	24.5	52.5	0	1	1
PAC001521_s	17.5	45.5	-1.468	0.142	0.543
PAC001524_g_uc	24.5	52.5	0	1	1
PAC001525_s	21	49	-1	0.317	0.543
PAC001526_s	24.5	52.5	0	1	1
PAC001527_s	24.5	52.5	0	1	1
PAC001533_s	24.5	52.5	0	1	1
PAC001534_s	24.5	52.5	0	1	1
PAC001535_s_group	14	42	-1.867	0.062	0.543
PAC001536_s	17.5	45.5	-1.468	0.142	0.543
PAC001540_s	24.5	52.5	0	1	1
PAC001542_s	24.5	52.5	0	1	1
PAC001543_s	24.5	52.5	0	1	1
PAC001544_g_uc	21	49	-1	0.317	0.543
PAC001547_s	21	49	-1	0.317	0.543
PAC001548_s	17.5	45.5	-1.468	0.142	0.543
PAC001550_s	24.5	52.5	0	1	1
PAC001554_s	24.5	52.5	0	1	1
PAC001556_s	17.5	45.5	-1.468	0.142	0.543
PAC001557_s	21	49	-1	0.317	0.543
PAC001558_s	22.5	50.5	-0.321	0.748	1
PAC001560_s	14	42	-1.867	0.062	0.543
PAC001563_s	24.5	52.5	0	1	1
PAC001573_g_uc	24.5	52.5	0	1	1
PAC001573_s	24.5	52.5	0	1	1
PAC001574_s_group	24.5	52.5	0	1	1
PAC001579_s	21	49	-1	0.317	0.543
PAC001581_s	24.5	52.5	0	1	1
PAC001583_s	10.5	38.5	-2.245	0.025	0.543
PAC001584_s_group	24.5	52.5	0	1	1
PAC001585_s_group	10.5	38.5	-2.245	0.025	0.543
PAC001587_s	24.5	52.5	0	1	1
PAC001597_s	24.5	52.5	0	1	1
PAC001601_s	17.5	45.5	-1.468	0.142	0.543
PAC001602_s	24.5	52.5	0	1	1
PAC001608_s	24.5	52.5	0	1	1
PAC001615_s	24.5	52.5	0	1	1
PAC001624_s	17.5	45.5	-1.468	0.142	0.543
PAC001632_s	24.5	52.5	0	1	1
PAC001637_g_uc	21	49	-1	0.317	0.543
PAC001641_s	24.5	52.5	0	1	1
PAC001646_s	24.5	52.5	0	1	1
PAC001650_s	21	49	-1	0.317	0.543
PAC001657_s	24.5	52.5	0	1	1
PAC001658_s	24.5	52.5	0	1	1
PAC001659_s	24.5	52.5	0	1	1
PAC001666_s	24.5	52.5	0	1	1
PAC001667_s	21	49	-1	0.317	0.543
PAC001668_s	24.5	52.5	0	1	1
PAC001669_s	21	49	-1	0.317	0.543
PAC001671_s	24.5	52.5	0	1	1
PAC001674_s	21	49	-0.478	0.633	0.983
PAC001679_g_uc	23	51	-0.24	0.81	1
PAC001682_s	24.5	52.5	0	1	1
PAC001693_s	24.5	52.5	0	1	1
PAC001694_s	24.5	52.5	0	1	1
PAC001696_s	7	35	-2.622	0.009	0.543
PAC001706_s	24.5	52.5	0	1	1
PAC001716_s	7	35	-2.614	0.009	0.543
PAC001717_s	17.5	45.5	-1.468	0.142	0.543
PAC001719_s	17.5	45.5	-1.468	0.142	0.543
PAC001721_s	24.5	52.5	0	1	1
PAC001722_s	24.5	52.5	0	1	1
PAC001724_s_group	17.5	45.5	-1.472	0.141	0.543
PAC001726_s	24.5	52.5	0	1	1
PAC001727_s_group	21	49	-1	0.317	0.543
PAC001728_s_group	24.5	52.5	0	1	1
PAC001729_s	24.5	52.5	0	1	1
PAC001730_s	24.5	52.5	0	1	1
PAC001740_s	24.5	52.5	0	1	1
PAC001744_s_group	24.5	52.5	0	1	1
PAC001749_s	24.5	52.5	0	1	1
PAC001750_s	17.5	45.5	-1.472	0.141	0.543
PAC001752_s	21	49	-1	0.317	0.543
PAC001754_s	24.5	52.5	0	1	1
PAC001756_s	21	49	-0.628	0.53	0.838
PAC001757_s_group	21	49	-1	0.317	0.543
PAC001763_s	17.5	45.5	-1.468	0.142	0.543
PAC001765_g_uc	24.5	52.5	0	1	1
PAC001768_s	13	41	-1.723	0.085	0.543
PAC001770_s	24.5	52.5	0	1	1
PAC001771_s	21	49	-1	0.317	0.543
PAC001777_s_group	12.5	40.5	-1.79	0.074	0.543
PAC001778_g_uc	24.5	52.5	0	1	1
PAC001778_s	24.5	52.5	0	1	1
PAC001779_s	24.5	52.5	0	1	1
PAC001781_s	24.5	52.5	0	1	1
PAC001782_s	10.5	38.5	-2.245	0.025	0.543
PAC001785_s	24.5	52.5	0	1	1
PAC001786_s	17.5	45.5	-1.468	0.142	0.543
PAC001796_s	17.5	45.5	-1.468	0.142	0.543
PAC001801_s	17.5	45.5	-1.468	0.142	0.543
PAC001808_s	24.5	52.5	0	1	1
PAC001809_s	24	52	-0.105	0.917	1
PAC001812_s	21	49	-1	0.317	0.543
PAC001899_s_group	24.5	52.5	0	1	1
PAC001902_s	24	52	-0.105	0.917	1
PAC001909_s	21	49	-1	0.317	0.543
PAC001980_s	24.5	52.5	0	1	1
PAC001981_s_group	24.5	52.5	0	1	1
PAC002010_s	21	49	-1	0.317	0.543
PAC002012_s	13.5	41.5	-1.561	0.119	0.543
PAC002030_s	24.5	52.5	0	1	1
PAC002035_s	24.5	52.5	0	1	1
PAC002042_s	24.5	52.5	0	1	1
PAC002103_s	10	38	-2.055	0.04	0.543
PAC002104_s	15	43	-1.3	0.194	0.543
PAC002109_s	12.5	40.5	-1.79	0.074	0.543
PAC002110_s	24.5	52.5	0	1	1
PAC002132_s	24.5	52.5	0	1	1
PAC002140_s	17.5	45.5	-1.472	0.141	0.543
PAC002153_g_uc	24.5	52.5	0	1	1
PAC002153_s	21	49	-1	0.317	0.543
PAC002158_s	17.5	45.5	-1.468	0.142	0.543
PAC002159_s	24.5	52.5	0	1	1
PAC002172_s	24.5	52.5	0	1	1
PAC002175_s	24.5	52.5	0	1	1
PAC002178_s	21	49	-1	0.317	0.543
PAC002180_s	21	49	-1	0.317	0.543
PAC002189_s	21	49	-1	0.317	0.543
PAC002196_g_uc	24.5	52.5	0	1	1
PAC002299_s	24.5	52.5	0	1	1
PAC002302_s	21	49	-1	0.317	0.543
PAC002305_s	21	49	-1	0.317	0.543
PAC002313_s	24.5	52.5	0	1	1
PAC002348_s	24.5	52.5	0	1	1
PAC002354_s	24.5	52.5	0	1	1
PAC002357_s	21	49	-1	0.317	0.543
PAC002358_s	21	49	-1	0.317	0.543
PAC002360_s	24.5	52.5	0	1	1
PAC002367_g_uc	21	49	-1	0.317	0.543
PAC002367_s	7	35	-2.61	0.009	0.543
PAC002368_g_uc	24.5	52.5	0	1	1
PAC002375_g_uc	21	49	-1	0.317	0.543
PAC002375_s	21	49	-1	0.317	0.543
PAC002389_s	24	52	-0.105	0.917	1
PAC002391_s	21	49	-1	0.317	0.543
PAC002397_s	17.5	45.5	-1.468	0.142	0.543
PAC002401_s_group	20.5	48.5	-0.713	0.476	0.769
PAC002402_s	24.5	52.5	0	1	1
PAC002405_s	24.5	52.5	0	1	1
PAC002410_s	13.5	41.5	-1.64	0.101	0.543
PAC002411_s	22.5	50.5	-0.32	0.749	1
PAC002418_s	21	49	-1	0.317	0.543
PAC002419_s	16	44	-1.103	0.27	0.543
PAC002420_s	24.5	52.5	0	1	1
PAC002421_s	24.5	52.5	0	1	1
PAC002422_s	21	49	-1	0.317	0.543
PAC002438_s	21	49	-0.628	0.53	0.838
PAC002441_s	21	49	-1	0.317	0.543
PAC002442_s	21	49	-1	0.317	0.543
PAC002453_s	24.5	52.5	0	1	1
PAC002454_s	17.5	45.5	-1.472	0.141	0.543
PAC002458_s	24.5	52.5	0	1	1
PAC002459_s_group	21	49	-1	0.317	0.543
PAC002460_g_uc	24.5	52.5	0	1	1
PAC002465_s	21	49	-1	0.317	0.543
PAC002469_s	21	49	-1	0.317	0.543
PAC002471_g_uc	24.5	52.5	0	1	1
PAC002472_s	24.5	52.5	0	1	1
PAC002475_s	24.5	52.5	0	1	1
PAC002476_s	24.5	52.5	0	1	1
PAC002478_s	24.5	52.5	0	1	1
PAC002486_s	24.5	52.5	0	1	1
PAC002487_s	17.5	45.5	-1.468	0.142	0.543
PAC002488_s	21	49	-1	0.317	0.543
PAC002490_s	9	37	-2.205	0.027	0.543
PAC002496_s	24.5	52.5	0	1	1
PAC002505_s	21	49	-1	0.317	0.543
PAC002506_s	24.5	52.5	0	1	1
PAC002511_s_group	21	49	-1	0.317	0.543
PAC002512_s_group	14	42	-1.867	0.062	0.543
PAC002514_s_group	21	49	-1	0.317	0.543
PAC002519_s	21	49	-1	0.317	0.543
PAC002521_s	24.5	52.5	0	1	1
PAC002528_g_uc	23.5	51.5	-0.161	0.872	1
PAC002528_s	24.5	52.5	0	1	1
PAC002548_s	24.5	52.5	0	1	1
PAC002554_s	21	49	-1	0.317	0.543
PAC002570_s	17.5	45.5	-1.468	0.142	0.543
Paenibacillus_residui	21	49	-1	0.317	0.543
Paeniclostridium_ghonii_group	24.5	52.5	0	1	1
Paludicola_uc	24.5	52.5	0	1	1
Parabacteroides_goldsteinii	17.5	45.5	-1.468	0.142	0.543
Paraclostridium_benzoelyticum_group	24.5	52.5	0	1	1
Paracoccus_denitrificans_group	21	49	-1	0.317	0.543
Parasutterella_excrementihominis_group	21	49	-0.622	0.534	0.838
Parvibacter_caecicola	14.5	42.5	-1.366	0.172	0.543
Parvibacter_uc	20.5	48.5	-0.713	0.476	0.769
Pediococcus_cellicola_group	24.5	52.5	0	1	1
Pediococcus_uc	20	48	-0.8	0.424	0.693
Phocea_uc	24.5	52.5	0	1	1
Phycicoccus_dokdonensis_group	24.5	52.5	0	1	1
Prevotella_histicola	24.5	52.5	0	1	1
Propionibacterium_humerusii	21	49	-1	0.317	0.543
Pseudoflavonifractor_uc	14	42	-1.867	0.062	0.543
Pseudomonas_aeruginosa_group	21	49	-1	0.317	0.543
Pseudomonas_flavescens_group	21	49	-1	0.317	0.543
Pseudomonas_fulva_group	21	49	-1	0.317	0.543
Pseudomonas_indica	24.5	52.5	0	1	1
Pseudomonas_oleovorans_group	21	49	-1	0.317	0.543
Pseudomonas_putida_group	21	49	-1	0.317	0.543
Pseudomonas_synxantha_group	21	49	-1	0.317	0.543
Pseudomonas_uc	21	49	-1	0.317	0.543
Ralstonia_pickettii_group	21	49	-1	0.317	0.543
Rhizobium_pusense_group	21	49	-1	0.317	0.543
Romboutsia_ilealis	16.5	44.5	-1.029	0.303	0.543
Romboutsia_sedimentorum	24.5	52.5	0	1	1
Romboutsia_timonensis	18	46	-0.831	0.406	0.679
Romboutsia_uc	20	48	-0.576	0.565	0.88
Roseburia_intestinalis_group	24.5	52.5	0	1	1
Roseburia_uc	24.5	52.5	0	1	1
Rothia_endophytica_group	21	49	-1	0.317	0.543
Rothia_nasimurium	9	37	-2.052	0.04	0.543
Rothia_terrae	17.5	45.5	-1.468	0.142	0.543
Rothia_uc	10.5	38.5	-2.245	0.025	0.543
Rubellimicrobium_roseum	24.5	52.5	0	1	1
Ruminococcus_bromii	20.5	48.5	-0.713	0.476	0.769
Ruminococcus_g2_uc	9	37	-2.205	0.027	0.543
Ruminococcus_g4_uc	24.5	52.5	0	1	1
Ruminococcus_uc	24.5	52.5	0	1	1
Ruthenibacterium_uc	21	49	-1	0.317	0.543
Saccharopolyspora_hordei	24.5	52.5	0	1	1
Sanguibacter_keddieii_group	21	49	-1	0.317	0.543
Sanguibacter_uc	24.5	52.5	0	1	1
Serratia_marcescens_group	21	49	-1	0.317	0.543
Sphingomonas_pruni_group	21	49	-1	0.317	0.543
Sporobacter_uc	14	42	-1.867	0.062	0.543
Staphylococcus_aureus_group	12.5	40.5	-1.79	0.074	0.543
Staphylococcus_saprophyticus_group	17.5	45.5	-1.472	0.141	0.543
Staphylococcus_sciuri_group	24.5	52.5	0	1	1
Stenotrophomonas_rhizophila	24.5	52.5	0	1	1
Stomatobaculum_longum	24.5	52.5	0	1	1
Streptococcus_agalactiae	20.5	48.5	-0.713	0.476	0.769
Streptococcus_parasanguinis_group	10.5	38.5	-1.799	0.072	0.543
Streptococcus_pneumoniae_group	17.5	45.5	-1.468	0.142	0.543
Streptococcus_salivarius_group	21	49	-1	0.317	0.543
Streptococcus_sanguinis_group	24.5	52.5	0	1	1
Streptococcus_sinensis_group	17	45	-1.209	0.227	0.543
Streptococcus_uc	14	42	-1.871	0.061	0.543
Tepidimicrobium_uc	24.5	52.5	0	1	1
Terribacillus_saccharophilus_group	24.5	52.5	0	1	1
Terrisporobacter_petrolearius	24.5	52.5	0	1	1
Thermus_scotoductus_group	24.5	52.5	0	1	1
Tolumonas_auensis	24.5	52.5	0	1	1
Turicibacter_uc	21	49	-0.448	0.654	1
Unclassified_s	6.5	34.5	-2.302	0.021	0.543
Verrucosispora_uc	24.5	52.5	0	1	1
Weissella_confusa_group	21	49	-1	0.317	0.543
Xenophilus_aerolatus	21	49	-1	0.317	0.543
Z95727_s	21	49	-1	0.317	0.543
